# Supplementary material for: Effects of multiple conformers per compound upon 3-D similarity search and bioassay data analysis
Source: J Cheminform. 2012 Nov 7;4:28. doi: 10.1186/1758-2946-4-28 (PMC3537644; doi:10.1186/1758-2946-4-28)
Supplement: Additional file 1 — 10-K CID set. A list of 10,000 CIDs, used for construction of the 3-D similarity score distributions for the random compound pairs. [file 1758-2946-4-28-S1.txt]

251
487
751
936
1176
1359
1639
1832
2065
2198
2355
2537
2725
2879
3045
3224
3364
3518
3686
3844
4041
4197
4407
4594
4753
4887
5032
5204
5368
5526
5699
5837
5988
6145
6305
6463
6589
6709
6813
6924
7019
7103
7201
7298
7405
7491
7591
7720
7837
7954
8070
8181
8321
8427
8557
8738
8914
9150
9348
9588
9896
10144
10290
10458
10687
10837
11066
11291
11439
11643
11814
11945
12082
12229
12418
12594
12802
13035
13258
13539
13751
14072
14307
14547
15064
15314
15553
15783
16051
16308
16561
16844
17119
17412
17725
18077
18381
18745
19132
19506
19900
20278
20601
20929
21306
21515
21768
22176
22679
23032
23466
23902
24371
25198
25943
26650
27289
27914
28571
29086
29872
30773
31243
31471
32241
33113
33919
34757
36074
36920
37407
38282
39299
40132
41066
41913
43001
43795
45904
47523
49299
50824
52053
52817
54108
55508
57066
57994
58542
59102
60203
61005
61302
62380
63131
64202
64966
65398
65744
66073
66359
66596
66742
66918
67144
67353
67664
68004
68200
68451
68791
69074
69180
69326
69519
69756
69989
70174
70411
70642
70826
71008
71449
72124
72538
72729
72823
73018
73250
73589
73831
74117
74358
74623
74896
75131
75399
75643
75879
76143
76487
76731
77015
77407
77698
77993
78281
78534
78834
79102
79279
79408
79525
79742
80079
80471
80640
81052
81346
81565
81887
82053
82600
83278
83862
84677
85321
85852
86789
87396
87991
88584
89184
89779
90470
91273
91650
92166
92833
93193
94136
94712
94825
94934
95066
95202
95329
95445
95589
95791
95966
96133
96305
96460
96619
96755
96928
97106
97220
97324
97447
97587
97720
97936
98085
98247
98365
98514
98630
98710
98807
98904
99002
99101
99202
99308
99415
99536
99652
99761
99869
100007
100126
100250
100384
100486
100585
100685
100783
101152
101300
101482
102685
104895
107751
109334
112047
114745
117278
119404
121025
122392
123584
124656
127382
129653
132682
134784
136228
136574
136942
137544
137984
138463
138796
139403
140365
141123
142408
144044
146190
147300
149547
151186
152501
154709
157355
159969
161494
164795
167979
171254
177039
181303
184217
188323
192706
196981
198879
200334
201828
204386
208217
211447
214224
217470
219181
219301
219442
219549
219636
219761
219923
220029
220148
220256
220356
220448
220596
220704
220829
220957
221062
221186
221314
221445
221564
221690
221806
221917
222025
222227
222378
222516
222689
222910
223061
223180
223373
223523
223706
223872
224058
224196
224441
224612
224790
224990
225150
225307
225455
225613
225829
225957
226114
226266
226408
226594
226726
226847
227024
227236
227378
227490
227631
227780
227905
228075
228237
228412
228631
229007
229341
229620
229862
230126
230452
230730
230950
231235
231556
231886
232155
232510
232791
233039
233371
233590
233841
234141
234369
234640
234886
235123
235395
235609
235845
236061
236260
236538
236717
236933
237159
237445
237719
238006
238324
238616
238899
239195
239433
239604
239743
239975
240216
240565
240804
240979
241183
241437
241604
241838
242063
242262
242454
242656
242831
243045
243256
243494
243851
244161
244436
244709
244927
245102
245343
245545
245790
246139
246384
246565
246699
246879
247068
247250
247472
247670
247892
248062
248346
248609
248730
248868
249121
249409
249774
250294
250660
251028
251300
251546
251717
251960
252242
252477
252679
252996
253326
253567
253855
254060
254284
254456
254695
254952
255295
255653
255900
256086
256365
256588
256748
256921
257177
257333
257545
257696
257919
258162
258448
258646
258826
259101
259244
259478
259761
259991
260248
260463
260700
260912
261078
261385
261570
261778
262017
262259
262416
262642
262902
263055
263186
263350
263597
263761
264087
264259
264432
264719
264924
265046
265169
265414
265543
265637
265741
265855
265947
266062
266176
266308
266414
266523
266630
266759
266841
266930
267098
267189
267324
267448
267564
267683
267809
267908
268014
268116
268203
268293
268415
268521
268631
268731
268833
268935
269039
269137
269240
269323
269417
269581
269694
269812
269932
270054
270146
270255
270339
270427
270552
270642
270749
270869
270958
271096
271203
271284
271388
271493
271622
271755
271891
272007
272144
272254
272427
272582
272733
272940
273149
273302
273489
273666
273881
274117
274299
274452
274658
274890
275061
275232
275466
275595
275730
275900
276083
276234
276425
276618
276753
276874
277168
277448
277625
277803
277990
278185
278389
278613
278820
278929
279117
279265
279489
279639
279863
280017
280224
280334
280566
280710
280865
281028
281192
281331
281602
281777
282012
282183
282328
282464
282623
282764
282944
283085
283273
283388
283513
283696
283820
283936
284022
284148
284275
284384
284486
284598
284698
284813
284896
284988
285094
285185
285293
285392
285479
285571
285651
285777
285878
285957
286091
286203
286323
286437
286536
286628
286729
286861
286970
287078
287187
287280
287380
287544
287630
287732
287845
287980
288066
288171
288268
288399
288488
288581
288684
288804
288896
289029
289127
289244
289336
289431
289518
289608
289699
289783
289883
289989
290083
290169
290275
290368
290519
290609
290711
290835
290982
291065
291151
291238
291342
291443
291529
291630
291729
291832
291925
292011
292108
292201
292311
292415
292531
292624
292720
292813
292895
292984
293071
293155
293239
293368
293472
293554
293635
293722
293827
294123
294205
294295
294412
294508
294588
294679
294783
294860
294947
295031
295105
295191
295265
295338
295413
295494
295606
295699
295804
295895
295981
296059
296144
296260
296350
296463
296573
296669
296751
296853
296953
297042
297147
297245
297339
297440
297565
297686
297781
297873
297976
298087
298189
298291
298400
298479
298594
298681
298787
298876
298992
299137
299275
299367
299456
299582
299677
299798
299895
300010
300101
300187
300270
300368
300460
300552
300654
300741
300845
300946
301069
301158
301267
301365
301495
301594
301773
301873
301974
302079
302160
302306
302398
302478
302591
302678
302755
302833
302915
302988
303068
303152
303243
303354
303443
303524
303630
303729
303824
303928
304021
304104
304203
304297
304391
304499
304584
304678
304780
304914
305007
305105
305222
305332
305466
305579
305669
305764
305865
305979
306109
306196
306282
306360
306457
306532
306624
306708
306797
306877
306970
307061
307160
307265
307347
307442
307552
307626
307701
307775
307934
308034
308126
308219
308337
308441
308558
308648
308740
308880
308985
309139
309243
309340
309446
309543
309669
309785
309881
310002
310099
310186
310264
310362
310456
310541
310632
310714
310805
310882
310959
311039
311164
311239
311328
311406
311484
311574
311660
311765
311880
312026
312115
312218
312413
312495
312580
312667
312763
312910
313106
313289
313379
313530
313617
313716
313933
314036
314155
314269
314363
314556
314692
314791
314884
314995
315094
315209
315306
315395
315503
315635
315739
315830
315923
316029
316149
316265
316407
316516
316675
316766
316865
316989
317090
317210
317306
317433
317526
317649
317759
317874
317970
318057
318163
318273
318387
318473
318582
318701
318825
318929
319049
319150
319268
319364
319468
319560
319715
319814
319902
319995
320090
320210
320354
320464
320590
320686
320811
320904
321009
321133
321216
321342
321445
321564
321671
321800
321890
321992
322076
322166
322269
322380
322476
322593
322690
322775
322875
322973
323069
323181
323272
323371
323484
323612
323711
323845
323944
324057
324156
324245
324385
324491
324622
324789
324912
325031
325155
325264
325375
325531
325627
325716
325825
325916
326026
326117
326208
326324
326435
326519
326602
326694
326830
326921
327030
327124
327221
327332
327442
327545
327628
327714
327862
327985
328081
328185
328292
328386
328525
328615
328724
328817
328925
329038
329139
329229
329337
329423
329517
329634
329727
329863
329996
330125
330234
330335
330445
330532
330653
330732
330813
330947
331030
331152
331247
331337
331442
331544
331652
331762
331841
331936
332037
332136
332246
332343
332447
332546
332654
332745
332833
332924
333025
333118
333244
333348
333431
333515
333612
333715
333811
333892
333977
334068
334164
334260
334353
334436
334527
334616
334712
334824
334942
335072
335162
335311
335404
335484
335594
335681
335765
335875
335972
336065
336143
336234
336328
336417
336508
336602
336695
336784
336887
336976
337063
337179
337271
337397
337482
337609
337734
337818
337904
338004
338105
338188
338277
338384
338484
338578
338679
338794
338888
338974
339088
339193
339288
339374
339465
339549
339632
339728
339843
339929
340020
340120
340231
340357
340506
340668
340755
340833
340912
341021
341099
341184
341269
341344
341422
341509
341590
341684
341784
341864
341957
342069
342147
342226
342323
342424
342499
342577
342656
342742
342834
342923
343022
343118
343203
343302
343386
343473
343570
343702
343804
343938
344051
344158
344272
344384
344515
344710
345125
345286
345440
345626
345761
345912
346043
346168
346452
346672
346796
347055
347206
347327
347533
347791
347986
348146
348306
348398
348502
348615
348719
348867
348971
349115
349421
349812
350131
350648
351234
351792
352520
353054
353158
353247
353361
353476
353627
353736
353844
353955
354052
354174
354300
354406
354518
354643
354748
354844
354955
355078
355193
355311
355439
355539
355644
355732
355855
355950
356088
356223
356325
356416
356511
356616
356786
356900
357006
357142
357289
357439
357564
357708
357809
357976
358151
358281
358376
358498
358621
358744
358857
358997
359141
359259
359387
359538
359681
359829
360013
360154
360291
360392
360550
360690
360821
360963
361065
361177
361303
361456
361579
361672
361769
361887
362034
362130
362273
362377
362495
362593
362699
362806
362925
363032
363140
363243
363340
363438
363528
363646
363739
363825
363927
364059
364146
364275
364387
364526
364622
364758
364841
364945
365042
365180
365332
365471
365556
365681
365792
365897
366008
366124
366218
366362
366518
366606
366717
366832
366973
367117
367263
367389
367551
367648
367745
367830
367978
368133
368262
368451
368587
368730
368847
369005
369095
369190
369274
369399
369483
369596
369716
369860
369965
370132
370240
370324
370413
370535
370676
370785
370884
370997
371132
371236
371339
371493
371633
371778
371884
372022
372177
372298
372476
372600
372704
372812
372940
373045
373140
373237
373366
373482
373572
373688
373808
373902
374011
374123
374217
374317
374509
374621
374735
374832
374927
375066
375175
375277
375368
375484
375565
375666
375787
375919
376046
376185
376286
376403
376491
376651
376787
376917
377030
377192
377324
377477
377597
377699
377837
378148
378355
378475
378572
378710
378807
378933
379053
379167
379271
379377
379477
379585
379700
379803
379903
380004
380115
380236
380351
380475
380583
380696
380789
380880
381000
381122
381223
381339
381442
381569
381735
381869
382066
382167
382302
382396
382497
382588
382685
382773
382877
383033
383127
383227
383341
383458
383567
383641
383733
383846
383963
384077
384189
384294
384402
384491
384574
384695
384783
384897
384976
385088
385225
385305
385402
385500
385626
385702
385780
385890
385988
386098
386194
386289
386407
386500
386613
386750
386833
386940
387056
387154
387250
387349
387470
387579
387697
387773
387875
387981
388079
388180
388259
388358
388479
388603
388754
388870
389014
389132
389233
389345
389444
389543
389657
389747
389843
389951
390045
390158
390264
390354
390465
390595
390712
390815
390929
391067
391188
391275
391376
391478
391600
391691
391891
391977
392121
392214
392309
392399
392576
392720
392843
392962
393077
393183
393285
393410
393558
393652
393754
393853
393945
394036
394153
394277
394374
394480
394567
394690
394847
394935
395101
395215
395312
395404
395507
395590
395695
395805
395891
395969
396079
396182
396349
396469
396622
396725
396841
396976
397078
397202
397376
397506
397632
397766
397911
398109
398263
398495
398650
398923
399147
399362
399574
399796
400069
400287
400622
400892
401183
401407
401637
401880
402100
402358
402494
402721
402933
403120
403345
403554
403700
403916
404119
404302
404488
404696
405184
405527
405821
406983
407226
407436
407731
407999
408261
408472
408668
408949
409195
409421
409766
410057
410416
410647
410982
411309
411708
411987
412277
412623
412985
413370
413612
413851
414114
414313
414608
414913
415181
415528
415792
415991
416262
416444
416760
417129
417367
417671
417961
418275
418483
418636
418775
418937
419067
419199
419373
419509
419686
419882
420090
420213
420442
420746
420915
421132
421341
421563
421760
421934
422054
422162
422289
422538
422793
422972
423121
423242
423408
423569
423711
423900
424046
424371
424537
424680
424794
425033
425179
425311
425510
425615
425862
426053
426160
426319
426483
426631
426772
426875
427064
427229
427387
427510
427636
427900
428138
428341
428490
428697
428844
429164
429364
429574
429741
430001
430326
430593
430740
430972
431227
431475
431726
431936
432198
432325
432558
432836
433048
433310
433517
433707
433914
434132
434343
434489
434641
434889
435037
435194
435355
435536
435687
435943
436130
436261
436398
436658
436855
437071
437749
438571
439053
439922
442247
444147
445018
445801
446461
447221
447747
448436
449170
455021
457456
461008
462242
463324
464649
467242
468489
469313
471755
475204
480260
488175
493961
494124
494268
496227
498996
505930
506124
519663
525965
531932
532780
534817
535998
539263
540404
541808
543990
546564
548924
551127
555056
555874
557648
559486
561332
562794
563715
564870
565902
566968
567937
569448
570321
571618
572633
573373
574162
575124
576782
577561
578443
579391
579975
580769
581982
583476
584674
585278
585962
586998
587626
588809
589696
590756
591492
592462
593461
594661
595674
596316
597052
598082
599019
599936
600719
601626
602768
603375
603975
604704
605729
606735
607386
608453
609295
610241
611075
612052
612915
613645
614424
615168
616278
616971
617810
618911
619699
620462
621457
622237
623378
624402
625459
626257
627217
628054
629128
630310
631765
633813
638232
641925
644404
644478
644559
644645
644721
644804
644888
644963
645045
645127
645204
645292
645373
645448
645532
645621
645697
645780
645868
645943
646027
646107
646183
646263
646344
646421
646502
646592
646667
646748
646829
646907
646990
647073
647149
647225
647310
647385
647468
647550
647627
647711
647797
647874
647959
648044
648118
648199
648290
648367
648448
648538
648613
648695
648779
648856
648934
649017
649096
649177
649257
649330
649413
649500
649575
649656
649736
649817
649899
649978
650062
650140
650225
650306
650382
650463
650537
650618
650708
650791
650874
650958
651032
651114
651198
651274
651361
651444
651520
651604
651691
651767
651854
651937
652012
652100
652188
652263
652347
652429
652503
652585
652669
652745
652827
652915
652989
653074
653156
653230
653319
653403
653479
653565
653651
653725
653807
653893
653967
654050
654131
654219
654309
654393
654474
654555
654633
654708
654793
654870
654946
655030
655111
655190
655283
655367
655445
655527
655607
655681
655769
655852
655926
656012
656092
656166
656247
656326
656743
657424
657506
657598
657692
657776
657866
657948
658027
658118
658204
658282
658373
658463
658550
658634
658724
658810
658896
658974
659069
659157
659238
659330
659420
659500
659576
659662
659754
659840
659924
660015
660098
660182
660268
660361
660442
660525
660612
660694
660782
660878
660955
661037
661116
661205
661301
661379
661469
661555
661641
661728
661824
661939
662038
662132
662228
662310
662400
662484
662577
662668
662756
662848
662937
663019
663113
663200
663299
663391
663476
663567
663648
663738
663826
663914
663996
664078
664168
664251
664342
664440
664530
664622
664713
664797
664888
664971
665057
665137
665219
665295
665372
665452
665529
665610
665689
665768
665851
665928
666007
666094
666176
666256
666343
666422
666505
666585
666664
666750
666836
666918
667003
667088
667168
667253
667331
667411
667654
668045
668462
668639
668890
669094
669259
669521
669788
670097
670658
671067
671626
672003
672430
672975
673470
673680
673918
674221
674644
674908
675122
675396
675782
675977
676282
676653
677114
677636
678061
678579
679065
679670
680344
680832
681230
681617
682184
682632
683217
683490
683929
684183
684428
684671
684880
685100
685439
685764
686058
686292
686671
686993
687311
687680
688020
688697
689274
689759
690172
690478
690634
691071
691373
691739
692014
692231
692467
692693
693014
693288
693512
693782
694109
694431
694647
694836
695060
695245
695498
695894
696374
696623
696921
697202
697391
697903
698298
698598
698912
699117
699559
699771
700116
700450
700655
700909
701197
701608
701914
702089
702400
702724
703040
703379
703717
703971
704257
704424
704635
704940
705228
705473
705698
705953
706231
706493
706763
707035
707227
707560
707710
707866
708098
708441
708676
708852
709122
709415
709646
709967
710482
710647
710850
711024
711247
711414
711643
711911
712146
712366
712564
712720
712961
713289
713567
713820
714273
714629
714833
715162
715374
715641
715993
716472
716801
717175
717411
717662
717882
718051
718268
718572
718823
719109
719368
719643
719962
720160
720396
720628
720829
721040
721269
721798
722162
722492
722849
723037
723297
723490
723732
724088
724237
724916
725335
725660
725950
726228
726596
726923
727102
727467
727815
728245
728519
728864
729273
729593
729876
730195
730428
730651
730947
731507
731981
732271
732474
733168
733806
734129
734481
735016
735598
735827
736083
736369
736591
736910
737276
737609
737812
738083
738232
738398
738627
738771
738993
739240
739453
739633
739863
740110
740440
740823
741029
741253
741468
741704
741888
742048
742364
742580
742744
742977
743231
743476
743690
743939
744106
744417
744711
744938
745119
745401
745713
745993
746257
746504
746711
746985
747217
747463
747744
747951
748138
748298
748643
748842
749124
749290
749688
750004
750231
750443
750660
750927
751127
751378
751635
751798
752127
752292
752487
752752
752958
753117
753268
753453
753678
754022
754297
754624
754839
755047
755296
755501
755756
755959
756152
756445
756683
756833
757168
757400
757610
757826
758102
758720
758904
759110
759358
759618
759953
760205
760498
760890
761203
761589
761890
762287
762653
762907
763309
763581
763848
764152
764353
764640
765042
765315
765557
765822
766076
766434
766780
766998
767231
767428
767669
767896
768064
768321
768574
768936
769183
769905
770265
770997
771649
771975
772195
772634
773087
773389
773606
773737
774002
774254
774525
774855
775079
775391
775699
776046
776336
776530
776752
776938
777202
777458
777782
778128
778363
778802
779175
779368
779574
779783
779972
780186
780501
780805
781111
781438
781660
782011
782338
782743
783159
783542
783852
784268
784604
784948
785308
785688
785960
786230
786467
786779
787129
787304
787591
788048
788322
788618
788877
789317
789709
789982
790259
790437
790842
791184
791439
791728
792042
792361
792640
792968
793377
793664
793916
794165
794361
794519
794754
794978
795302
795479
795684
795860
796072
796311
796567
796922
797267
797670
798166
798509
798819
799258
799673
799973
800282
800555
800931
801369
801733
801986
802319
802761
803134
803498
803826
804234
804641
804932
805279
805596
805931
806562
806978
807487
807831
808127
808459
809040
809516
810847
812456
814497
815824
817029
817507
818127
818691
819380
820076
820906
821533
822167
822500
823141
823507
823815
824155
824717
825049
825463
825969
826491
826921
827269
827729
828067
828461
828686
828801
829082
829452
829820
830122
830668
831076
831556
831839
832220
832702
832991
833402
833754
834056
834381
834661
835048
835427
835942
836347
836888
838087
838548
838905
839482
839868
840277
840691
841080
841484
841874
842265
842577
842958
843196
843568
843857
844286
844717
845121
845666
846054
846392
846612
846853
847156
847561
847874
848257
848608
848918
849454
849905
850146
850553
851056
851373
851642
852232
852588
852972
853491
853872
854389
854703
855060
855342
855817
856097
856353
856906
857357
857640
858362
858953
859364
859763
860180
860863
861695
862176
863092
863921
864464
864871
865302
865685
866105
866354
866511
866665
866857
866992
867251
867493
867712
868016
868242
868433
868652
868835
869019
869243
869493
869735
870126
870366
870527
870709
870978
871225
871473
871717
871965
872204
872413
872711
872951
873211
873491
873667
873835
874065
874225
874434
874610
874734
874878
875031
875182
875347
875556
875778
875949
876094
876256
876425
876630
876906
877184
877318
877434
877564
877815
878047
878184
878315
878513
878768
879006
879255
879397
879569
879746
879923
880215
880497
880779
881046
881329
881555
881741
882000
882205
882483
882769
883045
883342
883622
884068
884378
884727
885029
885294
885464
885686
885911
886206
886563
886837
887468
888059
888504
888987
889544
890083
890591
891067
891539
891783
892034
892310
892536
892863
893142
893479
893736
894018
894303
894713
895236
895668
896140
896810
897374
898064
898744
899219
899617
900225
900712
900972
901301
901920
902166
902717
903148
903642
904723
906993
909840
910742
911510
912433
913261
914206
915006
915887
916792
917452
919306
920021
921187
921753
924319
926891
929393
929952
930524
931254
931898
933233
934278
934679
935000
935259
935612
936147
936788
937421
938112
938883
939755
940196
940979
941892
942735
943540
944542
945536
946251
947275
947837
948297
948754
949358
949958
950388
950929
951593
951980
952771
953482
954269
955258
955825
958532
959085
960724
962251
963187
965234
966752
967696
969172
969752
970134
970474
970768
971040
971367
971690
972041
972360
972588
972828
973057
973357
973775
974023
974375
974685
974946
975260
975609
975939
976247
976504
976825
977104
977415
977795
978086
978444
978744
979256
979597
979878
980314
981111
982294
982755
983295
983632
984197
984677
985501
986299
986634
987433
987784
988311
988959
989609
990383
990955
991459
992061
992537
992968
993698
995085
996625
997783
998071
998375
998760
999238
999977
1000490
1001088
1001765
1002641
1003437
1004026
1004897
1005463
1006706
1007333
1008019
1008637
1009400
1009990
1010383
1010725
1011306
1011868
1012693
1014076
1014820
1015629
1016080
1016340
1017060
1017508
1017995
1018579
1019520
1020926
1021988
1023250
1026100
1027293
1028455
1033951
1034420
1035021
1035473
1036448
1036948
1037835
1038633
1039599
1040121
1040791
1041319
1042153
1042715
1043322
1044135
1045114
1045801
1046519
1047016
1047481
1048125
1048408
1049150
1049840
1050436
1051173
1056096
1067914
1068315
1068491
1068729
1069117
1069488
1069728
1069989
1070370
1070711
1071208
1071618
1071813
1071958
1072259
1072603
1072802
1073035
1073577
1073977
1074750
1075005
1075294
1075567
1075838
1076109
1076361
1076663
1076906
1077343
1077624
1077813
1078189
1078506
1078728
1079108
1079389
1079840
1080190
1080494
1080757
1081069
1081359
1081716
1081950
1082582
1082767
1082959
1083178
1083676
1084299
1084464
1084778
1085106
1085422
1085631
1085896
1086041
1086464
1086880
1087075
1087176
1087487
1087786
1088325
1088465
1088638
1088753
1088945
1089285
1090001
1090158
1090340
1090543
1090745
1090958
1091403
1091545
1091652
1091812
1092010
1092373
1092707
1092869
1093077
1093377
1093481
1093790
1093897
1094090
1094311
1094866
1094968
1095263
1095815
1096286
1096494
1097399
1097921
1098492
1098952
1099822
1100245
1100865
1101490
1101817
1102121
1102397
1102917
1103468
1103894
1104117
1104603
1105083
1105657
1105956
1106234
1106405
1107088
1107394
1107737
1107893
1108265
1108636
1109403
1110084
1110965
1111182
1111658
1111993
1112724
1113029
1113730
1113934
1114201
1114858
1115328
1115796
1116204
1116441
1117047
1117382
1118002
1118248
1119208
1119498
1119963
1120528
1121017
1121776
1122400
1122733
1123959
1124564
1125103
1126127
1126231
1126413
1127240
1128709
1129490
1129737
1129997
1130550
1131000
1131230
1131625
1131733
1132037
1132517
1133153
1134603
1135352
1135834
1136282
1136901
1137601
1138318
1138880
1139166
1139533
1140267
1141332
1141875
1142607
1143192
1143698
1144479
1145301
1146349
1147081
1147639
1147976
1148216
1148621
1149366
1149842
1150480
1150951
1151523
1151881
1152523
1152762
1153279
1153651
1154218
1154818
1155261
1156406
1157270
1158043
1159731
1160459
1161159
1162300
1163246
1163736
1164249
1164551
1164839
1165349
1166062
1166311
1166836
1167499
1168831
1169517
1170325
1171000
1171866
1172255
1173005
1173837
1175181
1175682
1176170
1177014
1178172
1179587
1180769
1181108
1181502
1182447
1182807
1183189
1183672
1183957
1184426
1184730
1185256
1185403
1185902
1186735
1187169
1187404
1188213
1189450
1190178
1190631
1191915
1192954
1201106
1201769
1202371
1203025
1203912
1204638
1205456
1206525
1207508
1208000
1208498
1209273
1210558
1211201
1212158
1212915
1213610
1214419
1214705
1215940
1216386
1217028
1217730
1218911
1219383
1219833
1220226
1220810
1221621
1222079
1222784
1223366
1224182
1224956
1225567
1226423
1226895
1227531
1228614
1230188
1231396
1232659
1233904
1234450
1235801
1236685
1237671
1238553
1239353
1240305
1241181
1241591
1242229
1242695
1243333
1244053
1244386
1244951
1245299
1245625
1245885
1246126
1246473
1246773
1247113
1247433
1247761
1248318
1248866
1249374
1249909
1250409
1250915
1251445
1251785
1252284
1252701
1253207
1253736
1254312
1254809
1255571
1256177
1256690
1257137
1257762
1258314
1258930
1259409
1259936
1260359
1261339
1262046
1262755
1263144
1263646
1264360
1265339
1266057
1266748
1267828
1268375
1269525
1270598
1271308
1272315
1273037
1273997
1275917
1277248
1278734
1279895
1281341
1282404
1283598
1284862
1286380
1287459
1288192
1288978
1289826
1291048
1291981
1292707
1293548
1294347
1295041
1295794
1296765
1297873
1298643
1299580
1300572
1301492
1302124
1303230
1304353
1305664
1306535
1307393
1308338
1309483
1310369
1311440
1312358
1313206
1313990
1314670
1315417
1316149
1316792
1317730
1318999
1319704
1320730
1321502
1322519
1323952
1325160
1325987
1326904
1327670
1328586
1329760
1330808
1332152
1333106
1334127
1334850
1335104
1335440
1335711
1335930
1336155
1336452
1336889
1337230
1337748
1338121
1338403
1338700
1338958
1339209
1339577
1340118
1340660
1340979
1341281
1341926
1342512
1343026
1343550
1344030
1344305
1344690
1345196
1345622
1345968
1346482
1346850
1347041
1347319
1347577
1347805
1348103
1348330
1348650
1348906
1349268
1349576
1349865
1350267
1350518
1350770
1351028
1351422
1351790
1352160
1352498
1352798
1353215
1353686
1354216
1354521
1354885
1355249
1355599
1355861
1356069
1356293
1356531
1356907
1357177
1357448
1357944
1358304
1358631
1358914
1359099
1359438
1359861
1360302
1360636
1360895
1361205
1361394
1361643
1362008
1362250
1362554
1362777
1362997
1363183
1363404
1363588
1363754
1363924
1364097
1364307
1364484
1364683
1364900
1365184
1365396
1365639
1365930
1366236
1366531
1366800
1367048
1367313
1367627
1367909
1368229
1368528
1368831
1369103
1369396
1369593
1369797
1370032
1370212
1370379
1370613
1370800
1371007
1371199
1371384
1371570
1371771
1371965
1372130
1372431
1372774
1373114
1374047
1374534
1375028
1375899
1376426
1376876
1377130
1377362
1377840
1378134
1378580
1378885
1379138
1379323
1379654
1380233
1380935
1381611
1382235
1383756
1385313
1386554
1387752
1388967
1390398
1391694
1394663
1396887
1398330
1399799
1401180
1403151
1410250
1415427
1416733
1417890
1418902
1419886
1420787
1422192
1424128
1428023
1428698
1429188
1429971
1430513
1431096
1432126
1432812
1433555
1434400
1435134
1437024
1438030
1438650
1439317
1440216
1440821
1441832
1442443
1442705
1443995
1445028
1445654
1447196
1448314
1449058
1449510
1450077
1450449
1451071
1451473
1452219
1452565
1453037
1453619
1454452
1454987
1455393
1456190
1457208
1458204
1459216
1459866
1460577
1462290
1463181
1463947
1466048
1466856
1467649
1469436
1469733
1470575
1471178
1471643
1471930
1472397
1472641
1472987
1473390
1473716
1474309
1474620
1474923
1475273
1475499
1475735
1476065
1476651
1476958
1477324
1477633
1477966
1478337
1478785
1479182
1479640
1479897
1480366
1480710
1481079
1481324
1481761
1482118
1482494
1482821
1483266
1483690
1484134
1484393
1484728
1485048
1485484
1485910
1486225
1486608
1486915
1487293
1487612
1488028
1488380
1488677
1488970
1489228
1489654
1490234
1490926
1491449
1493677
1498250
1502624
1503614
1504724
1505335
1506042
1506815
1507921
1508667
1509346
1510385
1511198
1511822
1513328
1514712
1515820
1518528
1520389
1521398
1522575
1524005
1528685
1530490
1534404
1536037
1537306
1538898
1540813
1543216
1547691
1548084
1548580
1549153
1549871
1550577
1551352
1552210
1553338
1554186
1555283
1556088
1557506
1559771
1560689
1561590
1562485
1563243
1563977
1564902
1565446
1566112
1567137
1568315
1569310
1570054
1571086
1572680
1575522
1576846
1580645
1581711
1583062
1584405
1584940
1586265
1587152
1588482
1590585
1591271
1592017
1594723
1596832
1598830
1600722
1602633
1604804
1607251
1609401
1611564
1613722
1616009
1618253
1620818
1624026
1626298
1628108
1630893
1631506
1632388
1633111
1636402
1637662
1640895
1643252
1646756
1653000
1672485
1678608
1711221
1712720
1713434
1714232
1715117
1717279
1718170
1719310
1720679
1721467
1722510
1723830
1724958
1726501
1728226
1728734
1730305
1731660
1732708
1734120
1736218
1737513
1739476
1740730
1741653
1743004
1745009
1747325
1750446
1753838
1757609
1761997
1767396
1769200
1771846
1774267
1776642
1779025
1782951
1787910
1789818
1791272
1792484
1796286
1798005
1800393
1804584
1808433
1810577
1811557
1813337
1814887
1815811
1817719
1818062
1818983
1819939
1820730
1822985
1824638
1825672
1827004
1829181
1830850
1832313
1834023
1835833
1837569
1839434
1841216
1843081
1845942
1848230
1850160
1852483
1854915
1857788
1859731
1861643
1863743
1865792
1868190
1869623
1871457
1873417
1877160
1879004
1881105
1884092
1887394
1889545
1891813
1893482
1894172
1895153
1896293
1897627
1898792
1900265
1901317
1902483
1903428
1904662
1905506
1906348
1907515
1908729
1909653
1910477
1911475
1912438
1913406
1914614
1915990
1917331
1918446
1919699
1921053
1922157
1922902
1923777
1924774
1925914
1926787
1927942
1929292
1930580
1931968
1932984
1934348
1936126
1937691
1940032
1942504
1944900
1946642
1948553
1950973
1952833
1954840
1957047
1959655
1961675
1963766
1965991
1968221
1969954
1971752
1973721
1975347
1976959
1978870
1980919
1983287
1984783
1987175
1989171
1990794
1993198
1996251
1999995
2004038
2009147
2012859
2017572
2021513
2025961
2028871
2031557
2035255
2038683
2041599
2045026
2047964
2049762
2051050
2052854
2053025
2053712
2053981
2054517
2054954
2055301
2055740
2056061
2056566
2057026
2057406
2057572
2057778
2057945
2058109
2058489
2058777
2059051
2059381
2059863
2060916
2063308
2063733
2064207
2066628
2068185
2077599
2078551
2079381
2080042
2081014
2081734
2082651
2083477
2084132
2084812
2085720
2086396
2087468
2088448
2089322
2090029
2090854
2091499
2092436
2093194
2094169
2094925
2095974
2096931
2097847
2098763
2099657
2100593
2101222
2102399
2103240
2104271
2105230
2105999
2106969
2108008
2108786
2109809
2110661
2111752
2112872
2113904
2114718
2115754
2116521
2117188
2118015
2118930
2120011
2121112
2121896
2122847
2123726
2124752
2125586
2126306
2127686
2128696
2129698
2131148
2131938
2133313
2134320
2135099
2136017
2136899
2137833
2138806
2140033
2141325
2142755
2145331
2145803
2147111
2147840
2148557
2149572
2150498
2151361
2152064
2152459
2152695
2153028
2153240
2153784
2155038
2155212
2155421
2155620
2155848
2156000
2156156
2156295
2156478
2157025
2157228
2157578
2157879
2158399
2158957
2159423
2160322
2160501
2161148
2161878
2162631
2163013
2163396
2163764
2164349
2164796
2165562
2166108
2166588
2167095
2168368
2168951
2169702
2170856
2171240
2172151
2172712
2173443
2173762
2174643
2175883
2177151
2177873
2179207
2180018
2180486
2181652
2183606
2184383
2185362
2186428
2187432
2188182
2189455
2189840
2191037
2191943
2192631
2193337
2193740
2194342
2195356
2196279
2197344
2197873
2198597
2199412
2199961
2200528
2201257
2201817
2202310
2202870
2203421
2203985
2204716
2205372
2206334
2207017
2207784
2208173
2208542
2208841
2209594
2210504
2211247
2212014
2212727
2213313
2213607
2214213
2214900
2215441
2215966
2216627
2217709
2218111
2218372
2218814
2219318
2219829
2220615
2221371
2222030
2222655
2222938
2223246
2223692
2224347
2225094
2225580
2226018
2226494
2227158
2227625
2228290
2228882
2229561
2230147
2230806
2231071
2231736
2232471
2232728
2233251
2233922
2234851
2235676
2236184
2236874
2237563
2238050
2238690
2240074
2241290
2242067
2243268
2243871
2244455
2244751
2245346
2245876
2246429
2246731
2246969
2247386
2247737
2248236
2248605
2248943
2249441
2249822
2250194
2250692
2251007
2251312
2251572
2251784
2251998
2252289
2253176
2253629
2254229
2254652
2255208
2255725
2256589
2257318
2258131
2258522
2259135
2259990
2260679
2261562
2261823
2262138
2262500
2262823
2263188
2263526
2263839
2264201
2264774
2265215
2265679
2265991
2266207
2266471
2267025
2267225
2267421
2267719
2267976
2268238
2268450
2268861
2269495
2269824
2270424
2270877
2271108
2271353
2271631
2272089
2272398
2272684
2273140
2273549
2273828
2274075
2274431
2274719
2274962
2275168
2275437
2275764
2276112
2276509
2277160
2277578
2277765
2277926
2278096
2278285
2278506
2278735
2279034
2279341
2279646
2279970
2280580
2281053
2281387
2281664
2281925
2282176
2282419
2282652
2282918
2283072
2283280
2283462
2283922
2284107
2284258
2284420
2284592
2284776
2285527
2285732
2286376
2287726
2288424
2289148
2290433
2291671
2292448
2293492
2294760
2295722
2296808
2297776
2298646
2298995
2299870
2301472
2302230
2303037
2304211
2304735
2305346
2306483
2307693
2308814
2310081
2311514
2312770
2314108
2315194
2316683
2318394
2319403
2320398
2321543
2322593
2323738
2324950
2325892
2327029
2328467
2329112
2330163
2331369
2332663
2334042
2335196
2335980
2336906
2337830
2338663
2339967
2341545
2342990
2344274
2345621
2346850
2347986
2349028
2349968
2351296
2352615
2353710
2354726
2355601
2356917
2358073
2359397
2360508
2361764
2362989
2363938
2364899
2365762
2366752
2367951
2368935
2369828
2370833
2371784
2372988
2374138
2375710
2377234
2378420
2379487
2380645
2381612
2383168
2384579
2385730
2386764
2387972
2389010
2390197
2391466
2392645
2394076
2395432
2396757
2397860
2399222
2400594
2401499
2402789
2404120
2405310
2406575
2407821
2408767
2410217
2411396
2412511
2413916
2415562
2416768
2418253
2419700
2421432
2422483
2423822
2425078
2426452
2427433
2429043
2430016
2431145
2432318
2433150
2434127
2435017
2435880
2437176
2438292
2439227
2440581
2441718
2442814
2444051
2445309
2446553
2448090
2449316
2450265
2451294
2452200
2453425
2454762
2456039
2457524
2458853
2460256
2461269
2462437
2463433
2464730
2466214
2467566
2468435
2469774
2471206
2472525
2473906
2474878
2476054
2477230
2478496
2479559
2480890
2482310
2483714
2486113
2487941
2489504
2490893
2493153
2495262
2496866
2499177
2501481
2504960
2508870
2513588
2516825
2518137
2521525
2524040
2525383
2526557
2527639
2529359
2530477
2531714
2532688
2534187
2535591
2537104
2538553
2540102
2541472
2543154
2545377
2546972
2548194
2549596
2550764
2552034
2553762
2555181
2557692
2559231
2560825
2562424
2563769
2565283
2566424
2567816
2569108
2570454
2571484
2572682
2574206
2575709
2576795
2579385
2582372
2584870
2589315
2594758
2597956
2603870
2608363
2611145
2617202
2621211
2623743
2632210
2642069
2648804
2656760
2666720
2670572
2673126
2676498
2679294
2684690
2695584
2698926
2706471
2711952
2715540
2723722
2725238
2725589
2725838
2726038
2726251
2726469
2726650
2726833
2727063
2727270
2727521
2727760
2728024
2728335
2728546
2728912
2729257
2729483
2729710
2729932
2730240
2730528
2730995
2731153
2731416
2731718
2732021
2732329
2732572
2732794
2733009
2735263
2735929
2736898
2737848
2738139
2738276
2738382
2738507
2738615
2738733
2738881
2739064
2739277
2739517
2739727
2739974
2740149
2740375
2740600
2740774
2741001
2741258
2741447
2741775
2742097
2742391
2742759
2742983
2743258
2743520
2743745
2744008
2744212
2744469
2744670
2744905
2745179
2745367
2745622
2745851
2746141
2746399
2746691
2747064
2747390
2747542
2751438
2756552
2760515
2763794
2764290
2764812
2765106
2765668
2765956
2766224
2766529
2766938
2767281
2767692
2767948
2768254
2768723
2769087
2769763
2770277
2770608
2771085
2771989
2772417
2772664
2774357
2775258
2776393
2777225
2778642
2779765
2782239
2784654
2786019
2787129
2787359
2787668
2788096
2788367
2788695
2789082
2789358
2789604
2789995
2790532
2791263
2791885
2792230
2793671
2795460
2795761
2795973
2796142
2796416
2796799
2797185
2797459
2797792
2798084
2798501
2799025
2799349
2799639
2800077
2800414
2800764
2801034
2801277
2801539
2801958
2802240
2802536
2802760
2802973
2803204
2803529
2803862
2804119
2804374
2804676
2804876
2805090
2805294
2805456
2805608
2805804
2806016
2806159
2806355
2806702
2807084
2807307
2807531
2807754
2808110
2808368
2808751
2808996
2809240
2809441
2809575
2809721
2809886
2810031
2810185
2810325
2810478
2810613
2810744
2810898
2811041
2811204
2811354
2811518
2811664
2811803
2811998
2812191
2812367
2812541
2812685
2812805
2812942
2813102
2813225
2813409
2813527
2813694
2813900
2814055
2814191
2814366
2814501
2814701
2814890
2815050
2815218
2815416
2815567
2815690
2815847
2816016
2816275
2816436
2816578
2816764
2817002
2817283
2817579
2817951
2818232
2818447
2818661
2818856
2819093
2819294
2819485
2819724
2819934
2820190
2820424
2820725
2820949
2821174
2821421
2821689
2821933
2822216
2822511
2822774
2823013
2823247
2823457
2823643
2823937
2824239
2824511
2824708
2824992
2825291
2825776
2826096
2826341
2826614
2827061
2827569
2828030
2828497
2829034
2829396
2829636
2829953
2830235
2830589
2831068
2831263
2831566
2832039
2832414
2832737
2833326
2833639
2833983
2834322
2834599
2834783
2835006
2835307
2835594
2835981
2836236
2836639
2836844
2837036
2837415
2837730
2838085
2838391
2838614
2838819
2838991
2839139
2839282
2839444
2839610
2839821
2840060
2840344
2840660
2840946
2841152
2841310
2841520
2841669
2841856
2842222
2842429
2842615
2842792
2842985
2843181
2843381
2843559
2843745
2843936
2844219
2844431
2844806
2844994
2845139
2845664
2846031
2846358
2846775
2846957
2847110
2847284
2847438
2847574
2847705
2847843
2848012
2848158
2848296
2848438
2848589
2848843
2849091
2849331
2849629
2849858
2850069
2850291
2850548
2850810
2851047
2851269
2851548
2851777
2852076
2852308
2852580
2852880
2853086
2853343
2853548
2853774
2853968
2854210
2854439
2854549
2854654
2854775
2854909
2855025
2855139
2855266
2855382
2855499
2855597
2855715
2855839
2856071
2856378
2856618
2856798
2856958
2857120
2857339
2857755
2858025
2858330
2858626
2858870
2859119
2859377
2859618
2859897
2860222
2860573
2860941
2861295
2861596
2861888
2862099
2862289
2862484
2862622
2862784
2862946
2863223
2863347
2863450
2863547
2863653
2863751
2863861
2863970
2864077
2864189
2864292
2864397
2864505
2864602
2864711
2864802
2864912
2865004
2865235
2865521
2865815
2866107
2866336
2866536
2866725
2866904
2867056
2867258
2867451
2867598
2867997
2868244
2868459
2868654
2868839
2869023
2869187
2869369
2869586
2869802
2870103
2870299
2870475
2870750
2870941
2871207
2871713
2871907
2872092
2872269
2872481
2872659
2872868
2873071
2873267
2873528
2873740
2873912
2874139
2874348
2874560
2874794
2875128
2875732
2876042
2876210
2876371
2876560
2876690
2876795
2876919
2877030
2877160
2877327
2877493
2877664
2877787
2877920
2878117
2878475
2878699
2878890
2879124
2879322
2879522
2879736
2879957
2880266
2880467
2880767
2881025
2881239
2881460
2881664
2881889
2882071
2882216
2882389
2882520
2882686
2882838
2882991
2883140
2883294
2883422
2883566
2883708
2883838
2884027
2884213
2884395
2884537
2884682
2884844
2885017
2885185
2885487
2885751
2885899
2886045
2886188
2886327
2886458
2886615
2886769
2886913
2887039
2887170
2887257
2887335
2887414
2887550
2887714
2887903
2888094
2888261
2888446
2888623
2888798
2888994
2889237
2889435
2889642
2889888
2890130
2890353
2890575
2890802
2890994
2891225
2891465
2891597
2891705
2891837
2891948
2892083
2892257
2892522
2892806
2893062
2893341
2893662
2893940
2894207
2894532
2894699
2894862
2895011
2895250
2895541
2895744
2895954
2896198
2896428
2896751
2897074
2897428
2897692
2897925
2898158
2898388
2898693
2898912
2899176
2899370
2899534
2899770
2900056
2900504
2900869
2901310
2901665
2902002
2902340
2902717
2903244
2904007
2904444
2904868
2905222
2905535
2905890
2906028
2906195
2906337
2906489
2906636
2907145
2907640
2908173
2908699
2909211
2909638
2910078
2910532
2911253
2911810
2912502
2912948
2913459
2914009
2914451
2914899
2915303
2915802
2916274
2916637
2916991
2917378
2917851
2918494
2918894
2919475
2919869
2920212
2920559
2920876
2921210
2921571
2921913
2922753
2923854
2924807
2925127
2925474
2925896
2926640
2926932
2927301
2927626
2928059
2928451
2928807
2929233
2929738
2930120
2930630
2930996
2931455
2931887
2932320
2932695
2933137
2933546
2934282
2935225
2936123
2936464
2936725
2937026
2937384
2937873
2938343
2938849
2939354
2939742
2940153
2940823
2941196
2941555
2941911
2942337
2942910
2943338
2943964
2944623
2945063
2945415
2945784
2946068
2946415
2946726
2947023
2947457
2947772
2948110
2948509
2948925
2949761
2950250
2950608
2950969
2951410
2951831
2952262
2952609
2952989
2953380
2953773
2954224
2954636
2955007
2955428
2955798
2956195
2956630
2957010
2957355
2957746
2958036
2958440
2958967
2959406
2959831
2960253
2960652
2961158
2961748
2962015
2962212
2962628
2962920
2963200
2963490
2963984
2964454
2964889
2965150
2965723
2966329
2966837
2967278
2967753
2968194
2968669
2969116
2969529
2969986
2970358
2970706
2971094
2971411
2971796
2972223
2972675
2973126
2973529
2973944
2974363
2974800
2975142
2975595
2975983
2976386
2977048
2977748
2978386
2978825
2979348
2979937
2980460
2980907
2981287
2981762
2982163
2982564
2983141
2983575
2984120
2984716
2985276
2985803
2986276
2986784
2987366
2987830
2988391
2988896
2989358
2989924
2990472
2991012
2991558
2992078
2992649
2994037
2995509
2996647
2997492
2997586
2997674
2997756
2997837
2997924
2998005
2998086
2998170
2998251
2998339
2998424
2998507
2998588
2998669
2998745
2998832
2998919
2999001
2999090
2999173
2999252
2999340
2999426
2999508
2999589
2999673
2999757
2999842
2999930
3000017
3000112
3000194
3000676
3001003
3001728
3003747
3003855
3003961
3004086
3004218
3004346
3004458
3004624
3004793
3004972
3005095
3005212
3005366
3005623
3006008
3015124
3032524
3034012
3034564
3037595
3062316
3075143
3085372
3089914
3090532
3091264
3091999
3092802
3093479
3094324
3095114
3095543
3096305
3097503
3098361
3098990
3100043
3100710
3101245
3101919
3102401
3103022
3103247
3103540
3104410
3104864
3105294
3105601
3105828
3106034
3106521
3107237
3107664
3108125
3108592
3109156
3110033
3110715
3111310
3111733
3112267
3112772
3113025
3113498
3113913
3114305
3115015
3115458
3116044
3116563
3117169
3117717
3118008
3118850
3119455
3120017
3120507
3121003
3121411
3122281
3122655
3122998
3123361
3123755
3124235
3124540
3124968
3125344
3125775
3126388
3126944
3127346
3127816
3128229
3128683
3129087
3129560
3129821
3130096
3130495
3130968
3131377
3131760
3132099
3132501
3132755
3133060
3133539
3134434
3135643
3136043
3136345
3136653
3136903
3137565
3137839
3138383
3138772
3139257
3139622
3139973
3140501
3140912
3141483
3141852
3142353
3142825
3143199
3143653
3144185
3144432
3144699
3145044
3145239
3145435
3145748
3145946
3146136
3146349
3146653
3146884
3147095
3147267
3147627
3147939
3148096
3148304
3148575
3148881
3149145
3149358
3149532
3149687
3149828
3150241
3150591
3150823
3150981
3151183
3151320
3151460
3151649
3151837
3152038
3152225
3152351
3152506
3152679
3152820
3152951
3153083
3153423
3153584
3153812
3153911
3154063
3154198
3154400
3154552
3154687
3154919
3155062
3155202
3155334
3155471
3155574
3155716
3155839
3155963
3156068
3156193
3156484
3156658
3156752
3156863
3156961
3157069
3157217
3157335
3157522
3157712
3157862
3157975
3158087
3158202
3158296
3158437
3158518
3158609
3158829
3158928
3159097
3159788
3160220
3160814
3161473
3161902
3162447
3163382
3163752
3164230
3165040
3165818
3167300
3167796
3168202
3168570
3169218
3169841
3170344
3170761
3171306
3171822
3172340
3172722
3173279
3173890
3174419
3175201
3175645
3176073
3176469
3177023
3177940
3178470
3179266
3179878
3180344
3180841
3181189
3181597
3182635
3183261
3183913
3184551
3185231
3185974
3186492
3186734
3187343
3188422
3188782
3189709
3190219
3190953
3191548
3192068
3192778
3193321
3193612
3194269
3194642
3195068
3195850
3196544
3197007
3197582
3199066
3199818
3200532
3201262
3202200
3202662
3203242
3203726
3204196
3204665
3204901
3205164
3205360
3205520
3205685
3206052
3206667
3206898
3207097
3207395
3207686
3207998
3208247
3208496
3208804
3209096
3209492
3210138
3210614
3210777
3211142
3211526
3211824
3212234
3212583
3212978
3213409
3213700
3214004
3214386
3214681
3214964
3215458
3215888
3216329
3216661
3217048
3217521
3217805
3217996
3218231
3218442
3218661
3218816
3219252
3219459
3219706
3220011
3220341
3220583
3220764
3220954
3221257
3221488
3221712
3221982
3222269
3222412
3222597
3222875
3223183
3223396
3223637
3224074
3224279
3224567
3224844
3225034
3225498
3226001
3226354
3226877
3227159
3227441
3227726
3228030
3228298
3228683
3228938
3229177
3229527
3229955
3230339
3230703
3230966
3231229
3231491
3232145
3232586
3232660
3232733
3232807
3232880
3232953
3233027
3233100
3233174
3233247
3233321
3233394
3233468
3233541
3233615
3233688
3233761
3233835
3233908
3233982
3234055
3234129
3234202
3234276
3234349
3234422
3234496
3234569
3234643
3234716
3234790
3234863
3234937
3235010
3235084
3235157
3235230
3235304
3235377
3235451
3235524
3235599
3235676
3235753
3235829
3235906
3235983
3236060
3236141
3236218
3236295
3236372
3236451
3236527
3236604
3236679
3236755
3236834
3236911
3236986
3237067
3237147
3237224
3237302
3237377
3237458
3237535
3237610
3237687
3237766
3237845
3237920
3237999
3238075
3238153
3238230
3238306
3238384
3238463
3238543
3238623
3238702
3238776
3238852
3238926
3239002
3239077
3239158
3239238
3239319
3239395
3239471
3239548
3239623
3239699
3239778
3239858
3239936
3240012
3240088
3240163
3240237
3240312
3240390
3240468
3240546
3240626
3240701
3240776
3240853
3240928
3241006
3241081
3241158
3241236
3241316
3241393
3241470
3241545
3241621
3241698
3241774
3241851
3241928
3242005
3242081
3242159
3242235
3242314
3242393
3242470
3242545
3242623
3242704
3242780
3242856
3242932
3243009
3243084
3243166
3243244
3243320
3243400
3243477
3243556
3243632
3243710
3243787
3243863
3243937
3244017
3244095
3244175
3244255
3244331
3244409
3244487
3244562
3244639
3244719
3244797
3244875
3244950
3245026
3245106
3245181
3245256
3245335
3245413
3245493
3245567
3245640
3245717
3245795
3245871
3245947
3246033
3246134
3246223
3246329
3246429
3246533
3246645
3246749
3247109
3247186
3247263
3247338
3247434
3248630
3250325
3251615
3253725
3255159
3256750
3258823
3260331
3261936
3263995
3265471
3267060
3268838
3271006
3272605
3274218
3276062
3277536
3279581
3281071
3282780
3284458
3286703
3288723
3290869
3292556
3293869
3295838
3297198
3298867
3300661
3302539
3304199
3305779
3307845
3309922
3311570
3312916
3314950
3316551
3317855
3319693
3321432
3323389
3324898
3326605
3329117
3330500
3331960
3333501
3335407
3336641
3338555
3340777
3342381
3344570
3346295
3348247
3350970
3353335
3355543
3358119
3360435
3362110
3364431
3366163
3367773
3369827
3371831
3373721
3375513
3377678
3379818
3381956
3383995
3386011
3388388
3390904
3393369
3395818
3397869
3400144
3402073
3404049
3406150
3407956
3410144
3411741
3413220
3415046
3416801
3418122
3419996
3421472
3422814
3424447
3426066
3427605
3429271
3430878
3432274
3433386
3435090
3436554
3438280
3440169
3441663
3442936
3444711
3447407
3449003
3450226
3451783
3453237
3454591
3456436
3457624
3459564
3461804
3463208
3464980
3467191
3468703
3469947
3471093
3473378
3474771
3476520
3478212
3480234
3481963
3483740
3485642
3487742
3489396
3491204
3492643
3494151
3496289
3498135
3499899
3501515
3503052
3504600
3506365
3508181
3509796
3511302
3513259
3514914
3516388
3518346
3519994
3520906
3523219
3525327
3526259
3528218
3529980
3531566
3533142
3534385
3535854
3537567
3539420
3540867
3543025
3544515
3546109
3548105
3549761
3551395
3553484
3554819
3556665
3558150
3559760
3561164
3563255
3564675
3566323
3567408
3568528
3570436
3571734
3572986
3574453
3576274
3578004
3579463
3580536
3581989
3583475
3584884
3586379
3587481
3589264
3590788
3592398
3593874
3595066
3596734
3598383
3599810
3600919
3602320
3603918
3605280
3606622
3608539
3610353
3611882
3613587
3614812
3616283
3617418
3618235
3619449
3620927
3622439
3623735
3624956
3626295
3627482
3628643
3630304
3631803
3633014
3634271
3635510
3637319
3638841
3640066
3641495
3642905
3644268
3645672
3647085
3648175
3649492
3651132
3652474
3653863
3654957
3655783
3657073
3658133
3659366
3660589
3661893
3663170
3664671
3666319
3668544
3670323
3672772
3674498
3675930
3677371
3679662
3681915
3683454
3685806
3687618
3689500
3690907
3693065
3694752
3696099
3697574
3699087
3700643
3702033
3703813
3705652
3706951
3708283
3709702
3711511
3713112
3714255
3715825
3717078
3718766
3720544
3722217
3723651
3724893
3726516
3727930
3729761
3731496
3733220
3734646
3736216
3737884
3739233
3740598
3742367
3743938
3745242
3746921
3748480
3749794
3751350
3752827
3754546
3755979
3757575
3758954
3760364
3762098
3763277
3764626
3766225
3767612
3769346
3771415
3773109
3774532
3775977
3777498
3779358
3781156
3782454
3784110
3785714
3787358
3788782
3790387
3791616
3793088
3794817
3796273
3797906
3799825
3801783
3803264
3805426
3806886
3808658
3810147
3811771
3813407
3814905
3816453
3818353
3820176
3821870
3823294
3825079
3826713
3828284
3829738
3831319
3833088
3834938
3836485
3838280
3839926
3841487
3843205
3844764
3846301
3848139
3849628
3851071
3853096
3857990
3862082
3865995
3870573
3874602
3877173
3879017
3881066
3883923
3886648
3888478
3891085
3894337
3897317
3899883
3902357
3905058
3907482
3910042
3912183
3914590
3917193
3919206
3921338
3923409
3925620
3928028
3930606
3932580
3934970
3937408
3939390
3942008
3945115
3947942
3950296
3952597
3955259
3957637
3959536
3961765
3963948
3966223
3968311
3971124
3973493
3975505
3978154
3980264
3982674
3984934
3987497
3990055
3992843
3995045
3997985
4000327
4002431
4004802
4007643
4009677
4011935
4014138
4016318
4018383
4020915
4023392
4025268
4027266
4029169
4031499
4034051
4035889
4038215
4040443
4042848
4045055
4047195
4048316
4049505
4050490
4051435
4053099
4054025
4055045
4055938
4057405
4058397
4059372
4060730
4061979
4062704
4063708
4064741
4065685
4066843
4067868
4068742
4069446
4070373
4071227
4072045
4073080
4074109
4074995
4076067
4077403
4078367
4079621
4080346
4081319
4082370
4083010
4084032
4084784
4085588
4086736
4087753
4088451
4089530
4091052
4092217
4093520
4094843
4095937
4097205
4098363
4099435
4100789
4101944
4103019
4103738
4104613
4105566
4106490
4107849
4108713
4109605
4110629
4111783
4112879
4113592
4114545
4115760
4117116
4117900
4119173
4120298
4121304
4122527
4123974
4124935
4126045
4127205
4128252
4129974
4131002
4132226
4133728
4135042
4136215
4137610
4139133
4140078
4141687
4143021
4144520
4146036
4147245
4148812
4150223
4151617
4152513
4154031
4155161
4156715
4158046
4159552
4160902
4162440
4163545
4164977
4166735
4168396
4169681
4171047
4172677
4174193
4175695
4176719
4177790
4179077
4180615
4182161
4183387
4184794
4186416
4187944
4189771
4191570
4193190
4194301
4195724
4197619
4198876
4199830
4201742
4203339
4205060
4206621
4207678
4208590
4210477
4212612
4215082
4216172
4217687
4219209
4220055
4220983
4223534
4225807
4227492
4228852
4229967
4231093
4232171
4233390
4235684
4237960
4241004
4243647
4245044
4246092
4247025
4247897
4248894
4250060
4251426
4252782
4254096
4255826
4257261
4258435
4259954
4261263
4262892
4264543
4266511
4268328
4270211
4271811
4273764
4275860
4277116
4278099
4278807
4280078
4281250
4282581
4284051
4285057
4286498
4287997
4289600
4290839
4292700
4293776
4295083
4296218
4298041
4299196
4300292
4301629
4302958
4304289
4305709
4306816
4308362
4310037
4312240
4314149
4316367
4318024
4319277
4321065
4322634
4324225
4325853
4327463
4329129
4331018
4332506
4334950
4336743
4338407
4340218
4341877
4343431
4344960
4346266
4348137
4350063
4351349
4352755
4354889
4356887
4358441
4360235
4361486
4363005
4364908
4366583
4368707
4369723
4371411
4373242
4374275
4376710
4378222
4381034
4382909
4384334
4386086
4387747
4390056
4391495
4393516
4395337
4397191
4399381
4401026
4402812
4404285
4405979
4407954
4409477
4411440
4412829
4413981
4415310
4416313
4417750
4419489
4421045
4422601
4424197
4425994
4427340
4428364
4429768
4431168
4432641
4434346
4435924
4437664
4439167
4440489
4442268
4444325
4446321
4448271
4449784
4451569
4452849
4454610
4456389
4457918
4459217
4460647
4462421
4463691
4473031
4494608
4516862
4518584
4519807
4521392
4522899
4523705
4524696
4525989
4527103
4529534
4530764
4532034
4533618
4534821
4535796
4536931
4539336
4541701
4544024
4545957
4547648
4548621
4549772
4551178
4552810
4554826
4556591
4558153
4559561
4561102
4563061
4564508
4565960
4568308
4569518
4571215
4572642
4574733
4576036
4577202
4580065
4581572
4582947
4584497
4586136
4587968
4590022
4591601
4593062
4594478
4595840
4596972
4598832
4600591
4602025
4603688
4604770
4605932
4607153
4608313
4609374
4610462
4611610
4613387
4614953
4615967
4617011
4618451
4620637
4621897
4623334
4625139
4626375
4637880
4639510
4641049
4642504
4644453
4646153
4647529
4649551
4650574
4652039
4653508
4655947
4658044
4660551
4661898
4663242
4665536
4668302
4669522
4670840
4671951
4673269
4675359
4677472
4679500
4681400
4683369
4685238
4686955
4688918
4690252
4691872
4694057
4695662
4718452
4725816
4748623
4754653
4774845
4779856
4780613
4782290
4785769
4788611
4791036
4793851
4796042
4798418
4801220
4806777
4817366
4826410
4830662
4831440
4832748
4834113
4836129
4837991
4839907
4840595
4841430
4845932
4851043
4857732
4860412
4869489
4870629
4875040
4875631
4876213
4876704
4877291
4877821
4878380
4878898
4879369
4879690
4880128
4880618
4881229
4881783
4882182
4882684
4883203
4883613
4884024
4884599
4885240
4885978
4888108
4890034
4891998
4894124
4896328
4898875
4900750
4902322
4903869
4905226
4906535
4907953
4909055
4910359
4911790
4913433
4914437
4916158
4917699
4918967
4920828
4942535
4961736
4962371
4963907
4965223
4966625
4968109
4968874
4969693
4971561
4973993
4975421
4979942
4983440
4985053
4986902
4988289
4990881
4992837
4994401
4996777
4998772
5001173
5002860
5004463
5006427
5009101
5011167
5013081
5014760
5016427
5018182
5020071
5022150
5024606
5027368
5030363
5033014
5035470
5037907
5040456
5043362
5044301
5045444
5046669
5048389
5049439
5050849
5052313
5053422
5054225
5055510
5056501
5057163
5058035
5059249
5060687
5061935
5062709
5063933
5065079
5066325
5067373
5068576
5069550
5070279
5071321
5072239
5073166
5074442
5075362
5076888
5077677
5079148
5080182
5081273
5082751
5083927
5085060
5085872
5086816
5090458
5091951
5093381
5094805
5096186
5097779
5098949
5100402
5101824
5103381
5104669
5106297
5108495
5110548
5112429
5113907
5115684
5121658
5122884
5123651
5124906
5127237
5128834
5130130
5131098
5133213
5135009
5136802
5139118
5140639
5142283
5143391
5144579
5146606
5147261
5149832
5151378
5153151
5154792
5156273
5157220
5158832
5160222
5162204
5164448
5166061
5168238
5169592
5171461
5173563
5175512
5177655
5179106
5180933
5182451
5184156
5185902
5187639
5189191
5190915
5192739
5194522
5195773
5197629
5199868
5201541
5203008
5204397
5206089
5207513
5210680
5211798
5213755
5215438
5216860
5218882
5220437
5222309
5224113
5225970
5227819
5233485
5235682
5237340
5239350
5243335
5252887
5260641
5278589
5280778
5281416
5281839
5282942
5284425
5284612
5285840
5286660
5287038
5287515
5288631
5289709
5290342
5290862
5291199
5291572
5291911
5292521
5293031
5294166
5295087
5295628
5296256
5297522
5298553
5299545
5300851
5302132
5303478
5307115
5307197
5307271
5307349
5307428
5307505
5307583
5307659
5307740
5307815
5307892
5307967
5308044
5308120
5308195
5308272
5308347
5308424
5308499
5308575
5308648
5308724
5308800
5308875
5308953
5309030
5309107
5309181
5309258
5309334
5309413
5309490
5309567
5309644
5309720
5309796
5309870
5309950
5310042
5310139
5310235
5310325
5310418
5310508
5310602
5310721
5310845
5311067
5312531
5317826
5322209
5322284
5322358
5322438
5322511
5322588
5322661
5322735
5322808
5322882
5322955
5323028
5323102
5323176
5323280
5323353
5323428
5323501
5326770
5327248
5327488
5327887
5328058
5328154
5328231
5328305
5328378
5328521
5328603
5328677
5328760
5328833
5328911
5328986
5329085
5329159
5329250
5329477
5330114
5330194
5330474
5331091
5331213
5331287
5331364
5331439
5331513
5331588
5331662
5331736
5331809
5331884
5331960
5332035
5332111
5332189
5332264
5332339
5332414
5332488
5332562
5332636
5332709
5332783
5332856
5332934
5333011
5333089
5333168
5333245
5333318
5333391
5333465
5333538
5333613
5333687
5333763
5333838
5333914
5333991
5334072
5334154
5334227
5334301
5334377
5334453
5334529
5334604
5334677
5334753
5334830
5334903
5334977
5335050
5335125
5335198
5335272
5335352
5335428
5335502
5335575
5335649
5335722
5335796
5335871
5335950
5336023
5336098
5336171
5336244
5336320
5336397
5336473
5336553
5336627
5336705
5336788
5336864
5336938
5337018
5337092
5337169
5337247
5337323
5337396
5337487
5337568
5337669
5337749
5337827
5337903
5337983
5338063
5338148
5338223
5338307
5338386
5338460
5338537
5338614
5338692
5338766
5338839
5338913
5338992
5339072
5339152
5339225
5339299
5339372
5339447
5339526
5339605
5339678
5339756
5339832
5339917
5340005
5340088
5340168
5340244
5340319
5340399
5340473
5340550
5340626
5340700
5340776
5340851
5340929
5341008
5341086
5341161
5341248
5341326
5341401
5341475
5341549
5341622
5341699
5341775
5341851
5341924
5342001
5342075
5342150
5342228
5342302
5342378
5342453
5342528
5342604
5342681
5342772
5342869
5342961
5343054
5343140
5343223
5343302
5343382
5343459
5343539
5343613
5343687
5343763
5343836
5343910
5343989
5344063
5344138
5344215
5344297
5344375
5344456
5344532
5344609
5344684
5344764
5344842
5344924
5345029
5345106
5345180
5345253
5345327
5345403
5345476
5345550
5345624
5345702
5345780
5345856
5345930
5346005
5346078
5346151
5346225
5346300
5346375
5346448
5346522
5346595
5346669
5346743
5346818
5346894
5346975
5347051
5347126
5347200
5347273
5347347
5347421
5347494
5347570
5347651
5347725
5347800
5347875
5347952
5348029
5348102
5348177
5348250
5348324
5348399
5348481
5348558
5348638
5348712
5348786
5348860
5348935
5349009
5349083
5349156
5349230
5349303
5349377
5349451
5349525
5349602
5349676
5349750
5349823
5349897
5349970
5350044
5350117
5350191
5350264
5350338
5350412
5350485
5350560
5350634
5350710
5350784
5350917
5351057
5351344
5351724
5352007
5353927
5354212
5354381
5354622
5354885
5355270
5355679
5356011
5356385
5356640
5357102
5357491
5357778
5357903
5357997
5358190
5358340
5358483
5358606
5358735
5358838
5358965
5359089
5359207
5361807
5365642
5369530
5372720
5375494
5377022
5378518
5380354
5380621
5380773
5380998
5381163
5381262
5381458
5381752
5381947
5382232
5382418
5382560
5382712
5382866
5383023
5383113
5383300
5383392
5383548
5383659
5383789
5383895
5384009
5384126
5384249
5384358
5384477
5384574
5384698
5384825
5384932
5385034
5385197
5385505
5385843
5386280
5386428
5386629
5386787
5386928
5387026
5387172
5387395
5387531
5387690
5387825
5388052
5388236
5388375
5388473
5388561
5388644
5388755
5389016
5389110
5389186
5389267
5389349
5389424
5389497
5389572
5389647
5389723
5389797
5389875
5389951
5390032
5390768
5393734
5395545
5396873
5398497
5399975
5401497
5403839
5405794
5407913
5409706
5411472
5413598
5416996
5419749
5423356
5424699
5430426
5435727
5438996
5441384
5445821
5448993
5453389
5458077
5459132
5459408
5459520
5459614
5459712
5461318
5461561
5461761
5464782
5465100
5465455
5465644
5465790
5466043
5466290
5466643
5466825
5466975
5467201
5467348
5467467
5467583
5467732
5467850
5467939
5468106
5468274
5468413
5468570
5468703
5468867
5468976
5469124
5469251
5469354
5469443
5469532
5469652
5469855
5469965
5470075
5470196
5470289
5470393
5470486
5470587
5470722
5470814
5470915
5471089
5471256
5471404
5471542
5471760
5471966
5472116
5472267
5472417
5472595
5472814
5473068
5473901
5475000
5475766
5476378
5476897
5477470
5477999
5479529
5481968
5491634
5494480
5494695
5494789
5502783
5509036
5515330
5521832
5524146
5525182
5533884
5546223
5554544
5567980
5586822
5599172
5609174
5624027
5645022
5658995
5668138
5678335
5685350
5702004
5702181
5702653
5703282
5703695
5705811
5707505
5708371
5710848
5711434
5711745
5712659
5713318
5713775
5714148
5714805
5715388
5716263
5716757
5717940
5720147
5722160
5725431
5726614
5728349
5729328
5730178
5730856
5731806
5732280
5732762
5733289
5734124
5735257
5735894
5736936
5737754
5738481
5739225
5740026
5740638
5741309
5742018
5742467
5742550
5749438
5751496
5754245
5756540
5758353
5759559
5760507
5761379
5762339
5763525
5764320
5764511
5764752
5765586
5766004
5766424
5766988
5767332
5767641
5768169
5768563
5768866
5769210
5769367
5769537
5769820
5770498
5770970
5771288
5771364
5771446
5771544
5771713
5771828
5774409
5779039
5783707
5788410
5793169
5798031
5803693
5810215
5816437
5821516
5825248
5829947
5834626
5840375
5846425
5852278
5857541
5861688
5864711
5868600
5873671
5876739
5880409
5885161
5889339
5894523
5898101
5900400
5903252
5905251
5907716
5910205
5912031
5913954
5915886
5917909
5920052
5921996
5924457
5926925
5929094
5930882
5933238
5935267
5937480
5939961
5943627
5949934
5955705
5963502
5970670
5976150
5982723
5990589
5995439
6001376
6006088
6010391
6014616
6017706
6022215
6027465
6031712
6036713
6042107
6048412
6052865
6056758
6062429
6066706
6070699
6076158
6079403
6083642
6090191
6094088
6095719
6096437
6097641
6098382
6099158
6100349
6102040
6106818
6111629
6120851
6142192
6148845
6154161
6159785
6165803
6174868
6181634
6187832
6201345
6215653
6217777
6224024
6225951
6228817
6236467
6238274
6244168
6251359
6258210
6263418
6270473
6277143
6282754
6288353
6294352
6300280
6307479
6321408
6323819
6324584
6327976
6330955
6332682
6333325
6335007
6346564
6363548
6368226
6373963
6377562
6385323
6398678
6399177
6399621
6399822
6400741
6401114
6401665
6403046
6404544
6406979
6408133
6409775
6410252
6411203
6411839
6412821
6413417
6414501
6415306
6416057
6418660
6419774
6419930
6429144
6456065
6457308
6458062
6458748
6459433
6460129
6460765
6461546
6462239
6462917
6463480
6464114
6464652
6465121
6465555
6466041
6466515
6467005
6467461
6467910
6468378
6468878
6469408
6469905
6470341
6470773
6471283
6472042
6472751
6473600
6483917
6485153
6485739
6486033
6487027
6487732
6488641
6489264
6490140
6491079
6492315
6493099
6493459
6494135
6494956
6495456
6497298
6497535
6497855
6498589
6498825
6499474
6499972
6501565
6504637
6506575
6508587
6510409
6514026
6517665
6519632
6523642
6529291
6533629
6537225
6537933
6540187
6543919
6602095
6603747
6603829
6603914
6603994
6604114
6604242
6604331
6604424
6604601
6604699
6604782
6604868
6605069
6605143
6609654
6609729
6609803
6609877
6609951
6610024
6610098
6610174
6611166
6615187
6615409
6615963
6616392
6616745
6617037
6617761
6618062
6618551
6618948
6619133
6619361
6619600
6620074
6620526
6620801
6621134
6621345
6621535
6621856
6622072
6622477
6623016
6623658
6624366
6624555
6625625
6636129
6636236
6636340
6636456
6636529
6636603
6636676
6636752
6636847
6636928
6668493
6670221
6708558
6708698
6710519
6710739
6711321
6711549
6711877
6712084
6712306
6713580
6713745
6713903
6729769
6738017
6791631
6800309
6810199
6820030
6835636
6851990
6852113
6857755
6858084
6863538
6882127
6898731
6912621
6917323
6958953
7014054
7044363
7066864
7080215
7080793
7092535
7098319
7109931
7111610
7119064
7123352
7150655
7150988
7151156
7151547
7157928
7161339
7162438
7178244
7183965
7185242
7188799
7190688
7194286
7197007
7197655
7202430
7205274
7205897
7207131
7207443
7208298
7211972
7217106
7222440
7241147
7245511
7254220
7256647
7259312
7267027
7285280
7287483
7292657
7293311
7299194
7312199
7315478
7338023
7338745
7365939
7384492
7386825
7401559
7420712
7423024
7423413
7424386
7452861
7473408
7484584
7501463
7507718
7517224
7524094
7526431
7527830
7532044
7536024
7540186
7552843
7571578
7587886
7597568
7600728
7618084
7647132
7676723
7693050
7704249
7711895
7742629
7776181
7814068
7841916
7870784
7918965
7949980
7992430
8002817
8016166
8025805
8030512
8034494
8037277
8065341
8070745
8072640
8083268
8087996
8112666
8151371
8232877
8385061
8483982
8551539
8655862
8751951
8856508
8902135
8966361
9105556
9114848
9118951
9150077
9204201
9267164
9320918
9369854
9431506
9453313
9497608
9511206
9541560
9547744
9547980
9548122
9548196
9548455
9548988
9549116
9549302
9549705
9549819
9549959
9550078
9550162
9550243
9550323
9550402
9550477
9550555
9550643
9550721
9550797
9550880
9550957
9551036
9551115
9551195
9551268
9551348
9551424
9551501
9551577
9551675
9551837
9552006
9552160
9558509
9561073
9561316
9561594
9561772
9561961
9562089
9562184
9562271
9562441
9562568
9562659
9564139
9566313
9566653
9567241
9568302
9569345
9569442
9569586
9569810
9569906
9570052
9571345
9571448
9571634
9571761
9571915
9572021
9572113
9572189
9572329
9572466
9572600
9573046
9573501
9578397
9580509
9580751
9580986
9581781
9583090
9583405
9583567
9583934
9584218
9584503
9585540
9585831
9586137
9586417
9586555
9587043
9587452
9587775
9595216
9603607
9636162
9798109
9859248
9934622
10130386
10361934
10644955
11027582
11254281
11447011
11580208
11717349
11834551
11835476
11837968
11839805
11841742
11856932
11914059
11948911
11949008
11949158
11949232
11957202
11957279
11957542
11958404
11958481
11958557
11958631
11958767
11958857
11969474
11969659
11969820
11969908
11970042
11972613
12004425
12004510
12004603
12004749
12004822
12004898
12004975
12005050
12005123
12005199
12005275
12005352
12005426
12005505
12005673
12005801
12005883
12005978
12006069
12006158
12043281
12270236
12526503
13020032
13666555
14539884
15432002
15943344
15944741
15944838
15944941
15945104
15945224
15945342
15945440
15945521
15945665
15987498
15987572
15987646
15987720
15987798
15987872
15987946
15988037
15988112
15988185
15988259
15988332
15988406
15988479
15988552
15988626
15988699
15988773
15988846
15988920
15988995
15989069
15989144
15989221
15989295
15989368
15989442
15989518
15989592
15989665
15989741
15989814
15989888
15989975
15990048
15990122
15990195
15990269
15990342
15990416
15990489
15990563
15990636
15990709
15990783
15990856
15990930
15991003
15991078
15991151
15991225
15991298
15991372
15991445
15991518
15991654
15991729
15991803
15991876
15991950
15992025
15992099
15992173
15992246
15992321
15992394
15992468
15992541
15992615
15992689
15992763
15992836
15992911
15992985
15993058
15993132
15993205
15993281
15993354
15993428
15993501
15993576
15993649
15993722
15993796
15993873
15993947
15994020
15994096
15994170
15994245
15994320
15994393
15994467
15994540
15994614
15994689
15994763
15994837
15994911
15994984
15995058
15995132
15995207
15995281
15995355
15995429
15995502
15995576
15995653
15995727
15995801
15995874
15995948
15996021
15996097
15996171
15996246
15996319
15996393
15996466
15996539
15996616
15996693
15996767
15996840
15996914
15996987
15997064
15997138
15997212
15997285
15997358
15997433
15997506
15997581
15997655
15997729
15997804
15997878
15997951
15998024
15998098
15998171
15998245
15998318
15998392
15998466
15998540
15998613
15998688
15998763
15998837
15998911
15998984
15999061
15999134
15999208
15999281
15999356
15999432
15999505
15999579
15999652
15999726
15999799
15999874
15999950
16000024
16000097
16000172
16000250
16000324
16000398
16000471
16000549
16000622
16000700
16000774
16000848
16000922
16000996
16001071
16001145
16001219
16001292
16001366
16001439
16001513
16001586
16001659
16001733
16001806
16001880
16001953
16002027
16002100
16002177
16002250
16002323
16002399
16002473
16002547
16002621
16002697
16002770
16002844
16002917
16002990
16003064
16003137
16003211
16003284
16003360
16003434
16003509
16003583
16003658
16003732
16003806
16003881
16003955
16004029
16004102
16004176
16007452
16007526
16007599
16007672
16007746
16007819
16007893
16007966
16008040
16008113
16008187
16008260
16008334
16008407
16008480
16008554
16008627
16008701
16008774
16008849
16008922
16008996
16009069
16009142
16009216
16009289
16009363
16009436
16009510
16009583
16009657
16009730
16009803
16009877
16009950
16010024
16010097
16010171
16010244
16010318
16010391
16010465
16010538
16010611
16010685
16010758
16010832
16010905
16010979
16011052
16011126
16011199
16011272
16011346
16011419
16011493
16011567
16011641
16011714
16011788
16011861
16011934
16012008
16012081
16012155
16012228
16012302
16012375
16012449
16012522
16012596
16012669
16012742
16012816
16012889
16012963
16013036
16013110
16013183
16013257
16013330
16013403
16013477
16013550
16013624
16013705
16013779
16013852
16013926
16013999
16014072
16014146
16014219
16014293
16014366
16014440
16014513
16014587
16014660
16014734
16014807
16014880
16014954
16015027
16015101
16015174
16015248
16015321
16015395
16015468
16015541
16015615
16015688
16015762
16015835
16015909
16015982
16016056
16016129
16016202
16016276
16016349
16016423
16016496
16016570
16016643
16016717
16016790
16016864
16016937
16017010
16017084
16017157
16017231
16017304
16017378
16017451
16017525
16017598
16017671
16017745
16017818
16017892
16017965
16018039
16018112
16018186
16018259
16018333
16018406
16018479
16018553
16018626
16018700
16018773
16018847
16018920
16018994
16019067
16019140
16019214
16019287
16019361
16019434
16019508
16019581
16019655
16019728
16019801
16019875
16019948
16020076
16020149
16020223
16020296
16020370
16020443
16020517
16020590
16020663
16020737
16020810
16020884
16020957
16021031
16021104
16021178
16021251
16021324
16021398
16021471
16021545
16021618
16021692
16021765
16021839
16021912
16021985
16022059
16022132
16022206
16022279
16022353
16022426
16022500
16022573
16022647
16022720
16022793
16022867
16022940
16023014
16023087
16023161
16023234
16023308
16023381
16023454
16023528
16023601
16023675
16023748
16023822
16023895
16023969
16024042
16024115
16024189
16024262
16024336
16024409
16024483
16024556
16024630
16024703
16024777
16024850
16024923
16024997
16025070
16025144
16025217
16025291
16025364
16025438
16025511
16025584
16025658
16025731
16025805
16025878
16025952
16026025
16026099
16026172
16026245
16026319
16026392
16026466
16026539
16026613
16026686
16026760
16026833
16026907
16026980
16027053
16027127
16027200
16027274
16027347
16027421
16027494
16027568
16027641
16027714
16027788
16027861
16027935
16028008
16028082
16028155
16028229
16028302
16028375
16028449
16028522
16028596
16028669
16028743
16028816
16028890
16028963
16029037
16029110
16029183
16029257
16029330
16029404
16029477
16029551
16029624
16029698
16029771
16029844
16029918
16029991
16030065
16030138
16030212
16030285
16030359
16030432
16030506
16030579
16030652
16030726
16030799
16030873
16030946
16031020
16031093
16031167
16031240
16031313
16031387
16031460
16031534
16031607
16031681
16031754
16031828
16031901
16031974
16032048
16032121
16032195
16032268
16032342
16032415
16032489
16032562
16032636
16032709
16032782
16032856
16032929
16033003
16033076
16033150
16033223
16033297
16033370
16033443
16033518
16033591
16033665
16033739
16033818
16033903
16033977
16034050
16034123
16034197
16034270
16034345
16034420
16034494
16034567
16034641
16034714
16034788
16043757
16043830
16043904
16043977
16060029
16060152
16060377
16060986
16066497
16066595
16072246
16122639
16187103
16187177
16187267
16187344
16187444
16187523
16187597
16187682
16187767
16187844
16187927
16188018
16188106
16188186
16188267
16188353
16188435
16188519
16188600
16188677
16188753
16188836
16188927
16189001
16189075
16189149
16189223
16189338
16189432
16189536
16189629
16189771
16189845
16189918
16189993
16190066
16190139
16190214
16190287
16190361
16190434
16190508
16190582
16190656
16190729
16190803
16190876
16190949
16191023
16191096
16191170
16191243
16191318
16191391
16191466
16191540
16191613
16191687
16191760
16191834
16191907
16191981
16192054
16192128
16192201
16192275
16192349
16192424
16192499
16193027
16193106
16193189
16193305
16193393
16193481
16193563
16193649
16193725
16193809
16193893
16193973
16194057
16194135
16194217
16194293
16194374
16194453
16194536
16194614
16194720
16194835
16194956
16195042
16195221
16195319
16195403
16195479
16195556
16195636
16195717
16195800
16195878
16196310
16196512
16196793
16196996
16197070
16197143
16197241
16231323
16250582
16259765
16268152
16274316
16277517
16280954
16283842
16285403
16288407
16291120
16295584
16302083
16306432
16314216
16320755
16329077
16337197
16355603
16382072
16395904
16399052
16400300
16401518
16403763
16405097
16406355
16406818
16410339
16412863
16421255
16431233
16434849
16437942
16446868
16456966
16467153
16496104
16519788
16526665
16536954
16546543
16550990
16564853
16608827
16654618
16654699
16654792
16654898
16664651
16667780
16667853
16667927
16668000
16668073
16668148
16668221
16668296
16668369
16668443
16668516
16668590
16668663
16668736
16668810
16668883
16668957
16669030
16669104
16669177
16669251
16669324
16669398
16669471
16669544
16669618
16669691
16669765
16669838
16669912
16669985
16670059
16670132
16670205
16670279
16670352
16670426
16670499
16670573
16670646
16670720
16670793
16670866
16670940
16671013
16671087
16671160
16671234
16671307
16671381
16671454
16671528
16671601
16671674
16671748
16671821
16671895
16671968
16672042
16672115
16672189
16672262
16672335
16672409
16672482
16672556
16672629
16672703
16672782
16672857
16672930
16673004
16673077
16673150
16673224
16673297
16673371
16673444
16673518
16673591
16673665
16673738
16673811
16673885
16673958
16674032
16674105
16674179
16674252
16674327
16674400
16674473
16674547
16674620
16674694
16674767
16674841
16674914
16674988
16675061
16675135
16675208
16675281
16675355
16675428
16675502
16675575
16675649
16675722
16675796
16675869
16675942
16676017
16676090
16676164
16676237
16676311
16676384
16676458
16676531
16676604
16676678
16676751
16676825
16676898
16676972
16677045
16677119
16677192
16677266
16677339
16677412
16677486
16677559
16677633
16677706
16677780
16677853
16677927
16678027
16681841
16681926
16682028
16682154
16682352
16682526
16682628
16722064
16725146
16725226
16727375
16738636
16741281
16745453
16745530
16745607
16745684
16745800
16745893
16745971
16746044
16746118
16746191
16746266
16746340
16746414
16746487
16746583
16749996
16757585
16757682
16757865
16758009
16758148
16758288
16758361
16758463
16758551
16758624
16758703
16758777
16758853
16758932
16759012
16759087
16759197
16759284
16759410
16759483
16759633
16759708
16759781
16759856
16759991
16760105
16798689
16800714
16803010
16805989
16808102
16809934
16812843
16821434
16822831
16824683
16829672
16829972
16830290
16833706
16959342
17088132
17173009
17253051
17253863
17284462
17378096
17403008
17440506
17477768
17527404
17553190
17576614
17578177
17578976
17581383
17582573
17583199
17583984
17584677
17585524
17754079
17756848
17756922
17757021
17757096
17757170
17757285
18077817
18084470
18106893
18108680
18112370
18154648
18206076
18274031
18524027
18560266
18561524
18562104
18562829
18565391
18567801
18573377
18574263
18574749
18575116
18575873
18577950
18578531
18578791
18580100
18581531
18773910
19621778
19687935
20523230
20853679
20855570
20858719
20859254
20859761
20860503
20860737
20861301
20864309
20866013
20869635
20875207
20876426
20878787
20881628
20884960
20887348
20888743
20889373
20891989
20893532
20899356
20899648
20900919
20901877
20902164
20903301
20903731
20906090
20909841
20912274
20912476
20913955
20916474
20919610
20919816
20921543
20923601
20927017
20927395
20935775
20936401
20938478
20939847
20945083
20945256
20945618
20949286
20953673
20955361
20957086
20958586
20961875
20967767
20968864
20969682
20970625
22197645
22332706
22334082
22421605
22423872
22429346
22430815
22432422
22510176
22512720
22512985
22514122
22515682
22517178
22518112
22518829
22519203
22519643
22521231
22548318
22549551
22550166
22551402
22551860
22553144
22553923
22554575
22581373
22584745
22588492
23585798
23585985
23586137
23602950
23604918
23607520
23612562
23640786
23640905
23640990
23641063
23641144
23648024
23723087
23723258
23723332
23723405
23723479
23723552
23723626
23723699
23723772
23723846
23723936
23724011
23724084
23724158
23731320
23747889
23747970
23748530
23748635
23748769
23777088
23777581
23777666
23777771
23806154
23806682
23806783
23834904
23835421
23835509
23863250
23863776
23891069
23891553
23919076
23919614
23947000
23947536
23975082
23975611
24002937
24030557
24031074
24058693
24086306
24140574
24178157
24178347
24187429
24191220
24194618
24197182
24198591
24200399
24235882
24242605
24391461
24661140
24677734
24684689
24686066
24686190
24686327
24686557
24686750
24686884
24686998
24687180
24687274
24687382
24687491
24687580
24687708
24687812
24687905
24688000
24688403
24746748
24747004
24747163
24747238
24747313
24747401
24747495
24747570
24747742
24747830
24747916
24749315
24761224
24761297
24761387
24761520
24761631
24761721
24761794
24761935
24762011
24762119
24789190
24789265
24789351
24789430
24789511
24789584
24789671
24789777
24789870
24789946
24790021
24790094
24790168
24790241
24790314
24790388
24790462
24790537
24790610
24790684
24790758
24790832
24790906
24790981
24791062
24791135
24791209
24791282
24791356
24791429
24791503
24791576
24791651
24791725
24791798
24791872
24791946
24792021
24792096
24792170
24792263
24792342
24792438
24792529
24792606
24792682
24792761
24792837
24792914
24792990
24793064
24793139
24793213
24793287
24793364
24793446
24793525
24793604
24793677
24793753
24793829
24793903
24793977
24794050
24794125
24794198
24794273
24794346
24816537
24816611
24816685
24816759
24816833
24816907
24816981
24817055
24817128
24817203
24817276
24817350
24817423
24817497
24817570
24817644
24817719
24817793
24817867
24817940
24818015
24818092
24818167
24818242
24818317
24818392
24818465
24818539
24818612
24818686
24818759
24818833
24818907
24818981
24819054
24819127
24819201
24819275
24819349
24819422
24819498
24819571
24819645
24819719
24819796
24819872
24819946
24820021
24820096
24856236
24856315
24867576
24867684
24867758
24867872
24867949
24868039
24868114
24868327
24871379
24871453
24891855
24891967
24892096
24892216
24892352
24892465
24892607
24916816
24978653
24978729
24978807
24978884
24978960
24979034
24979110
24979185
24979259
24979338
24979412
24979486
24979559
24979636
24979713
24979795
24979869
24979943
24980018
24980092
24980166
24980239
24980314
24980389
24980464
24980539
24980613
24980690
24980767
24980841
24980917
24980991
24981066
24981141
24981216
24981290
24981407
24981514
24981594
24981669
24981746
24981821
24981896
24981972
24982045
24982121
24982207
24982291
24982365
24982442
24982520
24982601
24982676
24982761
24982836
24982911
24982987
24983064
24983150
25037409
25084350
25102465
25102562
25102678
25102768
25109946
25161734
25163869
25190968
25241700
25243781
44134376
