# Supplementary material for: Effects of multiple conformers per compound upon 3-D similarity search and bioassay data analysis
Source: J Cheminform. 2012 Nov 7;4:28. doi: 10.1186/1758-2946-4-28 (PMC3537644; doi:10.1186/1758-2946-4-28)
Supplement: Additional file 2 — 156-K CID set. A list of 156,232 CIDs, used to investigate the NN-pair 3-D similarity scores on the per-assay basis. [file 1758-2946-4-28-S2.txt]

4
6
11
13
19
34
45
72
85
86
107
119
138
150
174
176
178
180
187
190
191
197
199
204
224
227
232
235
236
237
238
241
243
244
247
248
253
263
264
274
275
286
288
289
298
299
305
311
314
323
335
338
366
370
379
389
398
403
408
428
444
453
460
466
471
487
525
529
535
540
546
547
555
564
568
581
586
588
593
596
597
598
602
604
612
617
622
636
637
643
647
650
653
660
661
671
679
681
700
702
710
727
738
743
745
750
753
754
757
762
765
767
774
784
785
787
790
795
803
812
825
833
836
838
846
847
849
853
857
861
864
866
867
876
887
892
896
903
904
912
931
932
936
938
942
949
951
957
967
970
971
974
978
980
991
992
994
995
996
1001
1004
1023
1030
1031
1032
1043
1044
1045
1046
1048
1049
1054
1057
1065
1066
1072
1080
1102
1103
1110
1118
1123
1130
1132
1134
1135
1139
1140
1150
1158
1174
1175
1176
1177
1181
1188
1189
1201
1206
1215
1216
1218
1219
1220
1222
1225
1229
1232
1234
1235
1236
1237
1238
1240
1241
1242
1243
1248
1254
1257
1282
1287
1292
1302
1309
1316
1317
1318
1320
1322
1328
1329
1330
1331
1337
1340
1342
1345
1346
1348
1352
1354
1355
1359
1365
1366
1367
1369
1370
1374
1385
1387
1390
1400
1401
1405
1428
1433
1449
1456
1460
1474
1480
1483
1486
1491
1492
1493
1508
1511
1514
1518
1530
1533
1534
1540
1546
1547
1551
1567
1570
1573
1574
1576
1580
1582
1585
1599
1604
1609
1614
1615
1616
1623
1628
1629
1634
1635
1639
1641
1645
1646
1647
1649
1651
1652
1663
1669
1673
1674
1676
1678
1681
1682
1683
1687
1688
1694
1697
1700
1701
1707
1708
1712
1714
1720
1725
1727
1732
1734
1738
1739
1742
1745
1747
1748
1752
1756
1774
1775
1779
1780
1784
1793
1794
1795
1797
1805
1809
1820
1821
1826
1829
1830
1832
1833
1836
1845
1853
1854
1858
1862
1864
1868
1871
1880
1884
1890
1892
1893
1908
1917
1922
1923
1935
1941
1948
1949
1960
1967
1969
1970
1973
1978
1979
1981
1983
1984
1986
1988
1989
1990
1993
1996
2000
2004
2005
2007
2015
2016
2017
2020
2022
2028
2031
2039
2040
2046
2049
2051
2052
2061
2063
2064
2075
2078
2079
2080
2081
2082
2083
2088
2092
2094
2112
2115
2116
2117
2118
2119
2120
2122
2123
2125
2126
2130
2132
2134
2137
2140
2141
2143
2144
2145
2146
2148
2149
2150
2151
2153
2154
2155
2157
2160
2161
2162
2164
2165
2166
2170
2178
2179
2181
2182
2187
2196
2197
2200
2201
2202
2206
2207
2215
2216
2218
2227
2229
2230
2236
2239
2242
2244
2247
2249
2252
2256
2259
2265
2266
2267
2268
2272
2277
2284
2286
2294
2303
2312
2315
2318
2325
2326
2327
2330
2331
2332
2333
2334
2335
2336
2337
2340
2342
2343
2344
2345
2346
2347
2348
2351
2353
2354
2355
2363
2365
2366
2368
2369
2370
2374
2377
2378
2383
2387
2391
2396
2398
2399
2403
2404
2405
2406
2415
2419
2426
2427
2428
2435
2437
2438
2442
2444
2446
2448
2449
2451
2453
2455
2457
2460
2466
2467
2471
2472
2473
2474
2475
2477
2478
2479
2480
2481
2482
2497
2519
2520
2521
2526
2528
2531
2537
2538
2540
2541
2542
2543
2544
2545
2551
2554
2562
2563
2564
2566
2568
2569
2571
2574
2576
2578
2583
2585
2596
2597
2598
2603
2605
2608
2612
2614
2616
2630
2649
2662
2663
2674
2678
2681
2683
2685
2687
2689
2690
2691
2692
2700
2703
2707
2708
2710
2712
2717
2718
2719
2720
2722
2723
2724
2725
2726
2727
2729
2730
2732
2733
2741
2743
2747
2749
2753
2754
2756
2758
2762
2763
2764
2765
2769
2771
2773
2774
2775
2776
2780
2781
2782
2783
2784
2788
2790
2794
2795
2796
2797
2798
2799
2801
2802
2803
2804
2805
2806
2811
2812
2816
2817
2818
2825
2826
2833
2856
2857
2866
2876
2879
2882
2890
2893
2895
2896
2898
2901
2902
2904
2905
2907
2908
2910
2913
2915
2929
2932
2941
2943
2944
2950
2955
2966
2968
2977
2978
2981
2993
2995
2997
2998
3007
3008
3009
3012
3016
3017
3019
3023
3024
3025
3026
3033
3035
3036
3037
3038
3039
3041
3042
3043
3045
3052
3055
3059
3071
3076
3077
3080
3081
3082
3089
3090
3092
3094
3097
3100
3102
3103
3106
3107
3108
3111
3114
3117
3118
3120
3121
3122
3132
3136
3139
3141
3149
3151
3153
3156
3157
3159
3162
3163
3165
3166
3168
3169
3172
3177
3180
3182
3185
3195
3198
3201
3202
3206
3213
3218
3220
3221
3224
3225
3229
3238
3242
3247
3259
3261
3266
3273
3276
3277
3278
3279
3280
3282
3283
3284
3290
3291
3292
3293
3295
3300
3301
3305
3306
3307
3308
3311
3313
3314
3316
3324
3330
3331
3332
3333
3334
3335
3336
3337
3339
3341
3342
3343
3344
3345
3346
3347
3348
3351
3354
3356
3362
3363
3365
3366
3367
3368
3371
3372
3373
3374
3380
3383
3385
3386
3389
3393
3394
3396
3397
3398
3401
3405
3406
3407
3408
3411
3414
3415
3416
3417
3418
3423
3433
3435
3437
3440
3442
3445
3446
3447
3448
3449
3452
3454
3455
3456
3461
3463
3468
3469
3474
3475
3476
3477
3478
3487
3488
3489
3496
3505
3512
3515
3516
3517
3518
3519
3520
3521
3532
3538
3539
3540
3542
3543
3544
3545
3547
3552
3558
3559
3561
3575
3585
3589
3590
3598
3603
3604
3606
3607
3608
3610
3611
3614
3616
3623
3624
3627
3634
3636
3637
3638
3639
3647
3649
3651
3652
3657
3658
3661
3668
3671
3672
3673
3675
3676
3677
3682
3683
3686
3687
3689
3690
3692
3696
3698
3702
3712
3715
3718
3723
3727
3728
3729
3730
3735
3737
3739
3742
3745
3747
3748
3749
3750
3758
3759
3760
3762
3765
3767
3773
3775
3776
3778
3779
3783
3784
3786
3793
3795
3797
3798
3799
3802
3806
3815
3820
3821
3822
3825
3826
3827
3828
3830
3832
3840
3845
3851
3857
3858
3862
3864
3869
3877
3878
3883
3884
3885
3893
3894
3896
3899
3902
3913
3914
3916
3917
3925
3926
3932
3945
3947
3948
3950
3951
3955
3957
3958
3961
3964
3965
3966
3969
3970
3973
3991
3994
3998
4004
4011
4020
4021
4022
4025
4030
4031
4032
4033
4034
4037
4039
4040
4044
4045
4046
4052
4053
4054
4055
4057
4058
4059
4060
4062
4064
4065
4066
4075
4076
4078
4084
4086
4091
4092
4095
4097
4098
4099
4100
4101
4105
4106
4107
4112
4113
4114
4115
4117
4119
4121
4122
4130
4133
4135
4136
4138
4139
4140
4141
4156
4158
4162
4164
4167
4168
4170
4171
4173
4174
4178
4184
4189
4192
4195
4197
4199
4201
4205
4208
4211
4212
4213
4216
4217
4218
4235
4236
4260
4261
4266
4278
4284
4286
4288
4289
4290
4293
4296
4299
4300
4301
4306
4308
4312
4314
4316
4342
4347
4353
4357
4358
4359
4362
4366
4368
4369
4375
4380
4382
4386
4397
4398
4401
4402
4407
4409
4410
4416
4417
4418
4421
4431
4436
4440
4443
4449
4450
4456
4461
4463
4472
4474
4477
4485
4487
4488
4493
4495
4496
4497
4498
4499
4500
4501
4506
4507
4509
4510
4511
4515
4528
4534
4537
4539
4540
4543
4544
4546
4549
4551
4552
4553
4563
4564
4565
4566
4567
4573
4578
4580
4581
4583
4585
4592
4593
4594
4595
4601
4610
4612
4614
4615
4616
4618
4621
4622
4623
4624
4626
4628
4629
4630
4632
4633
4634
4636
4641
4642
4649
4650
4652
4654
4656
4658
4670
4674
4678
4679
4680
4684
4685
4687
4688
4691
4696
4705
4706
4707
4708
4709
4712
4713
4723
4727
4735
4736
4737
4740
4745
4746
4747
4748
4753
4754
4755
4756
4757
4759
4760
4761
4762
4763
4764
4766
4768
4771
4775
4779
4780
4781
4784
4786
4788
4789
4793
4797
4806
4810
4813
4814
4817
4822
4825
4826
4828
4830
4831
4832
4837
4838
4839
4842
4843
4847
4848
4849
4850
4855
4858
4865
4871
4877
4878
4879
4883
4886
4888
4890
4891
4893
4904
4905
4906
4908
4909
4910
4911
4912
4913
4914
4915
4916
4917
4919
4922
4923
4926
4927
4928
4930
4932
4933
4934
4938
4939
4940
4943
4944
4946
4949
4970
4971
4976
4977
4987
4990
4991
4992
4993
4994
4996
5002
5004
5011
5012
5013
5014
5018
5019
5020
5021
5022
5024
5032
5035
5036
5037
5053
5054
5055
5056
5059
5064
5070
5071
5073
5074
5075
5078
5084
5086
5087
5090
5092
5094
5095
5097
5100
5103
5111
5118
5122
5129
5139
5142
5143
5144
5146
5147
5153
5154
5155
5161
5163
5164
5166
5171
5172
5175
5184
5191
5192
5193
5195
5196
5198
5202
5208
5210
5212
5213
5215
5219
5226
5227
5230
5233
5241
5245
5253
5265
5268
5269
5270
5275
5278
5280
5291
5305
5311
5312
5314
5315
5318
5319
5320
5321
5322
5323
5324
5325
5326
5327
5328
5329
5330
5332
5333
5334
5335
5336
5337
5338
5340
5342
5344
5345
5351
5353
5354
5355
5356
5357
5358
5359
5362
5368
5369
5379
5382
5383
5386
5387
5391
5394
5401
5403
5405
5411
5413
5417
5419
5420
5422
5424
5426
5429
5430
5439
5440
5443
5452
5453
5455
5457
5467
5468
5469
5472
5475
5476
5478
5479
5480
5483
5484
5487
5493
5502
5503
5504
5505
5507
5509
5510
5511
5515
5517
5520
5522
5526
5530
5531
5533
5534
5537
5541
5546
5558
5560
5561
5563
5564
5565
5566
5567
5568
5569
5571
5572
5573
5574
5576
5577
5578
5583
5584
5585
5587
5590
5591
5593
5595
5597
5604
5606
5610
5611
5614
5615
5624
5625
5626
5634
5639
5640
5641
5646
5647
5656
5662
5665
5666
5668
5680
5681
5684
5685
5687
5694
5697
5699
5703
5707
5709
5712
5714
5717
5718
5719
5722
5723
5726
5731
5733
5734
5735
5736
5743
5744
5745
5746
5749
5753
5754
5755
5756
5757
5761
5765
5770
5773
5775
5778
5780
5781
5785
5789
5790
5793
5794
5798
5799
5801
5803
5804
5811
5816
5817
5819
5826
5832
5834
5838
5842
5845
5852
5853
5857
5858
5861
5862
5865
5870
5875
5877
5878
5879
5881
5882
5886
5888
5889
5891
5892
5896
5897
5898
5901
5904
5906
5910
5917
5920
5921
5922
5934
5937
5943
5944
5945
5951
5952
5953
5957
5959
5960
5961
5962
5964
5971
5976
5977
5979
5983
5988
5991
5994
5995
5997
6000
6001
6005
6009
6010
6011
6013
6021
6022
6024
6025
6028
6029
6030
6031
6032
6035
6036
6037
6041
6043
6046
6047
6049
6051
6053
6057
6058
6061
6068
6075
6076
6077
6082
6083
6087
6088
6093
6094
6098
6103
6106
6108
6112
6113
6115
6124
6127
6128
6129
6133
6134
6137
6140
6151
6166
6167
6176
6181
6194
6196
6197
6199
6205
6212
6214
6215
6227
6230
6231
6233
6234
6235
6238
6245
6249
6251
6253
6255
6256
6257
6262
6264
6269
6270
6271
6274
6276
6278
6279
6287
6291
6292
6293
6294
6295
6300
6305
6307
6311
6318
6319
6322
6323
6327
6332
6333
6337
6338
6339
6342
6344
6354
6359
6364
6366
6369
6374
6375
6378
6380
6386
6389
6395
6397
6400
6408
6409
6410
6415
6416
6417
6418
6419
6421
6423
6436
6446
6450
6464
6466
6468
6469
6472
6475
6476
6477
6478
6488
6491
6492
6493
6494
6503
6518
6525
6529
6531
6544
6549
6554
6557
6559
6560
6564
6567
6568
6569
6571
6574
6575
6579
6582
6584
6590
6591
6595
6597
6598
6599
6613
6617
6618
6619
6623
6625
6626
6629
6634
6637
6641
6643
6650
6651
6654
6662
6669
6671
6674
6681
6683
6688
6691
6695
6697
6701
6702
6706
6716
6719
6720
6724
6726
6729
6731
6732
6734
6736
6741
6752
6755
6758
6759
6760
6761
6762
6763
6764
6769
6772
6776
6778
6780
6781
6782
6792
6796
6802
6804
6806
6811
6813
6814
6815
6824
6828
6829
6830
6834
6838
6839
6843
6849
6854
6857
6861
6862
6869
6870
6872
6883
6888
6890
6893
6894
6895
6896
6913
6914
6917
6921
6924
6931
6942
6944
6945
6947
6950
6961
6974
6978
6981
6983
6984
6989
6997
7000
7002
7003
7005
7012
7013
7014
7015
7017
7019
7020
7028
7029
7031
7037
7047
7048
7050
7054
7057
7059
7061
7067
7069
7070
7071
7077
7081
7082
7084
7086
7087
7092
7095
7097
7099
7101
7102
7103
7108
7111
7113
7120
7121
7127
7135
7142
7150
7162
7166
7172
7175
7176
7180
7183
7184
7187
7192
7195
7197
7206
7215
7216
7220
7222
7232
7236
7237
7239
7240
7241
7242
7243
7245
7247
7250
7251
7256
7257
7258
7259
7260
7261
7263
7264
7265
7266
7271
7274
7276
7280
7281
7285
7288
7290
7298
7308
7311
7313
7319
7321
7322
7329
7331
7333
7334
7335
7340
7341
7361
7367
7368
7369
7381
7390
7393
7394
7406
7409
7410
7416
7417
7418
7419
7422
7423
7427
7428
7430
7432
7441
7443
7444
7447
7452
7453
7455
7456
7458
7469
7471
7472
7473
7474
7475
7478
7483
7490
7492
7494
7497
7498
7499
7500
7501
7503
7504
7505
7510
7515
7516
7517
7522
7523
7526
7528
7529
7533
7543
7546
7551
7558
7564
7565
7566
7567
7570
7571
7573
7577
7578
7579
7583
7586
7587
7589
7592
7594
7595
7603
7607
7610
7612
7613
7615
7616
7618
7619
7621
7632
7636
7638
7657
7666
7669
7677
7681
7684
7694
7719
7720
7728
7732
7737
7739
7741
7747
7748
7752
7761
7771
7784
7791
7798
7807
7809
7812
7813
7814
7819
7833
7834
7835
7837
7838
7839
7840
7841
7845
7850
7852
7854
7855
7856
7858
7859
7864
7870
7872
7895
7899
7902
7903
7904
7909
7914
7916
7918
7929
7932
7933
7934
7935
7944
7949
7952
7954
7955
7961
7963
7964
7965
7966
7967
7970
7975
7977
7991
7997
8001
8002
8005
8007
8009
8010
8017
8018
8021
8027
8028
8029
8031
8034
8041
8049
8051
8053
8058
8059
8060
8066
8072
8076
8078
8081
8093
8095
8096
8101
8102
8103
8113
8115
8117
8118
8119
8125
8127
8128
8129
8133
8140
8141
8142
8143
8146
8158
8163
8172
8174
8223
8225
8226
8245
8247
8249
8252
8255
8258
8259
8266
8268
8269
8271
8275
8280
8289
8292
8295
8301
8303
8314
8321
8323
8326
8328
8330
8341
8342
8351
8360
8361
8363
8365
8370
8371
8374
8378
8390
8394
8407
8409
8411
8413
8416
8420
8422
8425
8428
8433
8434
8442
8443
8445
8447
8449
8456
8461
8465
8469
8474
8486
8489
8492
8497
8502
8512
8513
8515
8536
8544
8550
8559
8560
8561
8562
8567
8572
8575
8580
8582
8588
8593
8606
8607
8609
8612
8615
8630
8635
8640
8646
8663
8679
8689
8706
8708
8717
8718
8730
8742
8743
8749
8754
8758
8765
8776
8778
8785
8795
8800
8805
8808
8809
8811
8814
8815
8819
8821
8830
8844
8846
8857
8864
8872
8881
8892
8908
8909
8914
8916
8920
8944
8955
8969
8974
8975
8977
8981
8982
8986
8987
8994
9007
9013
9015
9016
9033
9034
9035
9046
9049
9051
9052
9064
9074
9076
9083
9128
9147
9153
9154
9158
9172
9181
9217
9223
9237
9238
9246
9257
9270
9284
9294
9296
9305
9308
9321
9324
9330
9332
9335
9340
9346
9352
9354
9363
9385
9400
9403
9411
9415
9416
9417
9419
9426
9427
9429
9441
9444
9458
9462
9473
9492
9500
9509
9516
9533
9554
9564
9565
9584
9590
9642
9651
9677
9679
9681
9687
9690
9700
9705
9709
9731
9737
9740
9776
9782
9801
9809
9812
9862
9878
9880
9897
9903
9904
9908
9913
9918
9922
9934
9958
9985
10006
10007
10046
10083
10100
10114
10129
10131
10138
10140
10141
10143
10144
10145
10151
10154
10156
10168
10180
10187
10205
10207
10208
10209
10214
10219
10226
10228
10230
10232
10235
10236
10237
10250
10251
10255
10258
10267
10298
10300
10302
10309
10313
10316
10317
10329
10331
10332
10334
10352
10365
10367
10377
10405
10453
10496
10509
10517
10522
10531
10541
10548
10555
10566
10567
10569
10579
10599
10603
10607
10611
10617
10631
10634
10635
10666
10667
10680
10687
10698
10700
10704
10712
10718
10721
10729
10737
10745
10748
10752
10753
10757
10783
10788
10789
10793
10800
10829
10831
10842
10843
10864
10867
10868
10898
10900
10908
10917
10932
10935
10943
10958
10963
10967
10971
11002
11004
11005
11011
11016
11049
11061
11066
11077
11087
11092
11103
11106
11108
11110
11112
11137
11157
11164
11167
11187
11241
11245
11251
11252
11254
11257
11259
11273
11289
11291
11293
11295
11312
11314
11316
11317
11328
11332
11333
11337
11349
11352
11367
11371
11373
11378
11381
11382
11394
11400
11414
11424
11443
11487
11499
11502
11504
11534
11560
11571
11583
11604
11622
11641
11643
11655
11660
11674
11683
11684
11698
11722
11731
11734
11741
11742
11746
11749
11750
11752
11756
11761
11767
11768
11769
11776
11790
11802
11813
11814
11815
11818
11829
11830
11831
11852
11855
11859
11860
11862
11883
11885
11888
11893
11899
11909
11910
11914
11921
11937
11945
11951
11955
11957
11966
11972
11977
11992
12001
12007
12009
12019
12023
12035
12066
12076
12078
12083
12089
12091
12101
12110
12111
12116
12117
12124
12130
12148
12170
12171
12208
12228
12232
12252
12262
12266
12302
12308
12329
12332
12333
12353
12364
12369
12377
12385
12418
12420
12433
12436
12442
12443
12448
12450
12454
12460
12464
12471
12478
12492
12512
12530
12543
12544
12555
12570
12574
12580
12594
12598
12599
12612
12649
12650
12654
12679
12694
12699
12703
12734
12735
12741
12743
12749
12790
12793
12813
12833
12837
12852
12854
12855
12856
12867
12870
12884
12885
12888
12894
12901
12902
12914
12958
12967
12971
12991
12992
13040
13042
13067
13068
13081
13089
13097
13101
13129
13157
13165
13166
13178
13187
13195
13203
13205
13232
13254
13268
13271
13283
13296
13356
13360
13362
13378
13383
13387
13399
13428
13434
13436
13451
13472
13476
13487
13494
13505
13514
13529
13530
13542
13543
13551
13566
13583
13586
13587
13591
13594
13613
13618
13619
13622
13623
13624
13625
13636
13641
13651
13660
13679
13709
13726
13738
13764
13765
13769
13791
13807
13817
13818
13890
13945
13956
14039
14052
14101
14122
14130
14133
14138
14161
14169
14187
14211
14223
14242
14247
14264
14277
14282
14300
14301
14303
14307
14311
14335
14358
14399
14403
14410
14421
14446
14464
14470
14500
14520
14537
14562
14589
14604
14610
14655
14677
14687
14709
14749
14756
14851
14855
14918
14925
14985
14987
15008
15031
15064
15078
15079
15081
15107
15113
15130
15132
15136
15139
15140
15143
15152
15171
15192
15206
15209
15249
15272
15277
15286
15325
15331
15387
15393
15394
15400
15413
15415
15439
15443
15456
15459
15478
15488
15530
15531
15537
15541
15548
15586
15624
15625
15627
15655
15660
15673
15685
15723
15730
15732
15752
15758
15767
15774
15787
15791
15808
15815
15818
15859
15861
15888
15903
15908
15910
15914
15939
15961
15965
15993
15994
16004
16010
16043
16054
16057
16058
16059
16066
16068
16069
16078
16124
16143
16164
16175
16183
16215
16217
16229
16231
16239
16247
16253
16259
16274
16307
16316
16351
16362
16363
16414
16420
16421
16463
16490
16496
16523
16525
16530
16533
16547
16574
16584
16623
16639
16640
16649
16653
16659
16666
16683
16686
16693
16715
16720
16741
16754
16757
16758
16803
16834
16850
16886
16918
16920
16923
16932
16945
16954
16956
16960
16993
17016
17038
17046
17048
17083
17092
17109
17113
17131
17134
17142
17151
17160
17162
17190
17201
17208
17231
17233
17236
17259
17290
17335
17355
17405
17413
17415
17458
17471
17489
17507
17520
17549
17561
17604
17648
17649
17652
17654
17676
17705
17734
17736
17743
17748
17757
17797
17804
17815
17816
17861
17872
17881
17893
17913
17947
17966
18019
18069
18074
18098
18104
18159
18177
18208
18283
18296
18298
18303
18332
18343
18355
18358
18381
18397
18405
18469
18480
18502
18508
18510
18538
18555
18588
18612
18617
18692
18728
18743
18753
18777
18909
18949
18991
18998
18999
19003
19009
19042
19062
19080
19092
19094
19103
19128
19132
19135
19143
19150
19161
19177
19183
19188
19212
19266
19396
19397
19401
19405
19424
19457
19493
19495
19509
19529
19592
19596
19630
19646
19659
19665
19667
19675
19701
19702
19703
19728
19732
19764
19790
19793
19861
19900
19909
19910
19920
19931
19996
19998
20039
20061
20085
20086
20118
20120
20187
20189
20191
20192
20194
20195
20231
20244
20246
20250
20266
20269
20279
20299
20313
20366
20394
20415
20441
20469
20481
20544
20612
20674
20684
20686
20689
20718
20769
20784
20796
20804
20824
20862
20926
20928
20992
21013
21022
21035
21041
21058
21070
21100
21102
21138
21150
21157
21169
21201
21209
21233
21242
21268
21272
21282
21307
21319
21334
21356
21364
21389
21433
21439
21474
21499
21500
21552
21579
21586
21600
21622
21624
21660
21694
21700
21704
21749
21772
21791
21793
21800
21810
21817
21845
21852
21855
21876
21885
21907
21910
21924
21954
22070
22086
22122
22176
22208
22231
22232
22297
22463
22526
22530
22556
22571
22574
22586
22641
22650
22654
22696
22704
22731
22769
22772
22792
22806
22880
22902
22945
22955
23053
23055
23056
23070
23135
23190
23198
23205
23270
23307
23327
23334
23351
23365
23386
23393
23408
23418
23424
23466
23497
23541
23568
23602
23606
23654
23741
23757
23758
23831
23897
23902
24060
24066
24114
24135
24139
24199
24227
24233
24239
24260
24286
24310
24352
24360
24466
24650
24674
24688
24691
24707
24723
24726
24744
24781
24823
24874
24912
24944
25051
25219
25223
25229
25253
25295
25301
25306
25418
25419
25429
25474
25495
25607
25608
25641
25644
25654
25670
25674
25711
25713
25727
25767
25889
25914
25926
25945
26070
26098
26105
26106
26120
26132
26133
26177
26216
26229
26248
26305
26311
26323
26327
26328
26341
26384
26532
26541
26587
26592
26596
26618
26695
26731
26740
26757
26879
26880
26905
26923
26934
26937
26987
26990
27010
27022
27054
27057
27135
27200
27211
27282
27365
27400
27447
27465
27492
27532
27564
27575
27582
27590
27647
27648
27655
27661
27716
27775
27812
27821
27833
27873
27919
27934
27946
27965
28061
28115
28132
28188
28204
28207
28245
28410
28417
28425
28446
28503
28545
28571
28576
28580
28594
28614
28622
28638
28688
28693
28694
28697
28777
28780
28864
28871
29056
29062
29086
29088
29091
29142
29145
29327
29335
29435
29503
29542
29555
29569
29575
29634
29661
29872
30058
30102
30131
30137
30215
30245
30323
30360
30541
30543
30602
30613
30623
30668
30699
30717
30751
30773
30861
30900
30941
30949
30951
30976
30993
30996
31010
31036
31070
31072
31092
31101
31116
31130
31153
31208
31217
31222
31236
31242
31261
31264
31265
31269
31272
31275
31277
31296
31297
31307
31316
31356
31357
31358
31368
31369
31370
31373
31374
31378
31386
31401
31404
31411
31412
31420
31423
31426
31475
31508
31549
31553
31590
31640
31703
31715
31729
31736
31755
31756
31762
31772
31789
31840
31898
31968
32018
32044
32064
32154
32210
32224
32238
32324
32335
32346
32366
32465
32475
32484
32594
32674
32778
32793
32798
32875
33032
33036
33055
33097
33113
33133
33166
33184
33255
33309
33334
33353
33354
33462
33463
33474
33501
33528
33535
33584
33613
33624
33632
33633
33646
33689
33701
33741
33755
33839
34002
34004
34040
34210
34259
34312
34322
34328
34335
34359
34457
34458
34487
34623
34628
34633
34665
34751
34757
34768
34942
35300
35319
35326
35330
35370
35375
35417
35455
35697
35721
35802
35836
35935
36159
36187
36242
36273
36284
36294
36299
36303
36339
36343
36354
36383
36412
36552
36573
36596
36607
36618
36735
36755
36811
36851
36868
36903
36920
36921
36970
36982
37015
37017
37034
37122
37133
37140
37175
37326
37393
37459
37464
37466
37497
37534
37542
37560
37625
37768
37792
37816
38018
38037
38052
38072
38097
38103
38116
38280
38310
38312
38336
38360
38370
38394
38398
38409
38523
38668
38669
38727
38764
38778
38845
38853
39042
39078
39135
39147
39164
39186
39214
39236
39237
39302
39468
39485
39497
39508
39562
39794
39836
39898
39912
39914
39941
39981
40000
40003
40122
40146
40155
40230
40247
40302
40305
40323
40326
40381
40391
40470
40486
40539
40586
40589
40598
40632
40634
40687
40692
40761
40828
40926
40973
41109
41192
41206
41320
41326
41368
41432
41470
41473
41479
41554
41684
41693
41774
41781
41867
41945
41946
42007
42008
42023
42025
42460
42559
42574
42616
42637
42640
42723
42725
42803
42875
42884
42890
42948
42993
43000
43003
43029
43068
43146
43156
43234
43256
43345
43371
43380
43494
43507
43541
43544
43549
43594
43640
43659
43672
43708
43788
43789
43790
43791
43795
43815
43854
44008
44073
44093
44112
44187
44257
44259
44293
44486
44567
44600
44602
44686
44847
45406
45953
46151
46335
46428
47077
47289
47359
47472
47479
47484
47499
47508
47510
47528
47576
47811
47919
47936
47965
47966
48041
48542
48819
48858
49968
49970
49971
50192
50196
50248
50287
50294
50316
50515
50599
50925
50942
51039
51081
51263
51384
51577
51634
51683
51703
51971
52000
52283
52348
52611
52780
52859
53025
53167
53232
53276
53277
53278
53312
53313
53323
53329
53389
53394
53424
53462
53593
53639
53665
53708
53736
53818
54108
54308
54343
54362
54369
54375
54445
54454
54459
54477
54562
54569
54586
54687
54702
54738
54746
54747
54779
54806
54841
54851
54857
54859
54862
54870
54888
54892
54990
55004
55197
55245
55283
55294
55445
55473
55498
55508
55652
55660
55662
55690
55695
55705
55710
55748
55750
55752
55784
55918
55935
55993
56068
56069
56209
56375
56612
56656
56825
56909
56959
56971
56993
57030
57242
57267
57319
57338
57341
57347
57363
57457
57513
57561
57591
57834
57881
57978
58004
58137
58141
58144
58157
58237
58254
58258
58270
58490
58516
58717
58826
58850
58857
58910
58912
58947
58953
58984
59032
59091
59121
59253
59441
59452
59453
59461
59477
59483
59579
59622
59768
60063
60149
60198
60203
60417
60464
60490
60511
60561
60602
60605
60606
60623
60648
60663
60700
60703
60773
60795
60809
60835
60838
60840
60846
60854
60855
60860
60863
60956
60961
60976
60991
60999
61002
61017
61144
61163
61179
61205
61215
61226
61240
61249
61286
61357
61369
61410
61571
61632
62103
62123
62158
62186
62244
62274
62275
62329
62344
62361
62374
62380
62389
62406
62432
62443
62474
62547
62612
62616
62753
62779
62805
62824
62862
62865
62896
63019
63049
63103
63120
63152
63195
63204
63306
63367
63430
63763
64125
64143
64151
64164
64167
64168
64202
64290
64291
64293
64376
64393
64627
64650
64715
64782
64798
64864
64945
64955
64961
64963
64968
64971
64972
64981
64983
64984
65008
65016
65027
65028
65044
65047
65057
65063
65064
65077
65093
65108
65114
65126
65182
65192
65218
65237
65253
65261
65274
65303
65309
65351
65388
65411
65422
65434
65457
65482
65492
65526
65535
65536
65549
65556
65558
65562
65567
65576
65595
65612
65628
65631
65663
65676
65702
65708
65714
65733
65746
65751
65752
65755
65758
65768
65772
65776
65800
65854
65856
65859
65863
65940
65954
65957
65981
65999
66005
66030
66041
66057
66060
66123
66161
66164
66166
66374
66377
66413
66414
66419
66440
66479
66494
66496
66532
66535
66541
66573
66597
66636
66643
66644
66656
66662
66671
66676
66677
66717
66722
66724
66732
66749
66799
66801
66807
66834
66856
66869
66884
66916
66960
67001
67005
67011
67030
67036
67038
67049
67059
67070
67123
67135
67136
67145
67172
67174
67180
67184
67192
67238
67239
67242
67254
67274
67275
67277
67302
67326
67327
67355
67456
67473
67476
67484
67485
67532
67582
67615
67655
67769
67772
67778
67783
67815
67821
67831
67846
67853
67869
67930
67967
67972
68024
68034
68037
68060
68073
68077
68079
68089
68094
68141
68186
68204
68208
68216
68222
68241
68249
68261
68262
68289
68297
68368
68369
68381
68457
68459
68482
68486
68525
68555
68570
68600
68617
68633
68684
68712
68740
68784
68791
68804
68822
68841
68844
68851
68853
68872
68928
68936
68983
68995
68997
69026
69030
69088
69089
69090
69113
69126
69146
69150
69161
69229
69301
69317
69370
69373
69402
69439
69448
69468
69552
69554
69561
69588
69602
69617
69663
69671
69702
69711
69733
69756
69765
69774
69800
69845
69856
69859
69872
70006
70011
70068
70124
70253
70269
70336
70349
70397
70420
70452
70504
70522
70547
70559
70583
70608
70622
70660
70672
70723
70766
70791
70799
70818
70821
70826
70837
70846
70848
70851
70864
70865
70912
70914
70974
70978
70982
70989
70997
71000
71007
71060
71077
71080
71083
71100
71113
71117
71164
71166
71183
71188
71203
71211
71218
71329
71351
71360
71384
71386
71398
71404
71414
71470
71567
71572
71602
71627
71651
71697
71745
71750
71754
71766
71771
71772
71815
71823
71994
72016
72035
72061
72067
72124
72131
72139
72172
72192
72199
72258
72271
72276
72277
72279
72281
72287
72300
72322
72323
72341
72344
72351
72374
72376
72378
72392
72396
72397
72402
72403
72404
72412
72414
72435
72438
72440
72443
72462
72499
72512
72524
72538
72564
72571
72574
72579
72598
72605
72616
72625
72629
72642
72647
72652
72653
72654
72656
72699
72704
72712
72714
72721
72722
72725
72727
72739
72740
72743
72746
72747
72752
72753
72754
72760
72764
72766
72792
72810
72812
72813
72816
72818
72827
72828
72843
72844
72901
72909
72920
72967
72971
72997
73010
73018
73044
73058
73069
73078
73094
73099
73103
73120
73138
73157
73191
73200
73220
73226
73239
73242
73249
73250
73252
73266
73268
73278
73293
73307
73314
73318
73323
73324
73333
73339
73398
73419
73421
73427
73447
73453
73483
73484
73490
73492
73522
73542
73549
73550
73589
73614
73621
73622
73627
73679
73685
73706
73773
73777
73778
73804
73864
73879
73903
73917
73927
74023
74079
74083
74143
74165
74204
74278
74290
74333
74354
74358
74454
74473
74491
74495
74537
74566
74573
74592
74642
74644
74685
74787
74893
74944
74946
74984
74989
75019
75048
75070
75093
75106
75128
75147
75206
75219
75255
75284
75377
75390
75394
75420
75451
75454
75463
75522
75540
75556
75583
75599
75607
75629
75680
75682
75716
75766
75791
75814
75846
75850
75887
75895
75960
75994
76006
76059
76075
76098
76104
76137
76147
76166
76193
76285
76302
76357
76402
76448
76596
76609
76622
76635
76659
76671
76688
76716
76762
76765
76819
76848
76859
76915
76982
77042
77064
77069
77123
77258
77263
77266
77267
77286
77365
77388
77390
77406
77553
77652
77725
77763
77793
77808
77814
77832
77862
77865
77875
77889
77917
77918
77932
77955
77956
77991
77992
77999
78038
78134
78165
78168
78179
78250
78251
78252
78262
78268
78308
78339
78379
78386
78387
78402
78545
78630
78723
78735
78755
78775
78793
78890
79001
79088
79122
79143
79149
79189
79192
79212
79238
79267
79297
79336
79363
79375
79407
79416
79418
79446
79493
79596
79639
79664
79688
79703
79755
79869
79882
79992
80019
80078
80152
80185
80247
80257
80263
80365
80375
80428
80434
80440
80444
80464
80532
80533
80565
80630
80634
80642
80689
80709
80733
80774
80815
80982
81020
81049
81062
81124
81131
81133
81136
81146
81255
81308
81342
81371
81381
81386
81387
81406
81423
81443
81448
81501
81528
81530
81618
81619
81629
81648
81664
81669
81670
81675
81704
81724
81734
81742
81809
81825
81828
81867
81898
81899
81919
81921
81933
81934
81969
81989
81994
82011
82026
82054
82057
82058
82073
82263
82313
82379
82393
82400
82498
82533
82728
82746
82749
83055
83156
83221
83232
83234
83242
83258
83259
83264
83271
83273
83382
83511
83547
83609
83632
83650
83695
83697
83700
83773
83786
83791
83801
83805
83806
83807
83808
83809
83810
83822
83854
83862
83887
83898
83979
84008
84039
84078
84182
84193
84265
84340
84352
84433
84482
84519
84652
84672
84677
84894
84973
84991
84998
85040
85070
85248
85270
85277
85307
85331
85346
85466
85495
85598
85621
85679
85798
85814
85844
85896
85955
86052
86054
86221
86368
86418
86553
86763
86789
86860
86884
86925
87103
87140
87152
87163
87215
87247
87287
87335
87500
87596
87601
87615
87674
87889
87935
87954
87983
88012
88253
88281
88328
88365
88426
88433
88515
88598
88617
88647
88730
88733
88779
88868
88881
88963
88976
89034
89105
89122
89182
89198
89216
89417
89594
89617
89643
89765
89807
89966
90016
90107
90193
90247
90260
90308
90334
90407
90474
90486
90531
90571
90658
90732
90865
90866
90880
90886
91270
91273
91332
91353
91379
91395
91401
91437
91444
91467
91468
91469
91487
91493
91516
91518
91521
91522
91532
91536
91543
91546
91557
91562
91588
91589
91595
91610
91619
91623
91632
91643
91649
91653
91735
91754
91769
91815
91910
92014
92073
92098
92112
92114
92122
92129
92130
92135
92136
92142
92180
92201
92222
92242
92248
92249
92305
92309
92336
92337
92352
92368
92466
92629
92730
92765
92766
92795
92809
92824
92827
92849
92851
92863
92892
92915
92943
92976
92980
92994
93004
93050
93055
93098
93114
93118
93159
93163
93169
93193
93203
93215
93236
93238
93239
93271
93283
93556
93558
93643
93864
94022
94080
94083
94097
94136
94141
94175
94222
94230
94280
94299
94304
94330
94381
94391
94419
94464
94473
94506
94519
94525
94575
94620
94719
94737
94742
94777
94790
94797
94808
94809
94837
94847
94873
94880
94902
94908
94948
94972
94986
95000
95002
95014
95022
95034
95054
95057
95069
95112
95116
95118
95122
95168
95169
95170
95190
95223
95237
95263
95275
95286
95309
95311
95318
95326
95336
95416
95438
95474
95478
95483
95544
95552
95651
95687
95699
95707
95714
95715
95735
95753
95759
95774
95786
95793
95801
95806
95825
95835
95843
95844
95861
95868
95892
95909
95946
95967
95996
95997
96014
96019
96022
96036
96037
96040
96075
96085
96125
96170
96174
96185
96186
96201
96213
96215
96272
96274
96320
96322
96327
96354
96393
96395
96396
96397
96398
96399
96420
96427
96435
96438
96446
96460
96467
96474
96485
96506
96508
96525
96530
96537
96539
96570
96585
96606
96618
96625
96661
96668
96669
96670
96671
96672
96686
96695
96713
96737
96750
96758
96765
96783
96829
96837
96838
96854
96863
96886
96889
96910
96912
96917
96932
96943
96947
96954
96995
96997
97024
97027
97032
97033
97082
97093
97098
97103
97116
97123
97142
97143
97158
97172
97183
97189
97197
97201
97205
97220
97224
97226
97248
97254
97266
97279
97283
97285
97296
97301
97332
97333
97355
97388
97403
97406
97423
97434
97442
97468
97495
97505
97508
97553
97564
97565
97587
97605
97612
97613
97614
97637
97649
97654
97662
97668
97676
97690
97694
97714
97723
97727
97740
97746
97762
97788
97806
97819
97887
97922
97970
98002
98074
98119
98130
98195
98196
98212
98222
98229
98253
98254
98264
98268
98270
98348
98349
98351
98356
98393
98425
98427
98453
98466
98487
98513
98514
98543
98546
98569
98577
98589
98599
98609
98613
98614
98619
98620
98630
98636
98637
98647
98652
98670
98671
98686
98712
98738
98771
98773
98791
98793
98796
98802
98805
98818
98843
98882
98904
98910
98928
98935
98965
98974
99013
99051
99098
99105
99106
99178
99187
99188
99209
99277
99298
99313
99337
99342
99383
99466
99562
99593
99601
99604
99607
99624
99625
99632
99641
99652
99656
99659
99670
99677
99679
99724
99746
99760
99769
99773
99778
99798
99831
99836
99852
99871
99878
99889
99899
99926
99930
99941
99955
99960
99984
100022
100028
100040
100045
100050
100053
100060
100070
100081
100092
100105
100116
100146
100175
100214
100215
100252
100254
100256
100266
100267
100276
100282
100285
100298
100308
100319
100323
100329
100335
100371
100380
100397
100400
100402
100411
100426
100427
100438
100445
100449
100462
100472
100475
100477
100485
100492
100512
100514
100520
100526
100527
100530
100562
100580
100584
100586
100590
100603
100606
100633
100640
100641
100651
100658
100660
100666
100668
100678
100705
100708
100710
100724
100732
100760
100761
100764
100768
100782
100790
100804
100805
100823
100827
101007
101108
101109
101181
101211
101253
101259
101277
101298
101381
101386
101388
101430
101479
101543
101578
101609
101612
101616
101744
101745
101748
101798
101848
101938
102175
102468
102544
102669
102699
102793
102861
102994
103793
103958
104337
104356
104406
104452
104741
104746
104758
104762
104772
104838
104842
104845
104856
104872
104895
104910
104934
104973
104999
105008
105066
105078
105101
105390
106346
106831
106962
107342
107347
107363
107377
107405
107537
107645
107678
107685
107686
107699
107704
107715
107719
107735
107780
107794
107807
107812
107883
107896
107919
107924
107935
107949
107968
107982
107984
107985
107987
107992
108003
108029
108046
108066
108092
108094
108107
108137
108143
108144
108182
108205
108661
108668
108767
109070
110120
110653
110695
110862
110942
111054
111080
111509
111920
112517
112580
112786
113080
113124
113160
113183
113994
114101
114245
114250
114269
114299
114337
114551
114682
114724
114745
114771
114772
114811
114820
114917
114924
114957
115019
115023
115069
115083
115111
115113
115163
115348
115423
115817
115932
115936
116416
118458
118534
118627
118752
118856
118916
118982
119029
119055
119138
119163
119265
119304
119305
119371
119376
119404
119461
119519
119557
119558
119565
119570
119607
119702
119907
120000
120035
120054
120067
120108
120497
120512
120526
120698
120712
120738
120758
120760
120774
121024
121025
121034
121077
121458
121475
121637
121703
121750
121752
121848
121850
121881
121919
121930
121938
122021
122023
122028
122070
122105
122108
122129
122162
122187
122235
122272
122324
122334
122487
122566
122577
122582
122646
122665
122720
122724
122728
122763
122777
122790
122805
122809
122811
122815
122838
122840
122842
122897
122909
123019
123024
123191
123220
123376
123600
123617
123619
123630
123631
123664
123679
123692
123739
123823
123831
123885
123895
123912
123920
123981
124007
124049
124050
124095
124109
124172
124189
124293
124335
124343
124432
124434
124459
124460
124479
124480
124481
124496
124535
124536
124537
124538
124617
124687
124693
124823
124886
124937
125178
125294
125328
125771
125782
125819
125823
125829
125833
125982
126079
126154
126280
126388
126402
126437
126531
126569
126624
126769
126865
126866
126892
126907
126941
127007
127151
127382
127579
127627
127702
127727
127728
127861
127898
127902
127930
128018
128225
128355
128419
128618
128709
128712
128784
128795
128803
128823
128837
128847
128861
128872
128878
128882
128937
128944
128977
129211
129236
129250
129262
129276
129360
129384
130021
130066
130313
130325
130334
130389
130479
130556
130606
130611
131116
131153
131182
131307
131323
131349
131411
131584
131624
131694
131717
131747
131759
131906
131907
131938
131988
132024
132059
132127
132128
132163
132252
132303
132345
132347
132356
132441
132449
132496
132580
132749
132772
132787
132837
132846
132862
132995
133008
133012
133038
133076
133239
133322
133323
133407
133538
133621
133633
133634
133708
133732
133982
134117
134141
134205
134230
134450
134495
134551
134601
134640
134645
134684
134712
134777
134778
134826
135035
135121
135128
135191
135313
135342
135411
135419
135500
135520
135574
135654
135657
135658
135666
135667
135670
135679
135684
135720
135952
136071
136417
136436
136517
136523
136765
136906
136915
136949
136951
137058
137413
137494
137566
137626
137736
137780
137805
137895
137903
137953
138228
138252
138265
138281
138283
138417
138666
139030
139041
139052
139143
139410
139538
140075
140359
140457
140523
140895
140917
140983
141136
141316
141870
141917
141942
141980
142164
142205
142747
142773
142804
143337
143371
144053
144416
144417
144529
145611
145697
145719
145729
145758
145815
145826
145962
146251
146270
146332
146422
146461
146570
146590
146591
146596
146604
146605
146609
146610
146614
146631
146662
146842
147453
147528
147531
147560
147681
147711
147892
148043
148100
148142
148143
148189
148202
148247
148471
148507
148525
148534
148550
148610
148620
148769
148779
148796
148802
148824
148847
148867
148871
149020
149096
149258
149457
149592
149655
149673
149740
149741
149747
149755
149768
149784
149790
149793
149800
149897
150007
150090
150223
150225
150285
150390
150523
150558
150569
150655
150692
150716
150757
150776
150861
150885
150893
150959
151047
151064
151091
151135
151194
151289
151379
151506
151580
151582
151602
151779
151780
151781
151785
151814
151922
152014
152104
152105
152111
152160
152215
152440
152457
152481
152485
152501
152524
152621
152624
152647
152662
152726
152946
153019
153049
153102
153536
153617
153634
153693
153711
153750
153800
153865
153999
154041
154044
154234
154360
154412
154414
154415
154417
154418
154479
154480
154500
154575
154886
155030
155064
155166
155493
155578
155806
155889
156294
156314
156324
156391
156398
156414
156422
156524
156525
156615
156639
156749
156850
157018
157132
157133
157167
157561
157702
157704
157828
157837
157882
157894
157922
158397
158614
158617
158632
158758
159049
159055
159165
159296
159490
159580
159629
159644
159646
159738
159809
159834
159854
159962
159969
160115
160134
160203
160212
160252
160254
160355
160364
160386
160389
160394
160395
160453
160487
160705
160748
160818
160876
160883
160909
161091
161122
161167
161313
161314
161355
161370
161379
161487
161532
161647
161713
161848
161851
161869
161930
161950
162076
162302
162501
162636
162896
162928
163091
163121
163332
163490
163889
163925
164021
164437
164441
164526
164530
164676
164682
164739
164752
164754
164791
164797
164912
164981
165002
165203
165230
165308
165348
165506
165521
165550
165580
165627
165808
165870
165879
165881
166776
166785
166804
166890
167070
167456
167520
167529
167654
167715
167842
167962
168386
168475
168613
168928
168941
168996
169118
169132
169317
169373
169486
169682
169721
169870
170158
170249
170364
170530
171027
171548
171660
172307
173262
173672
173685
173733
173871
174174
174223
174343
174883
175110
175468
175540
176077
176155
176157
176158
176407
176408
176540
176545
176718
176870
177267
177330
177583
177728
177837
177894
178034
178051
178054
178144
178515
178981
179147
179512
179552
179597
180081
180540
180933
181191
181303
181328
181380
181503
181757
181809
181818
182046
182073
182334
182336
182362
182763
182785
182791
182797
183351
183398
183679
183727
183797
184078
184095
184196
184268
184694
184820
184853
185146
185371
185376
185478
185484
185698
185838
185881
185909
186164
186171
187790
187811
187897
188137
188323
188350
188380
188678
188803
188914
189062
189112
189182
189219
189821
189985
190056
190421
190594
190763
190901
191258
191445
192014
192197
192308
192811
192826
192838
193260
193350
193941
194156
194410
194653
195165
196169
196630
196664
196841
196875
197000
197009
197018
197204
197504
197690
197706
197810
197835
197838
197861
197883
197979
198019
198107
198161
198234
198693
198909
198956
198967
198995
198996
199083
199162
199200
199317
199391
199500
199518
199605
199912
200005
200102
200104
200133
200158
200196
200223
200285
200371
200426
200711
200742
200753
200946
200953
201067
201196
201328
201557
201574
201986
202020
202062
202375
202387
202478
202512
202779
203360
203396
203685
204102
204149
204298
204355
204357
204417
204966
205131
205490
205492
205782
206167
206388
206530
206650
206793
207054
207082
207316
207459
207838
207843
207893
208217
208220
208785
208820
208901
208908
209044
209253
209291
209395
209611
210031
210074
210230
210591
211017
211019
211166
211186
211701
211790
211936
212086
212514
212794
212817
212873
213039
213323
213329
213330
213726
213803
214103
214170
214234
214370
215028
215054
215057
215090
215159
215273
215639
215733
215970
216239
216284
216328
216355
216356
216357
216466
216501
217228
217470
217732
217785
217907
218207
218286
218417
218427
219050
219052
219082
219203
219214
219234
219325
219350
219452
219490
219559
219592
219629
219751
219754
219756
219760
219761
219762
219770
219776
219778
219801
219835
219858
219939
219967
219976
219984
219999
220023
220107
220145
220255
220278
220284
220296
220338
220395
220400
220401
220419
220434
220463
220464
220490
220524
220532
220547
220612
220658
220689
220697
220706
220717
220721
220776
220782
220818
220828
220831
220852
220854
220926
220927
220929
220931
221003
221007
221012
221042
221064
221074
221079
221086
221089
221091
221116
221118
221163
221197
221221
221258
221363
221368
221373
221421
221427
221502
221534
221599
221602
221693
221696
221767
221786
221797
221856
222012
222091
222114
222154
222202
222221
222268
222275
222284
222304
222515
222528
222546
222617
222666
222706
222757
222760
222778
222786
222857
222943
223005
223026
223034
223037
223048
223137
223156
223187
223191
223214
223225
223253
223279
223284
223290
223293
223358
223360
223368
223471
223655
223750
223752
223753
223812
223821
223824
223826
223830
223831
223910
223918
223996
223997
224004
224007
224030
224101
224102
224146
224153
224378
224379
224380
224464
224479
224481
224484
224506
224524
224560
224561
224570
224591
224604
224612
224644
224652
224665
224667
224680
224687
224701
224744
224792
224810
224829
224844
224935
224941
224958
224977
224978
225068
225095
225173
225243
225289
225323
225436
225446
225470
225485
225528
225584
225609
225611
225630
225655
225738
225970
226081
226105
226136
226155
226259
226266
226317
226341
226356
226382
226508
226514
226556
226614
226618
226619
226654
226655
226755
226786
226874
226882
226883
227086
227087
227088
227089
227090
227091
227093
227124
227150
227282
227331
227337
227345
227367
227383
227445
227454
227513
227569
227573
227676
227681
227771
227780
227783
227830
227840
227847
227884
227953
228023
228095
228253
228262
228477
228478
228482
228526
228534
228569
228570
228572
228577
228580
228612
228615
228616
228787
228944
229012
229013
229016
229287
229300
229315
229332
229383
229455
229459
229461
229463
229466
229515
229587
229604
229626
229683
229726
229734
229818
229821
229828
229831
229852
229862
229938
229939
229969
230117
230251
230253
230298
230363
230404
230471
230491
230505
230510
230513
230621
230648
230694
230710
230723
230738
230748
230754
230763
230809
230812
230856
230919
230933
230942
230976
230983
231053
231054
231097
231115
231116
231159
231168
231224
231225
231226
231227
231244
231285
231296
231321
231345
231352
231378
231380
231389
231398
231410
231430
231519
231530
231553
231556
231576
231587
231625
231626
231631
231656
231657
231690
231710
231732
231736
231841
231852
231893
231905
231954
231992
232059
232129
232149
232177
232341
232373
232396
232429
232432
232570
232613
232693
232704
232736
232763
232789
232919
233009
233015
233022
233072
233216
233228
233296
233299
233331
233381
233390
233401
233451
233502
233530
233538
233545
233706
233768
233874
233875
233907
233979
234103
234105
234240
234244
234402
234404
234474
234498
234566
234660
234715
234754
234772
234811
234814
234820
234859
234860
234889
234897
234907
234909
234910
234937
234954
234991
235012
235091
235176
235224
235235
235240
235279
235292
235376
235405
235451
235453
235481
235485
235506
235529
235538
235593
235633
235673
235674
235677
235719
235734
235809
235856
235905
235916
235997
236051
236058
236126
236131
236161
236184
236186
236207
236243
236274
236275
236301
236318
236321
236328
236331
236401
236415
236431
236514
236539
236587
236591
236602
236633
236644
236654
236667
236668
236702
236781
236853
236954
236982
236985
237013
237061
237101
237120
237181
237259
237260
237296
237305
237306
237307
237347
237358
237578
237589
237591
237617
237621
237719
237720
237721
237752
237850
237930
237975
238012
238013
238016
238139
238141
238161
238326
238327
238336
238347
238356
238376
238432
238450
238460
238467
238490
238492
238499
238566
238627
238769
238775
238782
238788
238795
238797
238802
238855
238856
238910
238930
238948
239113
239155
239202
239304
239393
239395
239403
239404
239418
239484
239486
239491
239525
239526
239705
239729
239732
239743
239751
239786
239794
239838
239922
239932
240010
240034
240168
240193
240196
240337
240345
240350
240363
240386
240424
240466
240480
240529
240530
240531
240533
240564
240571
240572
240573
240657
240684
240767
240811
240812
240813
240814
240815
240841
240843
240896
240945
240955
241000
241052
241059
241069
241101
241162
241200
241222
241231
241399
241440
241474
241475
241476
241482
241488
241506
241512
241658
241660
241661
241725
241801
241841
241878
241881
242043
242086
242089
242100
242109
242129
242199
242225
242249
242260
242261
242262
242300
242304
242332
242436
242437
242491
242512
242571
242586
242605
242652
242662
242789
242821
242831
242906
242937
242962
243064
243154
243185
243296
243320
243391
243411
243414
243452
243498
243532
243535
243537
243545
243569
243723
243725
243748
243759
243851
243877
243943
243952
243953
243962
243964
243973
244087
244136
244284
244300
244386
244418
244536
244635
244655
244656
244657
244677
244705
244709
244757
244760
244797
244808
244818
244875
244895
244896
244898
244935
244951
244989
244996
244997
244998
245001
245005
245011
245029
245078
245086
245089
245091
245111
245114
245123
245134
245160
245172
245197
245201
245216
245219
245220
245251
245295
245355
245356
245547
245562
245581
245617
245640
245645
245665
245666
245667
245668
245669
245671
245672
245729
245746
245812
245858
245879
245881
245882
245966
245986
246012
246015
246016
246017
246231
246234
246260
246261
246292
246325
246334
246335
246379
246421
246464
246466
246504
246507
246527
246560
246598
246609
246610
246632
246651
246666
246673
246674
246676
246693
246697
246717
246718
246721
246779
246783
246845
246853
246856
246870
246954
246977
246987
246988
247022
247105
247106
247151
247153
247154
247165
247203
247209
247216
247227
247228
247251
247304
247348
247387
247440
247448
247451
247471
247479
247501
247616
247634
247635
247644
247663
247668
247674
247681
247693
247699
247704
247707
247710
247727
247730
247743
247809
247817
247829
247839
247899
247901
247902
247935
247944
247946
247952
247955
247982
248010
248031
248054
248058
248084
248154
248182
248217
248218
248254
248268
248269
248270
248346
248360
248400
248425
248466
248473
248486
248507
248743
248753
248754
248765
248840
248856
248869
248894
248898
248916
248917
249008
249012
249013
249014
249018
249085
249097
249136
249139
249152
249187
249307
249358
249374
249382
249398
249404
249414
249454
249455
249473
249638
249646
249681
249682
249689
249876
249938
249988
249989
249990
250196
250262
250319
250321
250337
250338
250340
250341
250344
250381
250453
250456
250491
250522
250561
250569
250603
250626
250649
250653
250660
250813
250865
250902
250904
250942
250948
250997
251019
251025
251028
251068
251141
251176
251270
251365
251429
251431
251483
251540
251546
251548
251561
251586
251641
251643
251709
251739
251762
251763
251784
251786
251797
251869
251870
251890
251927
251928
251968
252007
252016
252100
252148
252237
252254
252265
252291
252532
252608
252860
252929
253078
253083
253270
253327
253328
253332
253364
253388
253392
253418
253453
253500
253501
253504
253522
253602
253629
253638
253645
253647
253648
253655
253666
253693
253793
253834
253931
253955
253987
254020
254021
254130
254174
254258
254310
254340
254343
254355
254365
254481
254588
254592
254596
254598
254642
254643
254688
254695
254698
254702
254722
254791
254833
254853
254860
254875
254911
254912
254920
254945
254968
254975
254993
255002
255024
255082
255084
255085
255106
255108
255182
255202
255259
255277
255290
255292
255296
255326
255329
255346
255357
255358
255359
255394
255402
255470
255516
255544
255605
255616
255620
255711
255754
255766
255772
255774
255798
255800
255815
255817
255831
255851
255854
255890
255903
255968
255984
256001
256046
256071
256117
256143
256179
256212
256296
256330
256334
256343
256368
256410
256411
256427
256442
256466
256469
256509
256516
256519
256603
256608
256620
256622
256644
256645
256651
256652
256654
256655
256656
256659
256660
256661
256669
256679
256688
256695
256983
257057
257077
257081
257241
257242
257252
257269
257272
257273
257278
257293
257295
257356
257455
257459
257545
257612
257648
257720
257810
257906
257927
258011
258058
258298
258412
258421
258513
258540
258550
258555
258605
258747
258769
258796
258797
258799
258808
258818
258820
258831
258842
258844
258896
258939
258957
259002
259093
259101
259112
259144
259173
259176
259190
259210
259215
259217
259264
259331
259337
259446
259501
259562
259624
259632
259669
259704
259727
259746
259752
259755
259834
259836
259997
259998
259999
260000
260020
260048
260054
260088
260182
260257
260270
260286
260307
260308
260309
260310
260312
260338
260392
260527
260556
260557
260634
260644
260645
260750
260780
260781
260783
260784
260807
260833
260846
260904
260947
260966
260972
260973
260981
260983
261000
261066
261069
261126
261131
261196
261203
261212
261213
261265
261331
261360
261391
261413
261454
261516
261524
261529
261536
261542
261550
261577
261702
261792
261816
261838
261847
261859
261929
262093
262122
262123
262178
262228
262259
262401
262425
262432
262442
262559
262620
262698
262701
262741
262752
262936
263032
263042
263197
263261
263413
263427
263440
263463
263509
263529
263534
263609
263654
263781
263803
263861
264006
264035
264064
264065
264067
264084
264111
264115
264126
264162
264241
264319
264366
264524
264718
264726
264728
264743
264751
264890
264932
264984
264999
265010
265057
265076
265127
265148
265185
265237
265277
265284
265315
265359
265447
265449
265452
265510
265529
265541
265542
265580
265630
265654
265699
265711
265714
265724
265728
265730
265731
265756
265772
265815
265867
265871
265872
265885
265896
265898
265931
265940
265953
265955
265956
265957
265963
265982
265988
265993
265996
266054
266122
266203
266285
266331
266333
266357
266444
266461
266468
266514
266516
266517
266523
266525
266548
266552
266625
266698
266737
266767
266770
266800
266835
266881
266923
266945
266964
267027
267103
267248
267294
267330
267343
267344
267345
267347
267492
267495
267548
267557
267576
267581
267607
267831
267911
267926
267999
268004
268105
268208
268255
268350
268426
268476
268505
268539
268582
268592
268638
268659
268689
268715
268740
268785
268787
268799
268801
268806
268954
268975
268982
269008
269033
269048
269060
269064
269068
269083
269210
269217
269294
269316
269322
269325
269438
269582
269657
269665
269698
269844
269862
269873
269914
269915
269916
269934
269946
269951
269959
269967
270006
270060
270085
270202
270246
270253
270306
270385
270393
270478
270480
270495
270517
270601
270614
270615
270631
270636
270658
270700
270751
270800
270812
270814
270819
270853
270875
270883
270923
270928
270941
270944
270946
270947
270953
270978
271030
271070
271088
271112
271262
271292
271296
271298
271323
271326
271372
271557
271640
271691
271694
271768
271850
271852
271891
271921
271927
271952
272024
272036
272091
272106
272110
272142
272208
272209
272244
272245
272246
272256
272334
272338
272344
272358
272367
272395
272417
272439
272440
272442
272444
272495
272514
272529
272567
272568
272572
272648
272651
272662
272762
272806
272832
272833
272892
272896
272933
273059
273064
273215
273220
273266
273267
273275
273355
273362
273366
273497
273548
273577
273703
273769
273825
273923
274068
274103
274104
274106
274107
274108
274117
274122
274124
274125
274126
274127
274155
274189
274289
274297
274315
274325
274328
274329
274386
274453
274548
274553
274577
274591
274715
274717
274719
274725
274731
274733
274759
274796
274911
274945
274963
274998
275001
275065
275098
275166
275178
275182
275192
275196
275313
275315
275369
275371
275434
275466
275507
275508
275509
275510
275516
275520
275528
275548
275584
275627
275685
275689
275824
275905
275909
275945
275965
275977
275978
275979
276064
276137
276146
276172
276174
276176
276278
276293
276305
276306
276312
276313
276389
276414
276433
276460
276618
276641
276668
276673
276676
276679
276707
276750
276767
276817
276852
276876
277047
277139
277231
277277
277385
277388
277438
277441
277465
277509
277539
277551
277661
277714
277733
277765
277766
277767
277822
277839
277842
277874
277880
278037
278044
278059
278063
278068
278106
278107
278143
278376
278497
278572
278573
278672
278691
278693
278710
278719
278721
278740
278753
278767
278777
278803
278806
278923
278926
278937
279002
279063
279070
279093
279095
279101
279103
279107
279122
279149
279160
279183
279213
279214
279243
279245
279320
279355
279413
279426
279543
279553
279601
279605
279619
279621
279623
279658
279883
279886
279986
280145
280188
280262
280336
280361
280491
280521
280527
280553
280564
280607
280616
280681
280687
280860
280862
280863
280864
280877
281015
281094
281255
281298
281323
281443
281451
281604
281778
281780
281782
281783
281790
281820
281821
281822
281830
281831
281832
281834
281835
282001
282017
282019
282041
282042
282044
282289
282305
282308
282319
282320
282346
282350
282395
282398
282415
282445
282459
282482
282522
282529
282593
282594
282663
282667
282671
282674
282697
282741
282787
282849
282938
283040
283081
283211
283212
283213
283293
283485
283487
283490
283561
283562
283569
283705
283718
283773
283836
283865
283933
283965
283977
283978
284016
284017
284052
284113
284231
284240
284249
284443
284537
284695
284708
284727
284731
284793
284794
284927
284939
284979
284995
284996
284998
285022
285026
285027
285033
285054
285069
285118
285164
285209
285270
285310
285320
285342
285364
285402
285410
285450
285471
285490
285502
285510
285619
285652
285698
285702
285704
285728
285729
285737
285758
285809
285815
285821
285865
285922
286002
286034
286093
286140
286141
286173
286252
286253
286254
286255
286257
286258
286259
286327
286334
286344
286363
286365
286462
286479
286483
286497
286520
286532
286547
286554
286555
286571
286636
286651
286679
286686
286687
286688
286701
286726
286727
286731
286732
286733
286873
286874
286904
286950
286980
287003
287014
287015
287020
287025
287026
287029
287045
287144
287145
287146
287151
287155
287158
287183
287266
287362
287364
287403
287423
287542
287624
287634
287635
287683
287697
287722
287757
287869
287880
287895
287925
287928
287936
287972
288050
288084
288085
288087
288131
288134
288172
288216
288259
288313
288314
288321
288322
288336
288399
288489
288561
288577
288584
288600
288642
288749
288759
288788
288805
288814
288823
288825
288837
288896
288909
288910
288912
288945
288960
288963
288967
288969
289018
289029
289031
289037
289100
289102
289104
289159
289228
289239
289260
289263
289279
289413
289464
289473
289495
289522
289569
289593
289609
289646
289660
289688
289718
289743
289745
289768
289829
289842
289847
289848
289906
289966
289973
289982
290007
290012
290077
290108
290143
290149
290151
290152
290163
290187
290218
290219
290244
290267
290268
290270
290282
290292
290293
290306
290308
290348
290470
290473
290476
290486
290504
290526
290537
290596
290619
290655
290668
290703
290728
290794
290818
290950
290972
291013
291034
291072
291073
291078
291124
291125
291154
291207
291211
291243
291282
291285
291288
291299
291305
291308
291318
291329
291365
291413
291422
291423
291424
291463
291512
291535
291537
291586
291661
291663
291704
291709
291740
291742
291752
291778
291801
291805
291819
291830
291857
291858
291903
291926
291963
292016
292105
292136
292224
292259
292323
292326
292384
292386
292451
292552
292555
292556
292559
292560
292562
292569
292605
292624
292628
292629
292642
292647
292654
292774
292795
292804
292807
292811
292812
292843
292858
292868
292875
292877
292888
292901
292936
292951
292955
292956
293008
293030
293077
293081
293093
293095
293273
293295
293366
293441
293450
293514
293528
293558
293561
293603
293748
293756
293760
293820
293826
293865
294057
294062
294090
294096
294106
294107
294111
294117
294120
294127
294188
294196
294259
294290
294315
294445
294452
294475
294486
294491
294493
294540
294543
294545
294546
294547
294567
294599
294609
294617
294620
294628
294641
294646
294658
294713
294722
294728
294770
294820
294821
294866
294876
294877
294960
294966
294974
294975
294978
294979
294983
295216
295260
295274
295299
295346
295353
295366
295493
295499
295515
295572
295583
295738
295901
295929
295934
296003
296005
296084
296090
296099
296105
296150
296156
296157
296181
296190
296192
296284
296285
296321
296444
296462
296472
296473
296474
296480
296488
296499
296502
296514
296526
296527
296536
296537
296555
296593
296636
296671
296678
296752
297036
297252
297284
297305
297307
297389
297503
297543
297603
297790
297813
297855
297862
297927
297933
297981
298010
298076
298094
298098
298100
298112
298356
298364
298474
298478
298500
298620
298930
299200
299236
299303
299306
299307
299320
299321
299417
299459
299474
299517
299525
299527
299664
299672
299674
299798
299841
299857
299877
299925
299926
299929
299954
300124
300134
300137
300179
300184
300190
300241
300325
300351
300361
300385
300471
300488
300500
300528
300540
300549
300560
300567
300569
300570
300571
300572
300573
300574
300576
300631
300671
300673
300682
300691
300716
300826
300838
300858
300919
300923
300934
300939
300941
300943
300946
300949
300953
301030
301054
301061
301062
301063
301065
301098
301102
301111
301117
301124
301151
301218
301248
301255
301256
301367
301371
301391
301417
301423
301516
301541
301653
301751
301771
301772
301774
301790
301794
301798
301926
301935
301946
302013
302041
302050
302062
302063
302076
302082
302094
302096
302104
302174
302231
302255
302270
302304
302368
302371
302372
302423
302447
302451
302471
302482
302546
302576
302653
302677
302737
302780
302889
302937
303199
303209
303365
303758
303792
303829
303892
303901
303906
303910
303946
303947
303953
304050
304273
304284
304312
304350
304457
304469
304499
304538
304576
304599
304617
304622
304645
304656
304670
304671
304672
304736
304740
304774
304798
304835
304837
304868
304906
304907
304928
304952
304964
304976
304991
305046
305118
305123
305234
305244
305322
305436
305451
305546
305563
305669
305684
305963
305965
306052
306142
306328
306529
306548
306644
306664
306691
306804
306852
306968
307075
307157
307167
307181
307184
307189
307191
307241
307263
307341
307425
307426
307683
307686
307727
307940
307957
307993
308043
308055
308063
308065
308071
308092
308093
308105
308110
308111
308114
308120
308136
308139
308154
308155
308190
308221
308230
308240
308337
308396
308480
308637
308644
308647
308661
308689
308836
308871
308963
308974
309044
309179
309180
309182
309192
309279
309280
309281
309282
309284
309333
309730
309850
309981
310016
310029
310118
310138
310139
310146
310168
310173
310226
310236
310267
310447
310494
310497
310517
310551
310557
310561
310594
310608
310610
310650
310683
310705
310728
310759
310860
310951
311284
311294
311368
311386
311389
311401
311503
311670
311671
311762
311777
311908
311965
312055
312056
312058
312059
312111
312122
312134
312139
312145
312154
312287
312385
312589
312590
312601
312602
312734
312735
312738
312745
312748
312759
312890
312901
312904
313007
313010
313103
313134
313303
313323
313350
313366
313367
313369
313371
313374
313381
313384
313562
313572
313581
313582
313591
313599
313600
313601
313603
313611
313612
313619
313677
314146
314212
314336
314497
314548
314600
314607
314651
314691
314701
314707
314728
314799
314827
314831
314836
314883
314900
314929
314964
315017
315033
315034
315039
315044
315045
315057
315080
315092
315095
315107
315109
315129
315165
315166
315187
315196
315236
315287
315294
315298
315303
315310
315325
315371
315372
315384
315389
315390
315410
315448
315496
315503
315508
315700
315752
315777
315781
315800
315810
315816
315819
315864
315865
315915
315944
315960
316019
316088
316120
316121
316160
316235
316328
316673
316724
316843
316857
316914
317010
317024
317077
317081
317086
317179
317225
317251
317318
317332
317359
317400
317401
317474
317497
317502
317503
317515
317552
317556
317558
317560
317584
317612
317614
317640
317642
317657
317785
317801
317833
317843
317858
317859
317884
317893
317895
317896
317897
317902
318029
318103
318105
318118
318119
318120
318125
318126
318127
318129
318131
318136
318148
318162
318164
318199
318201
318208
318209
318291
318338
318377
318493
318576
318660
318698
318699
318700
318701
318707
318736
318763
318768
318789
318804
318821
318822
318823
318824
318825
318827
318888
318891
318892
318893
318971
318978
318984
319046
319089
319094
319095
319098
319124
319187
319188
319193
319206
319207
319211
319215
319216
319217
319218
319219
319220
319221
319222
319223
319224
319225
319258
319261
319286
319295
319296
319297
319303
319314
319338
319350
319351
319352
319354
319359
319360
319366
319370
319428
319543
319553
319555
319598
319603
319665
319701
319733
319739
319741
319743
319749
319755
319757
319758
319760
319761
319762
319826
319859
319880
319883
319904
319924
319933
320023
320031
320054
320153
320165
320169
320171
320190
320193
320195
320235
320248
320278
320279
320282
320283
320287
320295
320365
320367
320370
320372
320385
320408
320514
320515
320521
320522
320523
320534
320542
320547
320572
320573
320617
320618
320621
320623
320624
320634
320650
320655
320662
320696
320697
320713
320720
320742
320753
320759
320833
320846
320847
320848
320888
320906
320930
320937
320994
321132
321140
321149
321161
321179
321194
321195
321217
321248
321251
321312
321313
321334
321363
321379
321406
321410
321423
321427
321439
321449
321450
321493
321497
321498
321504
321536
321556
321558
321564
321571
321592
321673
321707
321718
321719
321754
321779
321808
321809
321822
321836
321869
321870
321871
321877
321879
321880
321886
321891
321900
321901
321902
321903
321923
321934
321941
321962
322031
322033
322051
322083
322092
322147
322172
322173
322174
322175
322176
322222
322238
322239
322247
322292
322321
322356
322401
322410
322463
322478
322479
322500
322539
322542
322570
322770
322778
322847
322851
322878
322884
322893
322910
322919
322932
322935
322953
322968
322988
323073
323078
323080
323098
323109
323110
323260
323282
323293
323294
323295
323296
323297
323347
323364
323387
323413
323419
323482
323484
323485
323519
323521
323563
323570
323587
323592
323594
323616
323620
323628
323631
323637
323642
323643
323645
323646
323649
323650
323655
323659
323667
323701
323717
323853
323856
323857
323958
324081
324084
324103
324135
324137
324157
324167
324171
324191
324219
324245
324273
324288
324319
324353
324406
324450
324461
324480
324500
324519
324553
324603
324634
324696
324697
324749
324750
324759
324771
324772
324799
324815
324830
324872
324886
324932
324936
324937
324939
324974
324979
324981
324982
325047
325062
325087
325090
325104
325109
325110
325112
325181
325277
325375
325384
325399
325406
325415
325439
325448
325609
325627
325628
325631
325656
325700
325713
325730
325733
325766
325767
325791
325796
325817
325823
325843
325856
325875
325884
325902
325910
325911
325912
325951
325955
326108
326129
326187
326210
326213
326254
326313
326320
326321
326326
326334
326383
326464
326470
326505
326507
326544
326550
326577
326579
326600
326670
326788
326810
326847
326848
326851
326858
326864
326870
326873
326891
326946
326958
326995
327010
327025
327035
327044
327045
327046
327067
327149
327239
327270
327273
327286
327312
327313
327338
327347
327350
327404
327416
327429
327470
327482
327517
327534
327536
327550
327579
327580
327598
327606
327609
327610
327611
327612
327613
327617
327618
327620
327621
327622
327627
327644
327647
327650
327676
327703
327719
327731
327782
327797
327861
327935
327945
327964
327965
327980
327981
327982
328012
328013
328128
328133
328137
328144
328145
328165
328168
328199
328206
328223
328224
328238
328252
328326
328330
328364
328377
328442
328503
328504
328565
328566
328572
328573
328579
328598
328633
328634
328636
328637
328640
328641
328645
328646
328650
328664
328698
328710
328712
328716
328736
328738
328746
328771
328773
328774
328780
328839
328851
328866
328904
328910
328915
328916
328919
328927
328928
328931
328981
329038
329066
329163
329165
329179
329202
329217
329238
329255
329256
329257
329258
329287
329292
329302
329304
329319
329334
329338
329350
329358
329369
329370
329393
329394
329395
329426
329427
329430
329434
329456
329459
329474
329487
329488
329498
329516
329517
329576
329577
329578
329600
329601
329633
329643
329644
329659
329722
329753
329755
329760
329826
329843
329902
329911
329912
330034
330075
330077
330091
330094
330095
330097
330098
330101
330103
330129
330130
330164
330167
330171
330267
330280
330355
330356
330385
330408
330436
330499
330500
330502
330505
330507
330512
330528
330532
330556
330590
330672
330714
330743
330812
330820
330851
330939
330964
330967
330973
331013
331040
331047
331148
331161
331177
331184
331212
331224
331230
331255
331285
331313
331314
331343
331424
331425
331439
331499
331544
331550
331557
331715
331739
331757
331759
331764
331768
331783
331787
331791
331793
331795
331820
331833
331841
331896
331931
331932
332012
332035
332044
332046
332058
332060
332061
332111
332112
332115
332126
332136
332174
332208
332219
332221
332222
332223
332238
332258
332281
332343
332344
332365
332391
332435
332441
332442
332456
332458
332560
332565
332566
332567
332568
332569
332570
332571
332602
332607
332670
332673
332683
332684
332698
332711
332715
332746
332767
332785
332787
332834
332900
332907
332917
332937
332952
332958
332959
332978
332989
333033
333044
333069
333072
333088
333095
333096
333107
333140
333225
333260
333274
333279
333366
333416
333420
333453
333459
333476
333501
333529
333548
333554
333565
333624
333631
333636
333678
333683
333684
333742
333830
333849
333943
333984
334046
334055
334089
334142
334181
334207
334223
334225
334230
334288
334310
334318
334321
334337
334396
334401
334402
334411
334426
334429
334441
334453
334455
334456
334459
334460
334472
334489
334509
334515
334687
334703
334708
334712
334738
334739
334740
334742
334824
334838
334839
334889
334892
334923
334925
334935
334936
334996
335015
335082
335083
335174
335214
335345
335352
335353
335354
335355
335358
335371
335372
335373
335374
335382
335384
335395
335424
335439
335450
335610
335625
335626
335627
335733
335745
335794
335807
335825
335876
335962
335981
335987
336017
336079
336080
336252
336310
336387
336388
336393
336417
336418
336423
336424
336435
336463
336464
336494
336537
336567
336831
336858
336892
336937
336953
337010
337012
337029
337030
337140
337150
337175
337178
337189
337262
337263
337359
337393
337536
337552
337570
337601
337613
337640
337740
337741
337779
337814
337817
337835
337854
337918
337948
337974
337981
337984
338117
338174
338232
338339
338385
338400
338426
338469
338494
338522
338523
338560
338565
338566
338568
338569
338689
338707
338711
338733
338735
338739
338741
338839
338932
338942
339031
339032
339057
339138
339139
339140
339228
339269
339291
339366
339385
339411
339453
339460
339505
339532
339533
339620
339661
339701
339703
339733
339735
339736
339869
339904
339978
339983
339984
339987
340058
340182
340208
340253
340661
340667
340685
340708
340715
340746
340795
340797
340799
340803
340857
340877
340898
340916
341021
341030
341040
341041
341055
341099
341124
341245
341255
341263
341280
341281
341363
341380
341502
341772
341783
341805
341820
341821
341872
341876
341883
341910
341939
341959
341996
342017
342059
342064
342065
342085
342111
342157
342175
342201
342206
342221
342284
342330
342375
342397
342449
342450
342521
342550
342553
342555
342587
342597
342620
342625
342632
342690
342704
342837
342855
342856
342897
342898
342903
342948
342952
342996
343042
343050
343052
343057
343067
343070
343078
343083
343093
343098
343111
343171
343249
343283
343346
343347
343352
343355
343406
343435
343481
343506
343514
343521
343531
343576
343590
343593
343616
343660
343668
343757
343767
343790
343806
343838
343914
343971
343973
343975
344022
344116
344131
344142
344157
344197
344199
344200
344205
344209
344215
344216
344235
344245
344265
344277
344279
344281
344295
344313
344314
344341
344345
344348
344367
344452
344458
344461
344490
344497
344553
344572
344616
345009
345104
345169
345195
345225
345286
345287
345296
345395
345406
345425
345501
345512
345521
345529
345535
345630
345643
345648
345657
345677
345686
345708
345720
345759
345772
345777
345782
345792
345798
345802
345805
345843
345867
345885
345888
346024
346045
346046
346140
346172
346404
346405
346451
346452
346489
346543
346641
346727
346767
346783
346789
346815
346832
346833
346838
346902
346961
347076
347126
347143
347180
347218
347220
347221
347243
347274
347291
347299
347328
347329
347356
347381
347384
347462
347675
347743
347766
347791
347798
347804
347809
347906
347976
348044
348047
348050
348102
348130
348135
348175
348191
348206
348217
348221
348314
348336
348345
348366
348367
348379
348426
348442
348465
348482
348488
348527
348620
348623
348632
348636
348694
348695
348698
348703
348719
348820
348878
348879
348883
348884
348885
348890
348897
348902
348903
348947
348953
348954
348957
348961
348997
349000
349041
349074
349078
349083
349085
349086
349181
349243
349417
349418
349465
349513
349623
349827
349843
350141
350421
350435
350689
350703
350767
350843
350878
351033
351111
351133
351190
351250
351549
351739
351887
351917
352078
352121
352129
352542
352587
352640
352645
352752
352938
353016
353027
353042
353048
353049
353071
353073
353112
353126
353133
353136
353155
353156
353192
353208
353210
353312
353372
353373
353374
353376
353380
353382
353384
353433
353436
353472
353494
353513
353550
353551
353606
353616
353640
353644
353682
353723
353740
353741
353768
353774
353825
353832
353833
353837
353840
353844
353859
353868
353871
353879
353902
353904
353912
353916
353973
353993
354021
354022
354026
354028
354029
354043
354059
354063
354097
354110
354114
354155
354159
354175
354176
354274
354292
354308
354322
354324
354368
354395
354441
354499
354500
354533
354550
354602
354614
354665
354668
354678
354680
354768
354777
354844
354905
354929
354959
354966
354987
354991
355146
355159
355176
355177
355195
355282
355286
355288
355339
355367
355374
355376
355403
355450
355456
355459
355504
355507
355542
355656
355732
355733
355735
355736
355876
355941
355947
355950
355967
355990
356019
356065
356128
356138
356223
356228
356239
356244
356275
356301
356316
356382
356415
356433
356434
356527
356531
356565
356584
356585
356588
356589
356592
356626
356635
356637
356639
356692
356733
356740
356768
356786
356806
356807
356809
356942
356973
356986
356997
357010
357033
357051
357100
357103
357106
357141
357194
357255
357257
357260
357263
357326
357329
357362
357363
357368
357382
357383
357403
357416
357423
357425
357428
357436
357439
357441
357443
357447
357472
357473
357475
357507
357543
357545
357547
357555
357556
357563
357568
357580
357588
357605
357606
357607
357608
357611
357617
357619
357627
357629
357630
357631
357632
357633
357634
357715
357739
357763
357852
357855
357857
357865
357932
357953
357959
357961
358057
358059
358066
358071
358072
358077
358079
358081
358083
358087
358097
358112
358114
358116
358118
358125
358129
358131
358133
358137
358139
358143
358145
358147
358149
358151
358153
358155
358157
358159
358161
358163
358165
358167
358169
358171
358173
358175
358177
358192
358193
358198
358209
358210
358240
358258
358263
358265
358281
358285
358286
358288
358289
358291
358292
358293
358294
358296
358298
358300
358330
358333
358335
358337
358342
358343
358344
358347
358349
358350
358364
358620
358622
358623
358632
358634
358635
358636
358637
358639
358640
358790
358791
358792
358793
358794
358796
358832
358849
358878
358879
358880
358883
358884
358900
358912
358940
358958
358964
358965
358966
358969
358975
358985
358986
358987
358988
358989
359003
359004
359009
359011
359064
359068
359071
359107
359112
359139
359146
359149
359150
359153
359157
359177
359192
359213
359214
359215
359256
359271
359273
359293
359305
359314
359331
359385
359414
359450
359451
359465
359466
359473
359499
359506
359518
359519
359529
359533
359549
359566
359577
359579
359585
359586
359587
359599
359612
359613
359615
359617
359619
359626
359632
359684
359688
359713
359733
359753
359755
359757
359758
359775
359777
359788
359817
359826
359889
359919
359941
359997
359999
360016
360019
360051
360053
360055
360056
360066
360068
360069
360070
360073
360076
360086
360095
360154
360156
360160
360161
360166
360171
360178
360184
360185
360193
360198
360218
360219
360221
360223
360227
360241
360273
360274
360276
360277
360280
360292
360306
360322
360325
360331
360334
360350
360360
360365
360366
360370
360396
360404
360413
360414
360416
360464
360472
360475
360477
360481
360491
360492
360493
360494
360498
360500
360503
360508
360511
360530
360559
360561
360570
360573
360574
360580
360584
360586
360598
360599
360601
360615
360617
360621
360630
360633
360651
360664
360665
360668
360670
360672
360682
360683
360693
360697
360702
360704
360706
360735
360739
360748
360750
360766
360777
360778
360780
360783
360784
360786
360787
360826
360828
360836
360852
360854
360857
360864
360865
360875
360877
360878
360889
360896
360923
360924
360926
360936
360938
360939
360943
360946
360950
360951
360956
360959
360981
360991
360992
361005
361023
361024
361027
361033
361035
361036
361039
361042
361049
361050
361060
361068
361076
361078
361092
361111
361119
361121
361123
361127
361132
361149
361152
361156
361157
361162
361163
361181
361187
361189
361190
361230
361244
361264
361266
361269
361270
361271
361277
361279
361281
361284
361286
361289
361290
361292
361295
361297
361310
361311
361314
361325
361326
361343
361357
361361
361365
361375
361379
361382
361383
361386
361387
361388
361442
361448
361452
361486
361495
361500
361501
361502
361503
361504
361510
361519
361533
361541
361543
361545
361549
361550
361551
361554
361557
361579
361580
361582
361584
361586
361600
361601
361602
361603
361604
361605
361606
361608
361609
361610
361611
361612
361614
361616
361618
361620
361626
361630
361657
361658
361659
361660
361662
361665
361686
361687
361688
361689
361694
361699
361702
361703
361707
361710
361725
361728
361740
361741
361745
361749
361750
361753
361755
361758
361772
361774
361780
361784
361797
361828
361830
361837
361847
361857
361869
361870
361902
361903
361904
361905
361906
361907
361909
361914
361916
361918
361921
361923
361971
361993
361994
361995
361996
361997
361998
361999
362003
362004
362007
362030
362037
362038
362040
362049
362052
362054
362055
362056
362057
362063
362065
362067
362069
362074
362075
362090
362095
362098
362104
362107
362113
362118
362129
362134
362141
362165
362166
362168
362179
362185
362187
362190
362191
362192
362202
362272
362284
362335
362344
362345
362349
362352
362356
362359
362361
362363
362365
362385
362388
362410
362413
362418
362422
362423
362424
362428
362430
362431
362432
362435
362438
362442
362447
362449
362457
362458
362465
362471
362474
362483
362497
362500
362503
362508
362510
362511
362518
362522
362523
362525
362532
362538
362539
362551
362559
362584
362585
362588
362589
362590
362604
362609
362612
362616
362618
362619
362620
362621
362622
362623
362624
362643
362653
362664
362676
362678
362707
362709
362748
362754
362756
362763
362765
362782
362805
362809
362822
362834
362854
362855
362861
362863
362865
362867
362868
362875
362876
362877
362902
362929
362932
362946
362958
362959
362960
362961
362963
362964
362974
362977
362979
362981
362993
362995
363008
363016
363019
363020
363025
363049
363055
363072
363094
363104
363105
363107
363109
363110
363133
363146
363149
363165
363172
363173
363194
363204
363210
363213
363214
363215
363219
363220
363221
363231
363234
363235
363236
363237
363238
363242
363244
363245
363247
363254
363261
363267
363285
363296
363318
363319
363320
363328
363355
363356
363358
363361
363363
363364
363371
363385
363389
363391
363394
363395
363396
363398
363495
363499
363509
363510
363511
363513
363532
363535
363537
363542
363552
363565
363568
363578
363601
363603
363619
363631
363633
363634
363635
363636
363637
363638
363639
363640
363641
363642
363643
363644
363645
363646
363648
363649
363650
363651
363652
363653
363655
363684
363687
363689
363691
363692
363699
363702
363704
363715
363716
363721
363725
363731
363739
363742
363747
363759
363762
363775
363797
363798
363814
363815
363829
363835
363856
363857
363869
363871
363873
363888
363892
363893
363900
363902
363904
363907
363910
363911
363914
363917
363931
363932
363942
363947
363951
363957
363958
363975
363997
363998
363999
364001
364014
364021
364042
364052
364064
364066
364067
364074
364082
364085
364089
364092
364094
364095
364097
364099
364100
364101
364104
364105
364106
364111
364142
364153
364155
364157
364159
364163
364167
364170
364171
364174
364176
364212
364223
364225
364237
364238
364244
364258
364259
364260
364282
364289
364321
364323
364327
364345
364404
364434
364435
364436
364437
364438
364440
364441
364444
364459
364475
364476
364494
364527
364553
364555
364556
364558
364565
364570
364571
364574
364576
364581
364586
364596
364601
364602
364606
364608
364609
364610
364626
364628
364653
364657
364669
364673
364688
364695
364697
364704
364708
364716
364718
364719
364721
364723
364724
364733
364734
364738
364759
364761
364762
364763
364768
364769
364770
364784
364818
364819
364820
364821
364823
364824
364870
364877
364887
364888
364939
364947
364958
364968
365002
365004
365016
365020
365042
365043
365044
365063
365149
365151
365169
365178
365186
365208
365219
365243
365245
365247
365249
365251
365285
365287
365290
365292
365298
365304
365323
365335
365367
365368
365369
365370
365381
365383
365386
365388
365389
365390
365408
365410
365411
365416
365428
365462
365465
365466
365467
365469
365470
365471
365472
365473
365475
365476
365477
365479
365480
365483
365520
365535
365537
365538
365557
365558
365560
365581
365584
365586
365589
365592
365603
365604
365607
365612
365637
365639
365672
365674
365675
365678
365683
365688
365690
365698
365701
365704
365705
365713
365729
365735
365744
365748
365753
365754
365755
365758
365759
365766
365791
365822
365841
365879
365894
365912
365913
365914
365942
365992
366006
366009
366010
366014
366044
366046
366047
366052
366111
366120
366127
366134
366135
366138
366139
366144
366145
366175
366176
366188
366191
366228
366231
366232
366233
366264
366265
366266
366267
366271
366297
366358
366363
366364
366404
366411
366416
366418
366420
366424
366428
366432
366436
366460
366466
366511
366527
366529
366530
366551
366630
366635
366653
366665
366668
366673
366688
366699
366706
366714
366717
366718
366731
366734
366735
366746
366747
366749
366796
366797
366798
366801
366803
366805
366807
366820
366823
366826
366827
366830
366833
366849
366851
366853
366863
366878
366887
366890
366891
366893
366908
366921
366925
366927
366928
366931
366993
367013
367021
367026
367029
367037
367122
367124
367132
367134
367171
367177
367178
367215
367244
367246
367247
367303
367352
367360
367383
367385
367392
367394
367396
367400
367402
367404
367406
367408
367410
367412
367414
367422
367432
367528
367561
367562
367568
367570
367576
367577
367581
367589
367594
367596
367598
367604
367615
367620
367634
367638
367657
367666
367673
367674
367675
367681
367684
367687
367688
367689
367690
367694
367696
367700
367709
367710
367712
367713
367715
367719
367733
367734
367736
367738
367759
367762
367767
367774
367776
367781
367783
367787
367789
367790
367802
367821
367823
367824
367825
367827
367831
367843
367844
367850
367869
367879
367889
367901
367929
367935
367981
367984
367994
367995
367997
368008
368009
368010
368012
368032
368091
368093
368099
368103
368106
368108
368136
368141
368149
368216
368284
368286
368289
368323
368328
368366
368368
368388
368400
368428
368441
368443
368445
368451
368453
368455
368457
368459
368461
368465
368467
368469
368471
368479
368487
368503
368509
368522
368523
368524
368526
368537
368549
368553
368568
368580
368584
368605
368617
368627
368628
368638
368640
368673
368683
368686
368687
368688
368693
368695
368696
368697
368711
368717
368725
368727
368729
368739
368746
368750
368751
368752
368753
368758
368759
368760
368773
368777
368780
368782
368798
368815
368817
368841
368843
368852
368865
368866
368871
368872
368873
368874
368875
368876
368878
368880
368890
368918
368942
368987
368990
368991
369000
369003
369007
369014
369033
369053
369058
369072
369074
369079
369082
369083
369088
369093
369096
369097
369109
369111
369124
369127
369128
369136
369145
369149
369150
369152
369195
369210
369224
369225
369249
369259
369275
369277
369286
369295
369303
369307
369309
369326
369342
369385
369390
369393
369395
369403
369404
369405
369406
369408
369413
369427
369429
369461
369463
369464
369466
369468
369469
369471
369475
369478
369483
369492
369501
369507
369516
369519
369524
369526
369537
369538
369539
369540
369541
369545
369555
369556
369581
369583
369584
369586
369609
369611
369612
369614
369615
369617
369626
369630
369631
369640
369676
369710
369794
369802
369829
369840
369858
369859
369866
369902
369909
369910
369911
369912
369913
369914
369915
369916
369917
369918
369919
369920
369921
369922
369923
369924
369925
369926
369927
369946
369947
369948
369949
369951
369952
369954
369955
369956
369957
369961
369962
369969
369980
369984
369990
370000
370016
370023
370024
370028
370034
370064
370119
370131
370134
370140
370145
370153
370161
370166
370191
370193
370197
370198
370202
370203
370204
370206
370207
370209
370210
370212
370215
370216
370224
370229
370230
370246
370249
370252
370260
370270
370272
370277
370280
370286
370292
370299
370314
370317
370318
370323
370329
370331
370339
370353
370354
370355
370381
370384
370388
370392
370395
370398
370399
370400
370401
370403
370414
370419
370424
370465
370475
370477
370506
370532
370542
370575
370616
370618
370622
370636
370638
370640
370649
370662
370665
370670
370679
370697
370701
370704
370710
370722
370731
370737
370739
370744
370754
370765
370769
370786
370801
370806
370807
370814
370821
370873
370878
370887
370902
370912
370936
370939
370949
370950
370955
370966
370984
371000
371012
371017
371025
371050
371052
371054
371056
371057
371070
371073
371098
371109
371125
371127
371133
371142
371160
371167
371175
371178
371181
371182
371203
371207
371216
371227
371231
371251
371254
371255
371257
371258
371259
371269
371271
371276
371280
371281
371325
371326
371327
371330
371331
371335
371337
371339
371348
371361
371363
371364
371442
371444
371445
371446
371456
371459
371464
371471
371510
371512
371514
371516
371534
371542
371560
371569
371571
371576
371591
371593
371595
371608
371613
371616
371637
371639
371640
371641
371687
371688
371701
371707
371711
371712
371713
371714
371719
371724
371776
371809
371812
371850
371855
371856
371864
371870
371873
371874
371875
371879
371885
371886
371902
371908
371920
371932
371946
371970
372012
372013
372023
372039
372048
372050
372054
372063
372064
372065
372068
372083
372087
372093
372107
372121
372133
372167
372186
372190
372225
372256
372260
372265
372266
372271
372281
372282
372288
372300
372315
372317
372336
372339
372394
372410
372413
372416
372422
372464
372512
372515
372516
372518
372530
372537
372542
372550
372553
372556
372559
372560
372566
372573
372598
372603
372604
372608
372626
372638
372646
372648
372676
372678
372703
372714
372715
372720
372721
372722
372731
372738
372741
372761
372776
372781
372785
372796
372798
372815
372817
372820
372823
372827
372829
372835
372837
372838
372841
372843
372862
372869
372881
372882
372886
372891
372895
372898
372901
372920
372921
372923
372924
372982
372983
372984
372985
372986
372987
372988
372989
372990
372991
372992
372993
372994
372995
372996
372997
372998
372999
373000
373001
373002
373003
373012
373017
373019
373020
373027
373028
373031
373050
373054
373057
373058
373061
373065
373072
373075
373079
373098
373103
373120
373121
373129
373130
373135
373136
373142
373144
373148
373154
373158
373166
373167
373169
373173
373175
373177
373179
373189
373190
373202
373204
373206
373225
373228
373250
373252
373254
373260
373263
373268
373269
373270
373287
373288
373289
373290
373293
373311
373322
373323
373324
373327
373359
373363
373366
373368
373371
373373
373380
373391
373397
373404
373406
373421
373430
373439
373456
373460
373492
373493
373518
373521
373522
373524
373527
373531
373532
373534
373536
373538
373540
373542
373548
373558
373568
373571
373588
373596
373598
373604
373606
373607
373609
373611
373613
373615
373617
373621
373631
373632
373637
373639
373646
373657
373658
373659
373660
373661
373662
373673
373686
373687
373688
373689
373692
373704
373713
373714
373718
373719
373720
373724
373726
373733
373738
373739
373745
373753
373754
373771
373772
373773
373775
373777
373794
373797
373798
373800
373805
373806
373808
373816
373821
373849
373850
373859
373860
373861
373863
373864
373868
373871
373873
373877
373880
373887
373889
373891
373897
373912
373917
373918
373919
373920
373924
373930
373937
373938
373946
373961
373962
373969
373977
373978
373979
373988
373993
374000
374002
374004
374005
374006
374008
374010
374011
374012
374017
374037
374053
374056
374090
374119
374121
374129
374131
374132
374135
374137
374141
374143
374153
374163
374165
374166
374167
374168
374174
374176
374179
374182
374187
374193
374204
374221
374235
374236
374246
374247
374264
374267
374268
374273
374276
374277
374283
374284
374288
374291
374295
374300
374311
374313
374317
374320
374326
374330
374332
374334
374336
374338
374351
374356
374383
374384
374386
374399
374400
374402
374405
374417
374425
374426
374526
374534
374536
374550
374569
374582
374585
374592
374622
374639
374653
374655
374664
374665
374669
374670
374680
374700
374706
374709
374722
374724
374725
374732
374733
374737
374738
374747
374754
374758
374760
374761
374764
374775
374776
374777
374784
374785
374789
374790
374792
374793
374794
374798
374812
374813
374819
374826
374829
374830
374831
374837
374851
374872
374883
374898
374900
374901
374903
374918
374924
374932
374933
374943
374956
374968
374970
374974
374976
374978
374986
374998
375015
375018
375019
375020
375021
375023
375025
375026
375029
375031
375034
375037
375066
375079
375084
375090
375092
375100
375102
375109
375113
375115
375120
375122
375124
375144
375148
375149
375150
375151
375155
375158
375170
375175
375213
375223
375234
375238
375239
375240
375241
375244
375259
375263
375266
375271
375275
375281
375282
375283
375284
375289
375290
375291
375312
375324
375326
375330
375331
375332
375333
375343
375349
375358
375359
375362
375363
375369
375373
375392
375399
375403
375411
375418
375432
375438
375451
375473
375476
375490
375495
375511
375517
375518
375523
375526
375527
375528
375531
375535
375539
375540
375547
375550
375563
375565
375570
375571
375572
375573
375576
375586
375604
375608
375617
375636
375644
375650
375651
375658
375659
375660
375661
375662
375664
375670
375674
375677
375679
375717
375719
375727
375732
375738
375741
375743
375747
375749
375750
375752
375753
375770
375774
375779
375795
375812
375826
375828
375832
375836
375839
375843
375845
375857
375858
375859
375860
375861
375862
375863
375877
375895
375897
375900
375901
375903
375904
375905
375906
375907
375912
375917
375922
375923
375930
375934
375936
375964
375967
375971
375972
375973
375974
375975
375978
375979
375981
375985
375992
376002
376011
376035
376042
376043
376055
376061
376065
376096
376116
376150
376152
376154
376156
376175
376178
376183
376185
376188
376192
376196
376199
376200
376207
376208
376216
376218
376220
376223
376224
376258
376302
376306
376307
376309
376312
376313
376328
376336
376349
376353
376354
376355
376360
376363
376366
376370
376371
376372
376373
376374
376376
376377
376394
376396
376400
376408
376412
376415
376416
376420
376421
376422
376423
376425
376426
376429
376431
376434
376435
376450
376452
376455
376456
376457
376458
376459
376460
376461
376462
376463
376464
376465
376468
376483
376503
376505
376512
376528
376537
376538
376542
376543
376550
376551
376557
376563
376568
376573
376579
376581
376585
376605
376615
376651
376667
376677
376681
376692
376695
376722
376731
376735
376737
376739
376743
376753
376754
376756
376758
376764
376765
376767
376770
376774
376776
376780
376821
376828
376829
376834
376839
376843
376844
376852
376854
376858
376859
376860
376867
376868
376869
376870
376871
376872
376873
376874
376875
376876
376877
376878
376879
376881
376895
376946
376947
376949
376950
376954
376960
376966
376967
376974
376980
376983
376990
376992
376998
377000
377001
377009
377010
377011
377013
377016
377019
377026
377030
377032
377037
377039
377041
377059
377060
377061
377067
377073
377093
377143
377152
377153
377154
377155
377156
377157
377158
377159
377160
377161
377163
377164
377165
377166
377167
377168
377169
377170
377171
377189
377190
377191
377193
377194
377199
377211
377214
377239
377244
377245
377247
377249
377271
377272
377273
377276
377277
377279
377290
377311
377312
377319
377329
377337
377346
377347
377385
377388
377394
377395
377396
377397
377400
377403
377405
377407
377408
377413
377416
377420
377421
377425
377426
377427
377431
377435
377445
377462
377463
377464
377465
377469
377473
377475
377480
377481
377482
377483
377489
377492
377497
377498
377502
377511
377554
377569
377573
377574
377576
377591
377599
377617
377627
377632
377633
377651
377652
377655
377656
377661
377664
377676
377739
377746
377755
377838
377855
377877
377887
377929
377932
377946
377972
377990
378074
378075
378119
378121
378130
378143
378193
378194
378195
378197
378223
378224
378225
378226
378227
378228
378229
378257
378291
378292
378297
378309
378312
378319
378331
378339
378349
378355
378359
378360
378366
378370
378384
378386
378389
378398
378400
378404
378405
378410
378412
378419
378420
378424
378425
378427
378428
378439
378441
378442
378443
378452
378473
378476
378479
378480
378483
378485
378489
378490
378491
378494
378495
378496
378498
378511
378515
378522
378523
378525
378550
378551
378556
378557
378562
378565
378570
378572
378581
378582
378583
378584
378585
378586
378589
378602
378604
378614
378619
378620
378622
378623
378624
378625
378626
378628
378629
378630
378635
378642
378644
378659
378663
378672
378680
378697
378700
378702
378703
378704
378705
378711
378716
378718
378720
378725
378727
378732
378733
378734
378736
378743
378752
378753
378755
378764
378767
378768
378769
378770
378771
378782
378785
378786
378795
378798
378804
378805
378807
378813
378815
378828
378831
378833
378838
378849
378851
378852
378853
378863
378865
378893
378894
378896
378897
378898
378900
378901
378903
378904
378912
378914
378918
378924
378930
378931
378932
378942
378944
378947
378949
378972
378973
378974
378975
378977
378978
378979
378980
378981
378982
378984
378985
378987
378989
378998
379001
379014
379024
379026
379029
379035
379059
379075
379076
379077
379078
379079
379080
379081
379082
379083
379084
379086
379091
379102
379104
379107
379108
379109
379114
379115
379116
379117
379118
379119
379120
379122
379123
379135
379136
379137
379138
379139
379142
379143
379151
379156
379166
379168
379172
379182
379184
379185
379188
379189
379197
379198
379199
379204
379205
379206
379210
379213
379215
379218
379219
379226
379228
379235
379236
379241
379244
379248
379252
379258
379268
379270
379271
379272
379279
379282
379283
379284
379285
379286
379299
379303
379307
379337
379338
379339
379341
379371
379378
379402
379403
379413
379415
379416
379419
379420
379422
379423
379450
379451
379452
379453
379464
379481
379483
379486
379488
379493
379510
379511
379512
379513
379514
379515
379517
379519
379521
379524
379526
379529
379533
379538
379539
379540
379541
379545
379552
379553
379556
379557
379560
379561
379563
379564
379572
379574
379577
379584
379587
379588
379593
379595
379597
379598
379599
379602
379609
379610
379612
379616
379618
379622
379624
379629
379636
379637
379649
379650
379655
379657
379660
379661
379665
379666
379667
379669
379672
379674
379691
379706
379707
379710
379712
379715
379718
379719
379722
379726
379735
379736
379743
379746
379748
379749
379750
379751
379752
379753
379756
379757
379772
379777
379783
379784
379789
379792
379793
379804
379812
379815
379820
379827
379830
379832
379835
379836
379839
379841
379842
379843
379844
379864
379869
379879
379885
379887
379893
379899
379900
379901
379902
379904
379905
379908
379909
379912
379927
379933
379941
379947
379950
379952
379961
379963
379964
379971
379977
379997
379998
380008
380014
380016
380020
380029
380030
380031
380033
380034
380038
380062
380066
380070
380072
380087
380089
380090
380094
380095
380099
380100
380101
380102
380114
380115
380117
380123
380124
380125
380127
380129
380135
380137
380139
380161
380164
380168
380175
380180
380185
380189
380199
380201
380203
380232
380235
380238
380239
380244
380247
380253
380254
380257
380262
380263
380265
380281
380284
380287
380290
380292
380304
380309
380343
380345
380347
380361
380367
380369
380371
380379
380384
380385
380390
380393
380402
380403
380407
380411
380413
380414
380416
380417
380418
380419
380420
380430
380431
380432
380433
380434
380435
380436
380437
380438
380439
380440
380446
380450
380469
380476
380497
380503
380509
380513
380518
380522
380527
380528
380532
380564
380567
380568
380577
380586
380587
380604
380609
380611
380616
380620
380621
380622
380623
380629
380630
380632
380634
380649
380653
380664
380674
380675
380689
380692
380706
380709
380712
380722
380727
380744
380745
380747
380748
380763
380764
380765
380767
380769
380774
380779
380780
380782
380786
380793
380794
380796
380798
380799
380807
380811
380813
380822
380823
380824
380825
380829
380830
380835
380842
380843
380845
380846
380849
380850
380852
380853
380854
380855
380860
380864
380875
380876
380877
380878
380879
380880
380881
380882
380883
380884
380885
380886
380887
380888
380889
380890
380897
380899
380900
380901
380902
380907
380908
380909
380911
380913
380914
380916
380925
380928
380930
380931
380932
380935
380938
380939
380942
380944
380947
380951
380953
380955
380958
380969
380971
380972
380976
380977
380979
380985
380992
380993
380994
380996
381004
381007
381014
381022
381023
381026
381036
381051
381059
381061
381063
381069
381073
381074
381075
381094
381099
381100
381101
381111
381128
381129
381130
381131
381133
381134
381135
381140
381154
381155
381157
381163
381164
381165
381168
381169
381175
381176
381177
381180
381187
381188
381189
381191
381193
381194
381195
381196
381197
381198
381199
381200
381201
381202
381206
381207
381211
381213
381214
381215
381218
381220
381221
381223
381224
381227
381233
381234
381239
381241
381244
381249
381254
381275
381286
381287
381289
381291
381298
381299
381307
381310
381318
381364
381370
381373
381378
381383
381384
381385
381386
381387
381388
381390
381391
381392
381393
381401
381402
381403
381405
381406
381407
381409
381413
381416
381417
381418
381420
381428
381429
381430
381436
381441
381442
381445
381449
381451
381460
381467
381470
381495
381497
381498
381500
381501
381502
381503
381504
381505
381506
381507
381508
381509
381510
381511
381512
381513
381514
381516
381518
381520
381521
381525
381562
381563
381585
381587
381589
381592
381593
381594
381596
381597
381602
381608
381631
381636
381638
381648
381651
381688
381721
381723
381730
381735
381737
381750
381751
381752
381753
381754
381761
381765
381768
381769
381771
381785
381816
381817
381839
381840
381852
381857
381874
381881
381888
381894
381904
381906
381907
381911
381915
381945
381961
381976
381977
381979
381980
381987
382059
382066
382067
382068
382069
382071
382086
382087
382088
382096
382105
382107
382110
382111
382112
382114
382121
382122
382131
382142
382155
382159
382160
382162
382163
382165
382171
382172
382173
382174
382176
382178
382181
382182
382185
382187
382189
382192
382193
382199
382205
382207
382209
382210
382211
382213
382216
382217
382218
382219
382230
382237
382244
382245
382256
382258
382262
382265
382273
382285
382293
382301
382307
382319
382320
382325
382327
382328
382331
382341
382346
382347
382357
382359
382360
382366
382367
382368
382369
382375
382378
382381
382382
382384
382385
382387
382389
382390
382391
382409
382411
382412
382414
382416
382417
382418
382422
382426
382431
382433
382434
382437
382439
382440
382442
382446
382450
382468
382469
382470
382476
382478
382481
382487
382488
382490
382492
382494
382496
382497
382499
382501
382505
382506
382508
382509
382515
382517
382520
382522
382525
382528
382530
382540
382553
382570
382582
382584
382586
382612
382618
382619
382622
382623
382624
382625
382626
382630
382633
382634
382652
382657
382658
382665
382667
382674
382677
382686
382697
382700
382707
382716
382721
382725
382726
382728
382730
382732
382735
382737
382738
382739
382740
382741
382742
382744
382745
382746
382747
382748
382749
382750
382751
382753
382754
382758
382762
382769
382781
382806
382814
382819
382828
382829
382830
382832
382839
382842
382849
382851
382856
382862
382868
382870
382880
382881
382882
382886
382887
382890
382894
382896
382898
382900
382902
382916
382917
382924
382925
382927
382928
382932
382936
382938
382941
382950
382960
382964
383027
383031
383033
383034
383038
383039
383043
383044
383045
383051
383053
383054
383057
383059
383061
383064
383068
383077
383078
383083
383084
383085
383086
383089
383091
383092
383093
383095
383096
383100
383101
383111
383113
383115
383116
383130
383131
383132
383135
383136
383140
383152
383156
383158
383161
383162
383166
383167
383170
383173
383177
383178
383179
383189
383191
383223
383225
383232
383245
383260
383264
383280
383291
383293
383294
383299
383302
383309
383324
383326
383329
383330
383337
383342
383343
383349
383354
383355
383356
383358
383359
383362
383363
383368
383369
383370
383371
383372
383373
383382
383387
383407
383412
383426
383442
383446
383447
383448
383449
383450
383452
383453
383457
383459
383462
383468
383469
383470
383471
383485
383489
383496
383498
383499
383506
383509
383528
383534
383540
383547
383549
383551
383554
383555
383557
383563
383570
383571
383573
383574
383575
383576
383580
383581
383582
383584
383585
383588
383595
383597
383599
383600
383601
383602
383604
383606
383608
383609
383610
383612
383613
383614
383616
383618
383620
383623
383624
383627
383628
383630
383631
383632
383634
383636
383637
383643
383653
383655
383658
383663
383665
383667
383668
383671
383674
383676
383681
383684
383686
383688
383690
383695
383696
383697
383698
383699
383700
383709
383714
383718
383720
383741
383742
383743
383744
383752
383756
383757
383758
383764
383768
383771
383782
383785
383786
383787
383796
383802
383803
383807
383830
383833
383835
383842
383843
383855
383889
383893
383894
383897
383899
383920
383922
383923
383926
383928
383930
383936
383938
383949
383952
383983
383985
383994
383995
383998
383999
384000
384001
384002
384003
384013
384022
384023
384025
384026
384029
384030
384034
384035
384036
384038
384045
384051
384053
384058
384059
384072
384073
384074
384075
384076
384079
384080
384081
384082
384114
384118
384126
384127
384131
384143
384144
384145
384148
384149
384154
384155
384156
384157
384159
384160
384161
384162
384163
384164
384165
384166
384169
384170
384172
384173
384174
384175
384201
384202
384205
384207
384208
384210
384216
384217
384218
384226
384227
384228
384231
384232
384234
384235
384240
384246
384247
384248
384249
384250
384251
384252
384253
384254
384255
384256
384257
384258
384259
384261
384262
384264
384265
384266
384267
384271
384296
384305
384309
384310
384311
384313
384314
384316
384317
384318
384322
384325
384331
384333
384334
384337
384339
384341
384342
384359
384380
384404
384407
384409
384413
384422
384423
384425
384426
384427
384433
384434
384439
384440
384441
384442
384443
384445
384450
384454
384455
384457
384459
384460
384461
384463
384468
384469
384470
384472
384477
384481
384482
384483
384486
384492
384496
384497
384498
384500
384502
384503
384504
384513
384525
384526
384528
384529
384532
384533
384538
384541
384546
384551
384556
384558
384564
384565
384566
384569
384598
384599
384601
384618
384634
384654
384656
384675
384676
384692
384698
384699
384700
384701
384704
384705
384706
384708
384709
384712
384713
384714
384715
384719
384720
384739
384741
384744
384746
384758
384762
384766
384768
384769
384771
384773
384775
384776
384777
384779
384781
384783
384784
384800
384802
384804
384808
384822
384824
384828
384829
384833
384835
384838
384839
384841
384844
384845
384846
384847
384848
384849
384850
384851
384852
384854
384861
384866
384881
384889
384892
384893
384894
384895
384897
384945
384947
384951
384957
384966
384972
384975
384978
384997
384998
384999
385001
385010
385012
385040
385046
385056
385057
385068
385071
385076
385078
385092
385097
385114
385176
385177
385178
385181
385182
385183
385186
385192
385194
385195
385199
385200
385201
385203
385229
385230
385231
385232
385233
385234
385238
385240
385250
385252
385253
385254
385260
385270
385272
385274
385275
385276
385277
385278
385279
385281
385282
385283
385284
385285
385286
385287
385288
385289
385290
385291
385294
385297
385306
385307
385308
385309
385311
385312
385315
385322
385329
385341
385347
385349
385351
385354
385365
385366
385370
385374
385379
385382
385383
385386
385389
385390
385391
385392
385396
385402
385403
385404
385406
385411
385415
385421
385431
385432
385433
385434
385435
385436
385437
385441
385442
385443
385451
385454
385455
385469
385471
385483
385485
385493
385495
385496
385498
385500
385501
385512
385513
385537
385564
385568
385570
385578
385581
385585
385587
385600
385601
385602
385611
385612
385613
385621
385622
385627
385633
385634
385639
385650
385651
385652
385653
385658
385663
385664
385681
385682
385683
385687
385688
385706
385707
385709
385710
385711
385712
385713
385719
385725
385727
385731
385733
385737
385740
385744
385747
385748
385751
385756
385759
385767
385773
385775
385777
385785
385787
385805
385836
385840
385844
385852
385853
385854
385857
385864
385866
385869
385870
385872
385876
385878
385882
385885
385887
385891
385895
385897
385902
385908
385911
385915
385918
385919
385921
385934
385941
385969
386018
386019
386020
386023
386031
386033
386037
386038
386039
386042
386046
386060
386080
386086
386093
386094
386095
386110
386122
386128
386129
386133
386142
386161
386163
386172
386174
386175
386178
386182
386184
386191
386192
386194
386205
386207
386209
386223
386225
386227
386230
386231
386232
386233
386236
386238
386248
386258
386262
386263
386271
386280
386282
386290
386293
386295
386315
386316
386319
386322
386324
386342
386366
386372
386390
386394
386395
386396
386397
386400
386404
386406
386408
386414
386421
386426
386435
386436
386439
386442
386444
386446
386449
386450
386462
386464
386474
386475
386476
386483
386489
386490
386493
386495
386496
386498
386499
386500
386501
386502
386503
386512
386516
386520
386522
386524
386532
386538
386555
386568
386570
386571
386574
386582
386583
386586
386587
386588
386591
386595
386596
386597
386603
386604
386605
386607
386610
386611
386612
386614
386615
386634
386641
386642
386643
386645
386646
386691
386693
386695
386705
386717
386719
386720
386722
386742
386748
386752
386758
386763
386764
386765
386766
386770
386773
386774
386776
386777
386778
386785
386787
386789
386791
386793
386794
386796
386797
386805
386808
386811
386814
386816
386817
386819
386822
386830
386833
386839
386847
386850
386859
386862
386880
386890
386893
386895
386897
386899
386900
386901
386902
386903
386904
386907
386912
386913
386914
386915
386916
386917
386918
386926
386936
386939
386940
386958
386962
386966
386973
386975
386982
386983
386984
386996
387002
387004
387006
387036
387040
387042
387063
387075
387078
387087
387088
387092
387094
387096
387104
387115
387116
387118
387119
387131
387132
387138
387143
387144
387148
387150
387152
387153
387158
387160
387161
387162
387175
387176
387177
387178
387180
387183
387193
387194
387196
387198
387200
387215
387216
387217
387222
387226
387228
387235
387242
387244
387245
387246
387247
387256
387257
387261
387265
387277
387279
387281
387284
387285
387292
387293
387296
387298
387303
387304
387305
387316
387332
387343
387349
387360
387390
387393
387401
387402
387413
387414
387415
387416
387417
387421
387430
387436
387473
387478
387480
387483
387511
387535
387541
387543
387545
387547
387556
387557
387559
387560
387563
387565
387566
387570
387573
387574
387575
387588
387589
387590
387610
387624
387626
387628
387630
387632
387634
387636
387638
387640
387642
387644
387646
387648
387650
387652
387660
387661
387666
387676
387680
387683
387684
387685
387686
387687
387689
387696
387698
387701
387723
387725
387726
387732
387734
387736
387739
387740
387742
387749
387752
387753
387757
387769
387770
387771
387773
387789
387793
387794
387795
387800
387801
387803
387805
387806
387810
387833
387842
387844
387849
387851
387859
387861
387863
387871
387884
387886
387889
387895
387896
387899
387900
387901
387903
387905
387910
387914
387915
387917
387918
387920
387923
387927
387928
387935
387940
387941
387943
387944
387948
387949
387950
387951
387959
387972
387973
387974
387985
387987
387992
387995
387996
387997
387998
387999
388000
388002
388003
388004
388008
388011
388015
388016
388018
388019
388020
388023
388024
388025
388026
388027
388028
388029
388033
388044
388045
388056
388057
388068
388089
388093
388095
388097
388102
388104
388121
388133
388139
388140
388141
388142
388145
388147
388155
388156
388160
388161
388169
388179
388181
388182
388188
388190
388193
388199
388200
388201
388204
388209
388210
388211
388219
388223
388225
388230
388231
388233
388234
388236
388238
388240
388241
388242
388243
388245
388247
388248
388249
388253
388257
388260
388261
388269
388300
388301
388302
388303
388304
388309
388317
388319
388334
388344
388354
388356
388361
388363
388364
388365
388369
388377
388379
388387
388389
388391
388414
388416
388417
388421
388427
388448
388451
388462
388466
388469
388471
388482
388485
388495
388515
388525
388579
388584
388589
388590
388615
388627
388628
388629
388632
388636
388639
388644
388665
388667
388671
388686
388691
388707
388732
388733
388734
388735
388736
388738
388740
388746
388752
388757
388764
388770
388783
388787
388797
388802
388814
388816
388818
388819
388820
388821
388822
388823
388826
388828
388831
388832
388837
388851
388856
388872
388875
388876
388878
388888
388889
388892
388893
388906
388950
388951
388955
388975
388982
388985
388990
388992
389005
389012
389017
389029
389051
389055
389077
389092
389107
389108
389111
389115
389116
389117
389118
389127
389137
389141
389148
389150
389152
389154
389155
389161
389162
389164
389165
389166
389167
389173
389175
389177
389181
389182
389184
389185
389186
389220
389221
389227
389233
389235
389236
389237
389239
389245
389249
389252
389259
389266
389267
389269
389270
389276
389278
389280
389282
389287
389288
389290
389294
389296
389297
389298
389299
389300
389316
389348
389367
389370
389373
389375
389393
389395
389396
389397
389423
389425
389427
389429
389434
389435
389439
389444
389448
389449
389450
389472
389474
389475
389479
389490
389493
389494
389495
389510
389514
389527
389538
389549
389560
389561
389566
389567
389569
389578
389579
389580
389581
389584
389585
389588
389590
389599
389602
389604
389605
389615
389617
389620
389621
389640
389643
389655
389666
389677
389690
389693
389695
389697
389699
389700
389701
389708
389709
389710
389722
389723
389741
389753
389764
389769
389775
389776
389777
389778
389785
389794
389795
389796
389798
389805
389812
389817
389846
389853
389857
389858
389862
389864
389865
389883
389884
389891
389898
389899
389909
389916
389917
389920
389932
389935
389937
389939
389941
389943
389950
389952
389954
389960
389964
389971
389978
389979
389980
389981
389986
389987
389988
389996
390002
390003
390049
390073
390112
390138
390143
390147
390154
390157
390164
390167
390177
390181
390185
390187
390193
390224
390225
390226
390231
390232
390237
390240
390241
390250
390251
390253
390254
390262
390264
390268
390270
390271
390274
390278
390280
390292
390293
390296
390297
390309
390316
390317
390320
390325
390348
390354
390376
390377
390378
390380
390382
390384
390386
390390
390392
390393
390398
390401
390402
390403
390408
390414
390432
390459
390483
390487
390505
390507
390508
390510
390534
390535
390536
390547
390551
390568
390572
390580
390585
390621
390622
390646
390662
390669
390670
390671
390673
390724
390734
390744
390745
390746
390754
390760
390762
390785
390792
390793
390795
390796
390799
390800
390809
390823
390865
390872
390882
390883
390887
390889
390893
390895
390898
390899
390900
390905
390911
390913
390922
390923
390933
390940
390945
390946
390947
390952
390989
390999
391003
391005
391006
391009
391049
391050
391085
391093
391096
391099
391102
391103
391104
391106
391110
391115
391117
391121
391123
391125
391131
391169
391175
391186
391197
391203
391206
391208
391209
391211
391213
391214
391215
391217
391220
391221
391222
391223
391225
391227
391229
391230
391235
391236
391239
391242
391247
391248
391265
391274
391283
391287
391289
391291
391294
391305
391306
391311
391313
391314
391316
391359
391361
391363
391366
391370
391373
391375
391376
391377
391378
391383
391389
391391
391393
391394
391402
391409
391411
391417
391421
391422
391434
391436
391438
391439
391440
391442
391444
391450
391454
391459
391461
391463
391467
391468
391469
391471
391473
391478
391480
391492
391511
391516
391523
391535
391536
391552
391556
391584
391585
391586
391591
391593
391597
391626
391641
391649
391651
391658
391659
391660
391661
391664
391667
391670
391671
391675
391677
391679
391680
391682
391683
391697
391700
391704
391706
391710
391714
391715
391716
391718
391719
391758
391820
391823
391831
391834
391837
391838
391856
391867
391871
391872
391873
391875
391879
391881
391896
391909
391913
391919
391923
391924
391974
391989
392003
392005
392007
392008
392010
392011
392012
392013
392025
392046
392048
392058
392060
392062
392064
392065
392069
392080
392112
392114
392121
392123
392125
392128
392133
392136
392138
392139
392140
392146
392151
392163
392169
392170
392173
392174
392175
392190
392194
392195
392200
392203
392204
392210
392211
392217
392218
392222
392223
392225
392232
392233
392234
392235
392239
392241
392245
392254
392256
392258
392261
392268
392270
392271
392278
392289
392290
392291
392295
392299
392302
392309
392321
392345
392359
392362
392363
392364
392367
392370
392378
392380
392382
392392
392406
392504
392507
392510
392511
392519
392527
392530
392532
392547
392548
392553
392566
392568
392570
392571
392572
392573
392590
392592
392607
392610
392619
392623
392629
392633
392645
392656
392657
392660
392662
392710
392717
392720
392722
392724
392728
392732
392733
392734
392735
392736
392738
392740
392742
392743
392749
392770
392771
392773
392774
392776
392777
392778
392779
392780
392799
392810
392813
392815
392826
392836
392841
392842
392845
392846
392847
392849
392862
392864
392866
392868
392870
392871
392872
392879
392893
392894
392895
392900
392909
392916
392942
392943
392950
392957
392969
392973
392975
392991
393001
393003
393008
393010
393011
393013
393023
393033
393038
393045
393054
393056
393058
393065
393067
393068
393070
393071
393072
393087
393096
393097
393098
393099
393101
393102
393104
393105
393106
393107
393109
393111
393112
393120
393121
393125
393133
393136
393137
393138
393139
393140
393141
393143
393144
393166
393167
393168
393169
393170
393177
393179
393180
393187
393191
393192
393195
393214
393216
393218
393220
393226
393243
393244
393245
393264
393272
393279
393280
393282
393283
393295
393301
393311
393313
393315
393321
393322
393333
393335
393356
393357
393358
393362
393363
393368
393369
393371
393372
393376
393381
393387
393395
393411
393413
393426
393427
393513
393516
393527
393532
393533
393537
393538
393543
393555
393558
393576
393584
393587
393589
393591
393593
393594
393595
393599
393604
393605
393607
393609
393615
393617
393618
393620
393622
393632
393634
393636
393642
393645
393648
393649
393650
393651
393655
393662
393666
393671
393673
393675
393676
393677
393679
393681
393691
393692
393693
393695
393702
393708
393719
393722
393723
393724
393731
393732
393733
393734
393735
393740
393741
393749
393776
393780
393782
393786
393790
393791
393792
393794
393798
393811
393815
393819
393821
393825
393826
393827
393832
393881
393883
393897
393900
393902
393904
393914
393919
393922
393927
393928
393929
393930
393931
393933
393935
393940
393942
393944
393947
393949
393955
393956
393958
393960
393965
393981
393988
393999
394003
394005
394016
394020
394023
394027
394033
394034
394035
394037
394039
394046
394052
394053
394057
394058
394062
394063
394065
394068
394069
394072
394096
394098
394104
394116
394127
394137
394138
394144
394149
394153
394154
394155
394159
394166
394170
394178
394179
394185
394197
394228
394229
394230
394231
394233
394235
394240
394249
394272
394278
394280
394285
394286
394288
394289
394304
394305
394313
394328
394342
394344
394345
394347
394348
394364
394365
394370
394372
394373
394375
394380
394382
394384
394386
394403
394439
394449
394453
394463
394473
394477
394478
394486
394491
394493
394498
394501
394507
394512
394513
394519
394523
394524
394526
394527
394531
394534
394545
394546
394547
394549
394550
394558
394566
394570
394572
394574
394580
394596
394601
394607
394608
394609
394614
394623
394645
394646
394647
394648
394649
394650
394654
394666
394667
394668
394669
394670
394684
394690
394721
394742
394751
394752
394755
394771
394773
394788
394797
394798
394799
394800
394802
394807
394808
394810
394812
394814
394815
394816
394822
394823
394825
394827
394829
394839
394845
394846
394850
394855
394856
394863
394870
394871
394874
394875
394881
394895
394896
394897
394898
394901
394909
394910
394913
394914
394915
394916
394917
394918
394919
394920
394921
394925
394926
394950
395025
395026
395027
395028
395029
395030
395036
395038
395043
395045
395046
395049
395053
395054
395058
395070
395077
395078
395083
395087
395088
395096
395107
395120
395128
395133
395135
395140
395165
395184
395185
395233
395235
395237
395245
395255
395259
395280
395281
395282
395283
395294
395303
395310
395312
395313
395314
395322
395323
395324
395325
395326
395327
395337
395339
395340
395352
395362
395381
395392
395394
395404
395408
395410
395411
395412
395413
395424
395425
395430
395433
395439
395441
395445
395447
395456
395458
395460
395461
395462
395471
395477
395482
395484
395485
395486
395487
395488
395490
395492
395493
395498
395500
395504
395505
395507
395508
395512
395513
395514
395515
395517
395519
395520
395524
395525
395532
395535
395540
395543
395545
395559
395560
395561
395562
395566
395567
395570
395575
395576
395577
395578
395579
395580
395581
395582
395584
395589
395593
395597
395601
395616
395629
395632
395634
395641
395646
395647
395667
395669
395673
395704
395706
395707
395708
395710
395715
395718
395724
395725
395732
395737
395745
395746
395747
395763
395768
395769
395771
395772
395776
395780
395799
395800
395803
395804
395822
395823
395835
395841
395859
395861
395862
395870
395871
395872
395873
395876
395890
395892
395894
395897
395898
395911
395914
395915
395920
395921
395922
395926
395927
395928
395930
395931
395945
395948
395953
395974
395975
395976
395977
395978
395979
395984
395987
395989
395990
395997
396011
396018
396019
396020
396021
396022
396023
396024
396026
396027
396040
396044
396047
396048
396050
396052
396057
396059
396063
396064
396077
396079
396081
396091
396097
396109
396110
396111
396112
396113
396120
396167
396169
396170
396177
396182
396186
396195
396201
396203
396213
396269
396273
396275
396276
396287
396288
396289
396292
396294
396295
396302
396304
396313
396348
396349
396350
396351
396352
396364
396370
396371
396374
396375
396379
396380
396381
396385
396386
396387
396388
396391
396412
396418
396419
396423
396428
396432
396438
396441
396448
396455
396456
396459
396462
396466
396486
396499
396508
396512
396516
396574
396588
396591
396605
396623
396632
396633
396634
396638
396642
396653
396655
396679
396684
396697
396704
396706
396708
396714
396722
396724
396725
396728
396730
396732
396734
396735
396736
396737
396738
396739
396741
396753
396759
396760
396767
396779
396799
396805
396807
396809
396811
396813
396815
396817
396824
396825
396826
396827
396834
396835
396837
396838
396839
396842
396854
396883
396885
396890
396895
396900
396901
396902
396905
396910
396911
396923
396924
396925
396926
396929
396932
396939
396940
396941
396944
396945
396946
396947
396949
396957
396960
396967
396970
396977
396978
396979
396981
396982
396996
397004
397006
397016
397017
397019
397023
397032
397035
397037
397047
397048
397051
397052
397054
397057
397066
397067
397073
397075
397078
397081
397084
397086
397094
397115
397137
397138
397144
397145
397146
397156
397176
397177
397185
397186
397190
397208
397210
397211
397213
397216
397254
397255
397256
397258
397280
397281
397290
397294
397345
397364
397367
397368
397369
397370
397371
397374
397377
397403
397404
397411
397416
397417
397420
397423
397451
397458
397459
397460
397462
397464
397465
397466
397467
397468
397482
397485
397505
397506
397510
397511
397515
397517
397521
397531
397533
397534
397535
397538
397539
397553
397555
397574
397578
397579
397581
397582
397588
397591
397598
397600
397601
397603
397604
397612
397613
397614
397615
397616
397632
397634
397638
397669
397672
397687
397705
397706
397715
397719
397734
397735
397740
397747
397749
397750
397753
397754
397756
397757
397770
397796
397799
397801
397805
397826
397830
397855
397858
397869
397873
397877
397878
397883
397888
397894
397904
397906
397907
397909
397910
397912
397923
397924
397926
397932
397933
397939
397942
397956
397978
398007
398014
398017
398037
398048
398053
398054
398072
398078
398080
398082
398085
398086
398094
398106
398123
398126
398128
398130
398132
398135
398138
398147
398148
398149
398155
398156
398158
398159
398160
398161
398165
398184
398199
398240
398244
398248
398267
398268
398269
398279
398282
398288
398289
398293
398297
398313
398315
398321
398323
398328
398330
398365
398371
398379
398383
398384
398392
398429
398461
398465
398467
398472
398492
398509
398518
398522
398524
398525
398526
398527
398529
398530
398555
398580
398582
398627
398631
398632
398635
398638
398641
398648
398649
398650
398675
398681
398705
398710
398713
398715
398788
398795
398798
398799
398800
398847
398852
398886
398894
398918
398933
398934
398936
398953
398963
399016
399018
399019
399074
399090
399096
399097
399102
399104
399105
399106
399108
399109
399112
399116
399120
399121
399134
399142
399152
399161
399162
399170
399175
399176
399180
399181
399190
399214
399225
399226
399247
399248
399249
399250
399256
399257
399261
399293
399296
399297
399342
399344
399346
399348
399350
399352
399354
399356
399358
399360
399378
399379
399381
399382
399394
399397
399420
399421
399459
399462
399463
399465
399477
399524
399529
399549
399550
399573
399597
399600
399615
399616
399617
399618
399619
399620
399629
399630
399631
399632
399633
399655
399692
399694
399698
399722
399724
399730
399773
399774
399777
399785
399786
399798
399811
399813
399816
399817
399827
399835
399883
399886
399905
399931
399935
399936
399937
399938
399940
399943
399944
399947
399948
399950
399953
399954
399955
399961
399965
399966
399967
399990
399997
400002
400005
400010
400029
400033
400036
400037
400039
400041
400043
400045
400047
400049
400051
400054
400056
400062
400089
400116
400138
400139
400166
400167
400168
400187
400188
400205
400209
400210
400213
400223
400226
400233
400256
400257
400282
400287
400399
400400
400401
400402
400421
400422
400427
400428
400432
400458
400459
400461
400496
400499
400501
400502
400503
400513
400531
400533
400538
400550
400602
400604
400616
400619
400622
400625
400629
400634
400637
400639
400715
400716
400717
400718
400732
400766
400769
400772
400777
400779
400781
400796
400843
400868
400869
400870
400871
400873
400887
400890
400894
400900
400903
400926
401025
401028
401045
401047
401120
401122
401124
401126
401128
401130
401131
401154
401155
401166
401168
401169
401177
401179
401202
401214
401241
401253
401254
401276
401321
401344
401361
401368
401371
401373
401374
401386
401388
401390
401392
401412
401416
401417
401420
401429
401432
401440
401477
401490
401529
401535
401536
401537
401569
401571
401584
401588
401590
401592
401628
401641
401675
401750
401757
401786
401798
401801
401820
401832
401860
401864
401877
401898
401906
401966
401970
401973
401999
402007
402018
402021
402023
402024
402037
402044
402048
402050
402057
402062
402067
402073
402085
402134
402140
402155
402189
402191
402198
402200
402204
402214
402219
402220
402231
402255
402256
402263
402302
402318
402319
402321
402358
402359
402362
402363
402364
402374
402375
402379
402387
402388
402389
402392
402393
402394
402395
402397
402398
402399
402400
402407
402412
402414
402419
402420
402421
402422
402424
402429
402434
402435
402447
402448
402450
402451
402459
402467
402477
402478
402492
402498
402500
402518
402519
402523
402526
402527
402598
402620
402628
402633
402639
402650
402655
402667
402671
402674
402705
402720
402725
402775
402784
402789
402820
402821
402822
402837
402859
402862
402863
402868
402874
402877
402891
402906
402908
402909
402926
402927
402928
402929
402933
402935
402936
402937
402938
402939
402943
402947
402948
402953
402963
402974
403008
403009
403013
403016
403027
403035
403042
403057
403058
403074
403081
403082
403100
403179
403180
403181
403182
403183
403184
403189
403190
403191
403193
403194
403195
403196
403197
403200
403201
403204
403205
403208
403236
403297
403304
403306
403328
403333
403334
403335
403336
403337
403339
403345
403357
403371
403372
403374
403398
403411
403456
403458
403461
403482
403483
403505
403506
403524
403529
403544
403545
403547
403556
403557
403559
403563
403567
403576
403577
403578
403584
403619
403620
403622
403633
403642
403648
403650
403653
403660
403663
403668
403671
403689
403699
403700
403719
403741
403742
403743
403746
403758
403760
403762
403763
403766
403768
403771
403780
403781
403782
403783
403784
403785
403816
403817
403830
403831
403832
403838
403862
403871
403873
403876
403877
403880
403883
403889
403898
403899
403908
403912
403925
403940
403946
403949
403963
403967
403970
403975
404010
404011
404013
404015
404017
404018
404019
404022
404023
404050
404055
404056
404057
404058
404059
404062
404064
404065
404067
404076
404079
404080
404081
404083
404086
404109
404116
404120
404144
404147
404150
404152
404153
404154
404155
404158
404159
404160
404161
404168
404169
404173
404185
404186
404191
404192
404193
404212
404215
404217
404218
404236
404247
404249
404260
404266
404268
404272
404279
404284
404291
404302
404303
404304
404307
404308
404310
404315
404330
404333
404346
404353
404356
404361
404365
404376
404386
404394
404395
404397
404437
404441
404446
404453
404460
404464
404468
404470
404471
404472
404473
404474
404475
404476
404477
404478
404479
404480
404488
404489
404490
404493
404499
404502
404503
404505
404537
404548
404550
404563
404564
404565
404566
404569
404571
404573
404575
404584
404585
404586
404587
404593
404594
404595
404597
404599
404600
404601
404603
404604
404608
404609
404610
404611
404619
404620
404626
404646
404654
404660
404666
404671
404681
404685
404686
404687
404688
404696
404699
404713
404716
404720
404723
404725
404775
404778
404798
404800
404841
404842
404843
404844
404845
404846
404855
404857
404858
404882
404935
404936
404937
404980
404989
404991
404992
404995
404996
405007
405071
405076
405089
405091
405100
405107
405112
405122
405123
405133
405137
405138
405139
405146
405159
405237
405252
405259
405263
405280
405281
405305
405306
405307
405309
405320
405321
405331
405335
405342
405343
405344
405353
405389
405407
405420
405448
405455
405463
405496
405497
405501
405503
405523
405525
405611
405617
405620
405631
405659
405673
405676
405695
405716
405722
405724
405731
405748
405750
405751
405761
405767
405769
405772
405775
405777
405788
405796
405828
405832
405944
405945
405946
405951
405973
405975
405977
405978
406008
406009
406024
406083
406084
406087
406088
406092
406094
406146
406171
406195
406272
406401
406462
406463
406670
407084
407135
407193
407229
407233
407235
407249
407371
407405
407495
407800
407816
407838
407885
407888
407897
408007
408043
408098
408190
408239
408250
408261
408275
408354
408360
408365
408371
408395
408413
408439
408460
408481
408483
408514
408515
408543
408561
408620
408629
408701
408781
408782
408784
408821
408951
408959
408966
408974
408996
409027
409088
409110
409177
409193
409194
409199
409219
409246
409314
409315
409354
409374
409501
409502
409503
409514
409548
409549
409550
409609
409651
409679
409763
409764
409792
409823
409830
409833
409834
409837
409872
409879
409905
410055
410075
410099
410185
410187
410230
410322
410328
410389
410439
410462
410503
410509
410547
410584
410589
410637
410863
410878
410973
410980
410998
410999
411223
411233
411253
411469
411519
411558
411561
411628
411631
411640
411668
411723
411780
411834
412031
412060
412129
412194
412209
412235
412301
412302
412348
412386
412387
412561
412785
412805
412863
412865
412875
412954
413097
413105
413118
413137
413244
413250
413257
413271
413284
413298
413374
413402
413416
413431
413456
413467
413477
413487
413523
413529
413530
413564
413578
413595
413604
413612
413614
413615
413618
413634
413654
413677
413689
413690
413693
413701
413788
413790
413816
413848
413851
413860
413876
413881
413899
413901
413920
413923
413926
413927
413940
414050
414067
414069
414080
414088
414096
414128
414131
414134
414148
414241
414251
414274
414288
414289
414293
414295
414296
414297
414298
414300
414313
414375
414450
414456
414479
414480
414512
414513
414520
414525
414544
414545
414549
414550
414552
414617
414634
414638
414706
414730
414754
414758
414759
414763
414764
414765
414767
414775
414867
414868
414871
414896
414913
414960
415067
415078
415084
415105
415136
415209
415215
415218
415219
415220
415261
415285
415386
415529
415531
415542
415544
415575
415596
415597
415609
415629
415710
415716
415717
415720
415761
415823
415824
415853
415856
416002
416003
416033
416039
416116
416117
416118
416162
416260
416262
416313
416314
416316
416318
416321
416372
416374
416377
416380
416388
416389
416391
416392
416409
416446
416449
416466
416467
416492
416494
416507
416640
416642
416643
416644
416645
416658
416659
416694
416696
416699
416701
416703
416792
416835
416844
416858
416881
416893
416907
416927
416998
417009
417034
417184
417287
417300
417328
417330
417352
417420
417490
417492
417612
417644
417647
417674
417685
417686
417745
417774
417800
417855
417879
417935
417949
417961
418037
418098
418099
418104
418185
418206
418215
418224
418268
418273
418275
418280
418281
418322
418332
418422
418436
418441
418560
418580
418586
418611
418612
418656
418659
418664
418674
418684
418717
418718
418913
419026
419046
419051
419053
419135
419146
419196
419228
419229
419238
419263
419265
419286
419313
419422
419446
419452
419497
419500
419533
419556
419559
419562
419564
419679
419680
419706
419707
419708
419712
419714
419722
419726
419850
419909
419920
419986
420040
420135
420203
420217
420226
420288
420294
420295
420418
420441
420442
420451
420454
420455
420521
420554
420555
420569
420629
420691
420750
420759
420763
420801
420812
420815
420816
420848
420892
421105
421108
421162
421224
421226
421269
421272
421299
421426
421455
421494
421495
421581
421628
421670
421812
421849
421884
421934
422114
422286
422310
422314
422321
422396
422454
422455
422685
422686
422722
422868
422901
422907
422936
422965
422981
422994
423000
423002
423054
423056
423090
423148
423229
423296
423331
423349
423363
423390
423412
423414
423416
423437
423467
423486
423488
423491
423544
423554
423564
423566
423568
423583
423614
423644
423645
423652
423675
423706
423734
423869
423953
423985
424022
424049
424091
424099
424103
424165
424220
424326
424332
424333
424337
424338
424373
424468
424490
424501
424521
424522
424539
424552
424554
424555
424618
424631
424686
424752
424776
424778
424780
424789
424855
424856
424877
424882
424894
424897
424899
424907
425034
425051
425122
425223
425238
425241
425242
425264
425280
425336
425379
425430
425502
425503
425591
425616
425656
425818
425821
425826
425828
425829
425873
426004
426007
426037
426038
426039
426142
426152
426153
426205
426228
426244
426276
426319
426325
426346
426395
426430
426555
426557
426564
426574
426597
426602
426672
426674
426677
426681
426699
426724
426740
426760
426783
426799
426865
426866
426874
427131
427135
427153
427265
427277
427303
427328
427330
427371
427373
427395
427471
427517
427615
427616
427617
427621
427685
427737
427785
427787
427811
428002
428009
428033
428159
428175
428323
428340
428405
428478
428501
428565
428611
428770
428772
428781
429008
429033
429048
429170
429186
429207
429252
429285
429442
429548
429651
429670
429676
429689
429691
429695
429696
429697
429704
429725
429759
429779
429781
429785
429840
429865
429877
429905
429993
430042
430098
430132
430134
430164
430165
430202
430245
430284
430315
430326
430383
430393
430394
430405
430431
430443
430455
430457
430485
430596
430603
430617
430712
430716
430722
430745
430845
430846
430861
430862
430894
431004
431012
431052
431160
431282
431283
431319
431391
431413
431425
431441
431442
431464
431481
431574
431578
431725
431800
431802
431840
431848
431905
432004
432097
432125
432198
432206
432251
432277
432293
432303
432342
432344
432433
432465
432488
432489
432491
432498
432499
432500
432556
432557
432587
432589
432591
432593
432603
432605
432608
432723
432836
432838
432846
432860
432861
432873
432881
432882
432905
432925
432942
432981
432996
433060
433068
433080
433333
433377
433472
433486
433555
433581
433621
433661
433674
433707
433773
433879
433915
433921
433923
433941
433967
433990
434002
434004
434059
434066
434117
434137
434138
434142
434151
434169
434171
434191
434305
434330
434346
434381
434496
434497
434498
434580
434590
434592
434610
434612
434633
434695
434718
434727
434786
434856
434882
434913
434941
434948
434954
434973
434999
435240
435297
435307
435373
435376
435445
435511
435517
435521
435524
435559
435618
435629
435630
435678
435681
435682
435726
435731
435732
435806
435850
435851
435872
435873
435912
435944
435992
436050
436059
436064
436109
436118
436150
436151
436180
436193
436216
436247
436255
436340
436351
436393
436415
436444
436453
436517
436556
436617
436645
436659
436962
437034
437076
437172
437191
437580
437745
437876
438109
438177
438231
438262
438435
438478
438534
438546
438550
438552
438553
438555
438557
438558
438559
438562
438565
438566
438567
438568
438569
438570
438571
438665
438681
438683
438692
438699
438700
438704
438708
438710
438714
438738
438787
438792
438794
438795
438862
438865
438896
438926
438981
438993
438995
438997
438999
439001
439003
439005
439007
439011
439021
439022
439023
439024
439025
439026
439036
439109
439155
439183
439202
439216
439217
439224
439246
439260
439276
439280
439284
439299
439318
439323
439341
439353
439357
439369
439407
439456
439487
439501
439503
439530
439533
439582
439647
439650
439654
439655
439693
439709
439714
439731
439744
439747
439756
439764
439771
439772
439811
439922
440005
440053
440102
440141
440226
440266
440511
440552
440586
440641
440707
440717
440917
440990
441029
441071
441074
441082
441130
441140
441199
441278
441289
441290
441302
441305
441314
441328
441336
441350
441363
441383
441393
441397
441401
441477
441481
441774
441975
442048
442070
442128
442142
442195
442247
442291
442292
442356
442428
442530
442549
442614
442646
442912
442982
442985
443103
443201
443239
443292
443372
443389
443390
443586
443600
443604
443634
443758
443831
443879
443928
443936
443944
443951
443955
443958
443967
443980
444008
444051
444076
444128
444147
444148
444149
444185
444200
444254
444266
444279
444289
444290
444294
444303
444305
444345
444425
444448
444453
444454
444456
444461
444478
444480
444481
444484
444499
444507
444508
444513
444514
444571
444600
444602
444603
444607
444612
444632
444680
444691
444695
444698
444699
444718
444719
444725
444729
444732
444737
444743
444754
444763
444764
444765
444766
444789
444795
444797
444810
444825
444827
444845
444863
444865
444885
444892
444899
444972
444974
444977
444980
445018
445023
445027
445057
445105
445114
445125
445132
445143
445144
445154
445156
445157
445183
445212
445227
445245
445248
445257
445304
445306
445310
445314
445316
445328
445340
445354
445368
445372
445375
445382
445393
445395
445420
445421
445429
445446
445474
445480
445481
445501
445504
445505
445506
445522
445523
445533
445534
445535
445575
445576
445579
445580
445616
445629
445639
445644
445645
445646
445659
445715
445754
445756
445758
445770
445788
445789
445794
445795
445801
445840
445844
445892
445905
445914
445937
445939
445950
445953
445957
445963
445974
445975
445986
445987
445988
445989
445990
445991
445992
446018
446049
446056
446069
446070
446072
446090
446136
446137
446153
446155
446156
446158
446165
446167
446186
446195
446199
446201
446221
446237
446238
446239
446240
446241
446242
446244
446263
446272
446276
446277
446284
446308
446312
446313
446323
446324
446355
446382
446386
446399
446415
446429
446446
446461
446468
446486
446495
446497
446498
446499
446500
446504
446505
446521
446530
446536
446541
446549
446556
446560
446561
446578
446598
446600
446604
446605
446606
446609
446622
446623
446727
446753
446801
446805
446808
446809
446810
446816
446828
446833
446837
446849
446853
446873
446912
446917
446978
446979
446982
446984
446985
447001
447048
447055
447077
447081
447082
447083
447089
447096
447103
447104
447106
447180
447193
447195
447196
447199
447206
447207
447219
447221
447249
447256
447268
447271
447280
447315
447336
447339
447340
447341
447342
447358
447359
447360
447361
447362
447368
447369
447377
447378
447379
447383
447392
447407
447411
447430
447446
447450
447458
447476
447478
447488
447492
447508
447512
447518
447520
447522
447523
447524
447527
447531
447532
447534
447536
447537
447545
447546
447550
447553
447559
447560
447562
447568
447573
447607
447632
447649
447655
447656
447682
447695
447700
447711
447721
447731
447732
447733
447734
447735
447736
447747
447765
447766
447773
447782
447829
447843
447863
447864
447865
447866
447872
447873
447889
447903
447905
447912
447916
447923
447955
447956
447958
447959
447960
447961
447962
447966
447976
447980
447992
448002
448010
448011
448012
448013
448014
448017
448033
448042
448050
448055
448061
448062
448065
448069
448087
448088
448108
448167
448215
448219
448220
448222
448247
448249
448285
448288
448301
448306
448317
448326
448327
448378
448384
448388
448406
448407
448408
448436
448475
448488
448504
448537
448548
448577
448605
448610
448611
448675
448677
448722
448723
448763
448780
448781
448797
448799
448890
448903
448911
448915
448923
448940
448942
448943
448956
448958
448963
448965
448968
448969
448970
448971
448972
448973
448974
448976
448979
448980
448991
448993
448994
448999
449013
449014
449015
449034
449051
449054
449087
449088
449091
449092
449093
449094
449095
449096
449097
449101
449114
449120
449123
449124
449125
449126
449127
449129
449137
449162
449169
449170
449186
449200
449201
449205
449207
449208
449209
449215
449241
449290
449293
449303
449304
449346
449356
449366
449378
449379
449380
449381
449392
449402
449410
449484
449500
449539
451515
451668
451705
451741
451875
451991
452009
452029
452191
452200
452430
452507
452723
453011
453069
453241
453465
454189
454256
454764
454765
454923
455000
455013
455014
455018
455020
455248
455264
455444
455495
455496
455497
455498
455499
455500
455501
455502
455503
455504
455505
455506
455507
455508
455509
455510
455511
455512
455513
455532
455537
455671
455673
455674
455675
455780
455787
455788
455789
455790
455791
455792
456183
456184
456201
456214
456254
456255
456368
456668
456762
457643
457825
457859
457964
459019
459078
459117
459119
459276
459408
459531
459731
459776
460020
460485
460513
460612
460747
460748
460749
460996
460997
461000
461007
461008
461009
461010
461011
461012
461018
461019
461020
461021
461022
461023
461024
461025
461026
461027
461046
461047
461048
461049
461050
461052
461054
461056
461078
461079
461080
461081
461083
461091
461168
461204
461247
461248
461249
461251
461310
461619
461620
461622
461623
461624
461625
461626
461627
461628
461629
461630
461631
461772
461774
461783
461806
461817
461818
461822
461847
462000
462002
462003
462004
462146
462187
462242
462313
462314
462315
462316
462317
462318
462319
462320
462321
462322
462323
462326
462327
462328
462329
462330
462331
462332
462333
462334
462335
462336
462338
462339
462340
462341
462342
462343
462344
462345
462346
462347
462348
462349
462350
462351
462352
462353
462354
462355
462356
462357
462458
462591
462714
462919
462991
463108
463196
463197
463198
463199
463200
463201
463202
463205
463206
463207
463208
463211
463212
463213
463214
463215
463216
463217
463321
463322
463323
463324
463325
463327
463330
463331
463332
463333
463335
463336
463337
463355
463357
463362
463364
463366
463381
463448
463450
463580
463581
463607
463608
463609
463611
463795
464236
464237
464238
464239
464240
464241
464243
464246
464247
464248
464249
464250
464251
464252
464253
464254
464255
464256
464257
464258
464463
464464
464465
464466
464467
464468
464516
464631
464632
464634
464635
464636
464637
464638
464639
464640
464641
464642
464643
464644
464646
464647
464648
464649
464650
464651
464652
464653
464654
464655
464656
464657
464658
464659
464660
464661
464662
464663
464664
464665
464666
464667
464668
464669
464670
464671
464672
464673
464674
464675
464676
464677
464678
464679
464680
464681
464682
464683
464684
464685
464686
464687
464688
464689
464690
464795
464867
464901
464910
464911
464915
466468
466489
466598
466599
466600
466601
466959
466960
467022
467023
467024
467025
467189
467192
467193
467194
467196
467197
467198
467239
467240
467241
467242
467244
467246
467329
467661
467662
467663
467664
467665
467666
467667
467668
467669
467670
467671
467672
467673
467674
467675
467676
467677
467678
467679
467680
467681
467682
467683
467684
467685
467686
467687
467688
467689
467690
467691
467692
467693
467694
467699
467700
467701
467702
467703
467704
467705
467706
467707
467708
467710
467711
467712
467713
467714
467715
467716
467717
467719
467720
467721
467722
467723
467889
467890
467894
467895
467896
467897
467898
467899
467900
467901
467902
467904
468180
468182
468184
468185
468463
468464
468465
468466
468467
468487
468488
468489
468490
468491
468492
468493
468494
468496
468499
468500
468502
468505
468506
468513
468515
468517
468537
468538
468541
468548
468562
468640
468656
468967
468977
469022
469023
469024
469025
469026
469027
469028
469029
469031
469233
469234
469235
469236
469237
469238
469239
469240
469241
469243
469244
469245
469246
469247
469248
469249
469292
469293
469294
469295
469296
469297
469298
469299
469300
469301
469302
469303
469304
469305
469306
469307
469308
469309
469312
469313
469314
469315
469317
469318
469319
469320
469321
469322
469323
469324
469325
469326
469327
469328
469329
469330
469331
469332
469333
469334
469335
469336
469337
469338
469339
469340
469341
469342
469343
469344
469345
469346
469347
469348
469349
469350
469353
469384
469385
469671
469689
469801
470071
470100
470212
470374
470657
470952
470958
470999
471428
471436
471437
471438
471440
471441
471442
471454
471456
471461
471462
471473
471639
471753
471754
471755
471756
471757
471758
471759
471826
472047
472048
472049
472263
472734
472746
472980
473077
473326
473328
473329
473330
473331
475008
475100
475135
475136
475137
475138
475139
475140
475141
475142
475143
475144
475145
475146
475147
475178
475179
475180
475181
475182
475183
475184
475185
475186
475187
475188
475189
475190
475191
475192
475193
475197
475198
475199
475200
475201
475202
475203
475204
475205
475206
475207
475208
475209
475210
475211
475212
475213
475214
475215
475216
475217
475218
475872
475876
476408
476416
477041
477042
477043
477044
477045
477046
477047
477048
477049
477050
477051
477053
477054
477055
477056
477057
477058
477059
477060
477061
477063
477064
477065
477066
477085
477086
477522
477526
477558
478041
478245
478379
478528
478574
478805
479301
480256
480257
480258
480259
480260
480261
480263
480272
480300
480771
480783
480818
480861
480953
481696
481747
483228
483833
483860
483864
483893
483894
484481
484483
484964
485353
485354
485355
485356
485357
485359
485360
485361
485362
485364
485365
485367
485368
485369
485370
486802
486803
486805
486806
486807
486808
486809
486810
487737
487927
488175
488261
489104
489554
489615
489616
489617
489735
489736
489737
489738
489739
489740
489741
489754
489941
490036
490476
490515
490516
490517
490518
490519
491989
491990
491991
491993
491994
491995
491996
491997
491998
492149
492150
492152
492420
493570
493852
493853
493854
493855
493856
493857
493858
493859
493860
493861
493864
493865
493866
493867
493868
493869
493870
493871
493872
493873
493874
493875
493876
493877
493878
494029
494036
494043
494110
494139
494155
494156
494159
494170
494181
494186
494248
494261
494317
494375
494616
494626
494846
495302
495372
495612
496006
496231
496232
496348
496556
497456
497976
498032
498055
498097
498102
498152
498159
498160
498161
498166
498171
498191
498221
498230
498250
498296
498297
498298
498300
498397
498399
498403
498405
498407
498408
498990
498992
498998
499111
499143
499301
499529
499982
499996
500016
500017
500024
500180
501509
501640
503535
504037
505918
505919
505920
505921
505922
505923
505924
505925
505926
505927
505928
505929
505930
505934
505935
505936
505937
505938
505939
505940
505941
505942
505943
505944
505945
505946
505947
505948
505950
506007
506008
506011
506012
506013
506014
506015
506016
506019
506020
506022
506023
506024
506025
506026
506027
506028
506029
506030
506031
506032
506033
506034
506035
506036
506044
506096
506097
506108
506109
506110
506111
506112
506113
506114
506115
506116
506117
506118
506119
506120
506121
506122
506123
506139
506600
506610
507227
507229
507230
507300
509149
509245
510567
511165
511485
511501
511503
512832
512864
515852
515853
515854
515855
517858
519183
519224
519246
519314
519374
519662
519685
520427
520428
520800
521303
521506
522083
522489
522954
523975
525811
528084
531782
531817
531835
531848
531884
531951
532039
532064
532084
532085
532095
532117
532233
532276
532723
532827
532855
533557
533807
534279
534281
534382
534401
534484
534503
534506
534510
534563
534843
535305
535317
535372
535431
535595
535647
535721
535726
535812
535815
535848
535852
535933
535975
536369
536451
536731
537208
538214
538362
538461
538491
538672
538760
539221
539368
539473
539520
539575
539683
539709
539739
539959
540118
540142
540218
540331
540364
540386
540392
540404
540501
540523
540540
540557
540728
541104
541138
541227
541260
541532
541635
541723
541760
541830
541832
541836
541881
542001
542029
542080
542184
542526
542540
542761
542822
542828
542833
542839
542899
542910
543159
543435
543990
544649
544900
544962
544979
545011
545012
545020
545021
545282
547333
547348
547545
547830
547914
548037
548071
548128
548252
548381
548435
548479
548516
548573
548648
548922
549134
549228
549251
549417
549527
550627
550653
550702
550703
550974
550986
551032
551117
551118
551311
551498
551685
551934
552060
554034
555152
555198
555204
555231
555237
555263
555301
555359
555490
555670
555700
555792
555975
556042
556048
556056
556113
556143
556224
556229
556666
556679
556949
557197
557217
557261
557423
557424
557620
557888
558360
558415
558420
558750
558772
558849
558856
559377
559495
559635
559665
559754
559898
559910
559927
560720
560996
561049
561109
561158
561208
561320
561405
561426
561453
561465
561466
561468
561480
561509
561545
561606
561900
562108
562126
562427
562532
562619
562625
562794
563007
563075
563196
563207
563336
563347
563388
563436
563446
563449
563461
563623
563671
563688
563780
563820
563832
563840
563855
563872
563874
563918
563956
563972
563996
564006
564008
564104
564212
564223
564425
564515
564519
564729
564741
564795
565049
565110
565200
565233
565311
565523
565645
565664
565752
565773
565801
565804
565816
565843
565893
565938
566063
566150
566195
566208
566329
566392
566573
566593
566595
566621
566653
566661
566712
566774
566776
566801
566894
566924
566936
566938
566945
567073
567207
567240
567260
567536
567548
567572
567586
567611
567642
567713
567715
567724
567755
567816
567825
567884
567948
567969
567982
568007
568024
568025
568367
568416
568445
568592
568692
568720
568837
568923
568924
569077
569100
569192
569203
569322
569354
569361
569519
569547
569649
569745
569924
569984
570059
570111
570153
570162
570206
570216
570259
570268
570287
570353
570362
570392
570449
570494
570559
570576
570654
570726
570863
571203
571251
571253
571349
571521
571553
571564
571578
571582
571584
571587
571682
571715
571783
571808
571810
571869
571916
572006
572187
572237
572406
572433
572638
572726
572747
572777
572920
573142
573172
573174
573175
573210
573249
573250
573255
573278
573291
573324
573329
573349
573353
573357
573359
573474
573682
573743
573745
573747
573756
573774
573780
573814
573876
573971
573993
574029
574108
574171
574174
574179
574188
574261
574272
574275
574330
574469
574780
574794
574798
575109
575165
575183
575337
575440
575800
575819
575908
575909
576336
576367
576458
576494
576496
576549
576560
576570
576735
576756
576770
576784
576797
576804
576827
576914
576955
576969
576973
576988
576989
577094
577292
577305
577329
577334
577461
577515
577583
577680
577779
578058
578121
578247
578299
578335
578611
578621
578703
578730
578985
579006
579342
579444
579610
579629
579759
579820
579842
579876
580005
580038
580106
580206
580255
580265
580286
580499
580500
580501
580554
580604
580642
580739
580762
580795
580799
580871
580887
581021
581022
581073
581148
581333
581637
581709
581744
581809
581843
581852
581853
581967
582449
582509
582530
582632
582695
583208
583289
583347
583439
583470
583500
583515
583808
583866
583938
584018
584025
584132
584263
584317
584367
584778
584812
584851
584898
584908
584941
584960
584971
584988
585110
585128
585189
585495
585536
585545
585625
585678
585868
585916
585964
586130
586221
586278
586414
586512
586663
586912
586929
587173
587182
587257
587320
587596
587717
587733
587741
587760
587904
587910
588017
588033
588277
588524
588582
588601
588682
588704
588745
588767
588806
588851
588898
589107
589128
589138
589161
589412
589423
589469
589480
589495
589574
589756
589771
589814
589822
589850
589891
590139
590220
590338
590703
590707
590824
590957
590977
591025
591039
591105
591207
591403
591407
591738
591744
591795
591817
592010
592122
592152
592265
592389
592480
592527
592640
592744
592766
593015
593193
593390
593408
593546
593548
593685
593739
593928
593930
593970
593984
594190
594394
594410
594493
594510
594662
594732
594763
594800
594870
594943
594962
594995
595010
595031
595041
595083
595142
595193
595212
595230
595272
595568
595570
595583
595655
595723
595780
595811
595829
595855
595871
596046
596113
596134
596154
596156
596162
596163
596204
596209
596243
596278
596311
596368
596425
596558
596574
596748
596805
596838
596881
596995
597000
597002
597032
597127
597171
597363
597406
597462
597546
597624
597788
598097
598144
598162
598179
598216
598249
598294
598633
598754
598849
598904
599120
599200
599289
599428
599484
599493
599637
599710
599715
599736
599759
599970
599987
599999
600062
600133
600141
600149
600274
600284
600291
600329
600541
600610
600670
600719
600799
600881
601051
601074
601254
601275
601380
601417
601428
601625
601670
602112
602122
602131
602523
602665
602681
602706
602757
602836
602886
602897
603066
603068
603150
603176
603360
603361
603377
603425
603430
603492
603594
603661
603741
603751
603755
603778
603786
603799
603801
603842
604059
604063
604092
604128
604136
604350
604403
604408
604410
604425
604514
604548
604590
604599
604603
604621
604633
604664
604704
604712
604735
604897
605044
605132
605218
605283
605292
605297
605332
605487
605552
605561
605569
605807
605816
605837
605838
605896
606000
606012
606050
606080
606113
606114
606131
606322
606422
606505
606590
606669
606740
606772
606795
606829
606832
606837
606904
607073
607074
607082
607111
607286
607320
607388
607541
607627
607825
607843
607883
607984
608033
608065
608124
608255
608301
608382
608398
608544
608628
608636
608652
608763
608882
608927
608928
608956
608970
609065
609231
609233
609289
609295
609629
609646
609668
609935
610065
610088
610099
610237
610241
610297
610348
610479
610682
610864
610934
610962
610995
611002
611015
611038
611070
611144
611207
611216
611221
611239
611339
611392
611570
611711
611757
611792
612005
612040
612147
612174
612226
612228
612264
612269
612305
612337
612346
612356
612424
612449
612456
612512
612628
612723
612732
612806
612869
612906
612977
613092
613152
613157
613159
613161
613210
613230
613466
613500
613506
613677
613815
613829
613846
613908
613997
614119
614132
614171
614180
614207
614249
614255
614266
614339
614385
614439
614455
614493
614541
614552
614608
614632
614657
614732
614841
614848
614867
614881
614986
615031
615138
615208
615346
615403
615484
615540
615593
615598
615754
615872
615939
616082
616262
616267
616271
616273
616284
616375
616408
616423
616435
616479
616498
616538
616554
616556
616573
616673
616745
616809
616871
616884
616899
616915
617079
617111
617164
617202
617210
617212
617227
617341
617391
617439
617444
617471
617491
617506
617614
617683
617717
617776
617877
617946
617984
618102
618107
618279
618289
618368
618372
618382
618401
618453
618525
618573
618598
618636
618745
618848
619028
619081
619096
619222
619270
619279
619280
619316
619328
619350
619417
619419
619471
619485
619518
619566
619665
619729
619820
619837
619848
619850
619867
619876
619926
619981
620060
620131
620137
620153
620213
620261
620319
620323
620333
620352
620366
620452
620459
620461
620476
620536
620565
620656
620683
620757
620761
620811
620880
620910
620971
621011
621044
621146
621221
621309
621402
621531
621538
621551
621562
621599
621734
621805
621836
621902
621951
622000
622143
622148
622160
622237
622289
622378
622408
622420
622466
622468
622617
622689
622720
622734
622835
622868
622877
623049
623075
623228
623248
623303
623308
623352
623376
623378
623497
623689
623812
623828
623871
623914
623928
623982
624005
624046
624104
624107
624110
624228
624322
624350
624432
624456
624478
624533
624746
624750
624785
624794
624993
625053
625142
625176
625239
625400
625473
625492
625522
625611
625680
625722
625760
625773
625794
625800
625855
625858
625903
626045
626179
626181
626230
626288
626332
626392
626421
626461
626477
626482
626557
626572
626664
626715
626866
627025
627056
627093
627189
627326
627368
627403
627566
627579
627678
627763
627826
627918
627975
627978
628013
628117
628122
628205
628206
628238
628390
628462
628602
628668
628678
628693
628912
629012
629029
629063
629074
629081
629125
629147
629191
629202
629239
629349
629376
629405
629428
629437
629485
629501
629688
629852
629872
629923
630034
630093
630151
630233
630406
630414
630454
630512
630557
630595
630816
630835
630861
630907
630988
630991
631101
631429
631552
631571
631854
631873
632022
632099
632501
632515
632654
632765
632883
633148
633185
633186
633303
634713
635573
636403
636806
637213
637362
637517
637566
637570
637577
637601
637759
637760
637858
637892
637930
638006
638014
638024
638034
638071
638164
638278
638296
638310
638311
638340
638439
638678
638759
638860
639180
639427
639540
639715
640180
640683
640708
640711
640910
641266
641401
641951
642197
643007
643497
643606
643764
643833
643976
644020
644213
644215
644354
644368
644372
644374
644381
644385
644389
644390
644392
644393
644394
644396
644397
644401
644402
644403
644405
644406
644407
644409
644410
644411
644413
644414
644415
644418
644422
644423
644425
644429
644431
644432
644434
644436
644437
644441
644442
644443
644444
644447
644448
644450
644452
644454
644456
644457
644459
644460
644461
644462
644464
644465
644466
644467
644470
644471
644472
644473
644474
644475
644477
644478
644480
644481
644484
644485
644486
644491
644493
644495
644499
644500
644501
644503
644504
644506
644509
644510
644511
644513
644514
644516
644517
644518
644519
644520
644521
644523
644527
644529
644532
644533
644534
644535
644537
644541
644548
644549
644550
644552
644553
644554
644555
644557
644558
644559
644561
644562
644564
644568
644569
644571
644573
644577
644579
644582
644584
644585
644586
644587
644590
644591
644592
644595
644596
644597
644601
644603
644605
644606
644611
644612
644617
644619
644621
644627
644629
644631
644636
644638
644641
644642
644643
644645
644651
644654
644656
644657
644658
644659
644660
644661
644662
644663
644665
644666
644667
644668
644669
644670
644671
644673
644674
644675
644677
644681
644682
644683
644686
644687
644690
644691
644692
644693
644695
644696
644697
644702
644704
644708
644709
644710
644711
644712
644715
644717
644718
644720
644722
644723
644724
644727
644729
644730
644731
644732
644733
644735
644738
644739
644740
644741
644742
644744
644745
644746
644752
644758
644760
644762
644767
644769
644771
644772
644773
644774
644775
644777
644780
644784
644786
644788
644789
644790
644791
644792
644793
644794
644796
644800
644804
644805
644806
644808
644809
644816
644818
644822
644824
644826
644827
644828
644830
644831
644833
644834
644837
644842
644843
644844
644846
644847
644850
644851
644852
644853
644854
644857
644861
644867
644869
644871
644873
644878
644882
644883
644887
644889
644890
644891
644892
644893
644894
644898
644899
644900
644901
644903
644905
644906
644907
644909
644911
644918
644922
644923
644925
644926
644928
644929
644931
644933
644934
644935
644936
644937
644939
644941
644942
644944
644945
644946
644947
644949
644950
644951
644953
644954
644955
644956
644958
644959
644960
644962
644963
644964
644966
644968
644969
644972
644973
644974
644979
644983
644987
644989
644991
644992
644993
644994
644997
645001
645003
645005
645008
645009
645014
645017
645019
645020
645022
645027
645034
645035
645036
645037
645041
645044
645045
645048
645049
645050
645052
645053
645056
645057
645058
645060
645061
645062
645064
645065
645066
645070
645074
645075
645076
645078
645083
645085
645086
645088
645090
645091
645092
645096
645097
645098
645099
645100
645102
645103
645106
645108
645110
645113
645115
645117
645119
645121
645122
645123
645127
645129
645131
645132
645133
645134
645135
645136
645139
645140
645142
645144
645145
645148
645150
645152
645154
645155
645159
645161
645162
645165
645168
645171
645174
645177
645180
645182
645183
645185
645186
645188
645189
645190
645191
645192
645193
645196
645197
645199
645200
645201
645202
645204
645206
645207
645208
645210
645211
645213
645216
645217
645218
645222
645228
645231
645236
645237
645238
645241
645247
645248
645249
645251
645252
645253
645254
645256
645259
645260
645261
645262
645264
645271
645272
645274
645275
645277
645278
645283
645284
645288
645290
645296
645297
645300
645301
645302
645303
645306
645307
645308
645309
645310
645312
645314
645317
645320
645321
645323
645326
645327
645329
645330
645331
645335
645337
645340
645343
645345
645347
645349
645352
645355
645356
645357
645358
645362
645363
645365
645366
645368
645369
645371
645372
645373
645374
645375
645376
645377
645382
645384
645385
645387
645388
645390
645392
645394
645396
645398
645401
645405
645407
645412
645415
645419
645423
645424
645427
645429
645430
645431
645435
645437
645440
645446
645449
645450
645451
645452
645453
645454
645458
645465
645471
645477
645478
645483
645488
645490
645492
645493
645494
645495
645497
645498
645499
645507
645509
645510
645514
645515
645520
645528
645529
645530
645531
645534
645535
645537
645539
645540
645546
645552
645553
645554
645555
645556
645557
645559
645562
645563
645564
645566
645569
645570
645571
645572
645575
645576
645577
645578
645579
645580
645581
645582
645583
645585
645586
645588
645592
645600
645602
645606
645608
645611
645612
645615
645617
645618
645620
645621
645622
645624
645626
645628
645629
645631
645632
645634
645635
645636
645638
645639
645640
645644
645645
645650
645652
645654
645655
645656
645658
645662
645665
645668
645669
645670
645672
645674
645675
645676
645677
645679
645680
645681
645682
645683
645684
645686
645687
645688
645689
645694
645695
645699
645701
645702
645707
645709
645713
645715
645717
645719
645722
645726
645727
645728
645733
645743
645744
645746
645748
645752
645753
645754
645759
645761
645762
645763
645767
645768
645771
645772
645774
645775
645779
645780
645781
645782
645785
645787
645789
645790
645791
645796
645797
645799
645800
645808
645812
645813
645814
645818
645823
645833
645835
645837
645839
645841
645842
645844
645845
645846
645847
645849
645851
645852
645853
645854
645859
645862
645864
645866
645867
645868
645869
645870
645871
645872
645873
645874
645877
645878
645879
645880
645881
645883
645884
645885
645887
645889
645890
645892
645893
645894
645897
645898
645899
645902
645904
645908
645911
645914
645915
645918
645920
645924
645925
645928
645930
645932
645935
645937
645938
645939
645940
645942
645943
645947
645949
645955
645956
645958
645959
645960
645962
645964
645965
645967
645968
645969
645970
645978
645982
645983
645986
645989
645990
645991
645992
645993
645994
645996
645997
645998
646000
646002
646003
646005
646006
646007
646008
646011
646012
646013
646014
646015
646017
646021
646025
646026
646027
646028
646031
646037
646042
646043
646044
646046
646053
646055
646056
646057
646058
646059
646060
646061
646062
646063
646066
646067
646068
646069
646070
646071
646079
646081
646082
646085
646086
646087
646088
646089
646091
646092
646093
646094
646096
646098
646102
646104
646105
646106
646107
646109
646111
646114
646115
646117
646118
646119
646121
646123
646124
646125
646126
646127
646128
646130
646132
646133
646137
646140
646144
646146
646149
646150
646151
646152
646154
646155
646157
646158
646159
646161
646163
646167
646168
646170
646171
646174
646175
646176
646179
646180
646182
646184
646187
646189
646191
646200
646201
646204
646206
646207
646208
646210
646211
646213
646217
646223
646224
646225
646226
646228
646229
646231
646236
646237
646238
646240
646241
646245
646247
646251
646253
646255
646257
646260
646261
646262
646263
646265
646267
646268
646270
646271
646272
646273
646276
646282
646285
646286
646287
646289
646290
646293
646295
646296
646298
646299
646300
646302
646303
646304
646306
646311
646315
646317
646318
646320
646321
646322
646323
646324
646326
646327
646328
646329
646331
646332
646333
646334
646336
646337
646338
646339
646343
646344
646346
646347
646349
646351
646353
646354
646357
646358
646359
646360
646366
646367
646368
646369
646372
646375
646376
646377
646378
646381
646382
646383
646384
646389
646390
646391
646392
646394
646395
646397
646400
646402
646403
646405
646406
646408
646411
646412
646413
646415
646419
646420
646421
646422
646423
646424
646426
646427
646429
646430
646435
646437
646439
646443
646445
646447
646449
646451
646452
646454
646455
646457
646458
646459
646463
646464
646465
646467
646468
646469
646471
646472
646473
646474
646475
646480
646481
646482
646484
646487
646488
646489
646490
646492
646493
646497
646498
646499
646502
646505
646506
646507
646508
646509
646510
646511
646513
646514
646516
646517
646518
646520
646522
646524
646525
646526
646531
646533
646534
646539
646541
646546
646547
646551
646553
646561
646563
646565
646572
646574
646576
646579
646580
646581
646582
646583
646585
646589
646590
646592
646597
646599
646601
646604
646605
646606
646608
646615
646617
646618
646620
646622
646623
646625
646627
646629
646630
646633
646635
646641
646642
646643
646646
646647
646648
646649
646652
646653
646655
646658
646660
646661
646662
646663
646665
646666
646667
646668
646669
646673
646674
646678
646679
646681
646682
646683
646687
646695
646697
646699
646700
646703
646704
646705
646706
646707
646708
646710
646713
646714
646715
646716
646717
646718
646719
646721
646723
646724
646725
646726
646727
646729
646731
646732
646734
646735
646737
646739
646740
646742
646744
646745
646746
646747
646748
646749
646751
646752
646755
646756
646758
646759
646761
646763
646764
646767
646768
646770
646771
646772
646773
646775
646778
646779
646780
646783
646784
646786
646787
646789
646791
646792
646793
646794
646798
646801
646803
646805
646807
646810
646813
646814
646816
646817
646818
646820
646821
646822
646826
646828
646831
646832
646835
646836
646840
646842
646846
646847
646849
646850
646852
646854
646857
646858
646859
646860
646862
646863
646869
646871
646873
646874
646875
646876
646877
646878
646881
646882
646884
646887
646889
646892
646893
646894
646897
646898
646900
646901
646902
646903
646906
646912
646913
646914
646915
646917
646921
646924
646928
646932
646934
646936
646940
646942
646948
646950
646952
646954
646955
646956
646957
646961
646963
646969
646970
646971
646972
646973
646974
646975
646976
646977
646981
646986
646987
646989
646991
646996
646997
646998
646999
647000
647001
647002
647004
647006
647007
647008
647009
647010
647012
647013
647014
647017
647018
647022
647027
647031
647033
647034
647037
647041
647042
647043
647044
647045
647046
647051
647056
647058
647059
647061
647063
647064
647065
647071
647074
647078
647079
647081
647087
647089
647090
647091
647092
647094
647096
647097
647099
647100
647101
647102
647103
647104
647105
647108
647110
647113
647114
647115
647117
647118
647120
647122
647125
647126
647128
647131
647133
647134
647136
647137
647140
647145
647150
647151
647155
647156
647158
647161
647162
647165
647166
647167
647168
647169
647172
647176
647177
647179
647184
647185
647186
647187
647192
647194
647195
647196
647197
647198
647199
647202
647204
647205
647206
647208
647209
647214
647216
647217
647218
647219
647220
647221
647226
647229
647233
647235
647237
647240
647242
647243
647244
647248
647253
647254
647256
647257
647259
647260
647261
647262
647263
647266
647268
647273
647274
647275
647278
647280
647281
647282
647283
647287
647291
647293
647295
647297
647301
647303
647305
647307
647308
647309
647311
647313
647315
647324
647325
647326
647327
647330
647332
647334
647335
647336
647337
647340
647341
647344
647346
647349
647350
647351
647352
647353
647355
647358
647361
647362
647363
647365
647367
647368
647373
647375
647376
647377
647378
647379
647382
647383
647385
647391
647392
647393
647394
647395
647409
647410
647412
647417
647418
647419
647421
647423
647427
647428
647429
647431
647434
647437
647439
647440
647447
647452
647454
647455
647457
647458
647459
647462
647466
647467
647468
647472
647474
647477
647478
647479
647480
647481
647482
647485
647491
647493
647494
647496
647497
647498
647499
647500
647501
647505
647508
647509
647510
647511
647512
647514
647515
647517
647519
647521
647523
647527
647529
647533
647536
647537
647541
647542
647543
647547
647548
647549
647550
647551
647552
647554
647557
647558
647560
647561
647563
647564
647565
647566
647567
647568
647569
647570
647573
647575
647576
647577
647578
647580
647581
647584
647585
647588
647591
647592
647593
647594
647595
647596
647597
647599
647600
647601
647602
647604
647606
647607
647608
647610
647611
647612
647613
647614
647616
647617
647618
647621
647623
647624
647625
647626
647627
647630
647631
647632
647633
647634
647637
647642
647650
647651
647652
647653
647654
647657
647658
647659
647660
647662
647663
647665
647666
647667
647668
647673
647674
647675
647678
647681
647683
647685
647686
647687
647688
647689
647690
647694
647696
647697
647698
647700
647705
647707
647708
647711
647712
647713
647714
647715
647718
647719
647723
647726
647727
647730
647731
647733
647734
647736
647738
647739
647740
647741
647744
647745
647746
647747
647748
647750
647751
647752
647753
647754
647757
647761
647770
647772
647774
647776
647777
647778
647779
647780
647782
647783
647793
647794
647797
647800
647802
647803
647804
647805
647808
647809
647817
647818
647820
647821
647822
647823
647824
647825
647828
647829
647832
647835
647839
647841
647845
647846
647847
647848
647849
647851
647852
647855
647856
647857
647858
647859
647860
647863
647865
647866
647867
647868
647871
647873
647874
647876
647877
647878
647880
647881
647882
647885
647886
647887
647890
647893
647897
647899
647901
647903
647905
647911
647912
647914
647915
647916
647918
647919
647920
647922
647924
647926
647931
647932
647933
647937
647938
647939
647942
647943
647945
647946
647948
647951
647954
647957
647959
647961
647965
647966
647967
647970
647972
647973
647974
647978
647979
647980
647981
647982
647983
647986
647987
647988
647989
647992
647998
647999
648000
648002
648003
648004
648005
648006
648007
648017
648019
648021
648025
648030
648031
648032
648033
648036
648038
648040
648044
648045
648049
648050
648051
648054
648056
648057
648059
648060
648061
648063
648066
648068
648071
648073
648074
648075
648076
648079
648085
648086
648089
648090
648092
648093
648094
648096
648097
648098
648100
648104
648108
648111
648112
648113
648114
648117
648119
648120
648121
648122
648126
648127
648129
648130
648131
648133
648136
648140
648142
648144
648145
648146
648147
648154
648156
648157
648158
648162
648164
648165
648175
648176
648177
648179
648181
648182
648186
648188
648190
648191
648194
648196
648197
648199
648201
648202
648203
648205
648208
648213
648214
648215
648216
648217
648218
648220
648222
648224
648225
648229
648230
648231
648233
648237
648239
648240
648242
648246
648248
648249
648252
648256
648258
648260
648266
648278
648281
648282
648285
648286
648287
648289
648291
648292
648294
648295
648296
648299
648300
648301
648303
648304
648305
648306
648307
648308
648310
648312
648313
648315
648322
648323
648325
648326
648331
648333
648334
648335
648336
648341
648342
648343
648346
648347
648348
648350
648353
648355
648356
648358
648360
648361
648362
648364
648368
648369
648370
648371
648372
648374
648376
648377
648378
648382
648384
648385
648386
648391
648393
648395
648397
648400
648405
648406
648407
648409
648410
648412
648416
648417
648418
648420
648423
648424
648425
648428
648429
648431
648434
648435
648437
648438
648443
648444
648445
648446
648447
648448
648449
648450
648452
648453
648457
648458
648459
648461
648463
648465
648468
648469
648470
648472
648474
648476
648477
648478
648480
648481
648482
648484
648486
648491
648492
648494
648495
648496
648497
648498
648501
648502
648505
648507
648509
648511
648513
648519
648521
648523
648525
648530
648531
648532
648538
648542
648544
648545
648546
648547
648548
648549
648550
648551
648552
648554
648555
648559
648560
648561
648565
648566
648567
648568
648569
648571
648572
648575
648576
648578
648579
648581
648583
648586
648589
648591
648594
648595
648597
648601
648602
648605
648606
648607
648608
648609
648610
648612
648613
648618
648619
648620
648626
648628
648630
648632
648634
648636
648639
648640
648644
648645
648647
648650
648651
648652
648656
648659
648663
648667
648668
648670
648672
648675
648676
648678
648681
648684
648685
648686
648687
648688
648690
648691
648692
648694
648695
648696
648697
648700
648702
648705
648709
648710
648711
648712
648716
648719
648720
648721
648722
648727
648730
648732
648733
648736
648737
648738
648739
648741
648743
648745
648747
648751
648756
648762
648763
648765
648766
648767
648768
648769
648770
648771
648773
648774
648775
648778
648781
648782
648783
648789
648790
648791
648793
648795
648799
648801
648802
648804
648807
648808
648810
648813
648814
648816
648817
648818
648819
648820
648822
648826
648827
648830
648831
648832
648833
648834
648836
648837
648838
648844
648847
648849
648851
648852
648853
648854
648855
648856
648857
648859
648860
648861
648862
648863
648864
648867
648869
648870
648872
648873
648874
648877
648878
648881
648883
648887
648889
648890
648892
648893
648894
648895
648896
648899
648901
648903
648906
648907
648908
648910
648913
648914
648916
648917
648925
648929
648930
648931
648932
648933
648935
648937
648938
648939
648940
648941
648948
648949
648950
648954
648956
648957
648958
648959
648961
648962
648963
648964
648965
648966
648969
648970
648971
648973
648977
648978
648980
648981
648983
648985
648986
648989
648990
648991
648995
648997
649004
649007
649010
649011
649012
649014
649015
649016
649017
649020
649021
649022
649025
649027
649028
649031
649032
649033
649034
649035
649038
649040
649045
649047
649048
649053
649054
649055
649058
649059
649062
649064
649070
649072
649073
649074
649078
649080
649081
649082
649086
649087
649088
649089
649091
649098
649099
649102
649104
649106
649107
649108
649111
649112
649113
649115
649117
649124
649126
649131
649132
649134
649136
649138
649139
649142
649143
649148
649149
649150
649151
649153
649155
649156
649160
649161
649163
649165
649167
649169
649171
649172
649173
649174
649175
649180
649181
649186
649189
649190
649191
649193
649194
649195
649196
649200
649202
649203
649204
649206
649209
649211
649212
649213
649216
649217
649218
649219
649229
649230
649231
649232
649234
649235
649239
649241
649244
649248
649249
649252
649254
649255
649256
649259
649260
649266
649268
649269
649270
649272
649273
649274
649275
649276
649280
649282
649286
649288
649289
649290
649291
649292
649294
649296
649297
649298
649300
649302
649303
649305
649307
649309
649310
649312
649313
649315
649316
649317
649319
649320
649321
649322
649323
649326
649329
649330
649331
649332
649333
649334
649335
649337
649341
649343
649345
649347
649348
649349
649350
649351
649352
649353
649354
649355
649357
649359
649361
649363
649374
649376
649377
649380
649381
649382
649384
649385
649386
649387
649391
649395
649398
649399
649401
649402
649403
649406
649414
649415
649417
649418
649420
649424
649429
649431
649432
649434
649437
649438
649441
649443
649445
649446
649447
649452
649454
649455
649457
649461
649463
649465
649471
649473
649477
649479
649481
649483
649485
649487
649492
649493
649494
649498
649500
649501
649504
649505
649506
649507
649509
649510
649512
649514
649515
649516
649518
649519
649520
649523
649525
649526
649533
649536
649538
649539
649540
649542
649543
649544
649545
649546
649547
649554
649555
649556
649558
649560
649563
649564
649566
649567
649568
649570
649571
649572
649574
649579
649580
649581
649583
649585
649590
649592
649594
649597
649604
649609
649612
649613
649614
649615
649616
649617
649618
649619
649621
649622
649624
649625
649626
649628
649629
649630
649632
649638
649639
649640
649641
649642
649643
649644
649646
649647
649650
649653
649654
649659
649662
649663
649667
649668
649669
649670
649671
649672
649675
649676
649677
649679
649680
649683
649684
649686
649687
649690
649691
649695
649696
649697
649699
649704
649706
649707
649708
649709
649711
649712
649713
649715
649717
649719
649721
649725
649726
649727
649728
649729
649731
649732
649735
649736
649739
649740
649741
649745
649749
649751
649755
649756
649757
649758
649759
649761
649762
649763
649765
649767
649769
649770
649774
649775
649776
649777
649779
649780
649782
649784
649788
649789
649790
649792
649795
649797
649798
649799
649803
649804
649805
649807
649809
649813
649815
649819
649823
649827
649830
649831
649832
649833
649836
649837
649838
649839
649840
649844
649845
649846
649847
649849
649851
649855
649857
649859
649861
649863
649864
649868
649869
649870
649873
649874
649876
649877
649878
649881
649883
649889
649890
649891
649895
649896
649898
649901
649902
649904
649906
649908
649911
649913
649915
649917
649921
649923
649924
649928
649929
649933
649935
649937
649938
649939
649940
649941
649944
649948
649949
649952
649953
649955
649957
649958
649959
649960
649961
649963
649968
649970
649971
649975
649976
649977
649983
649984
649987
649990
649991
649992
649994
649995
649996
650001
650003
650005
650007
650008
650009
650010
650011
650012
650013
650016
650017
650022
650023
650026
650030
650032
650034
650037
650038
650039
650040
650041
650042
650043
650044
650045
650048
650050
650052
650054
650056
650062
650067
650070
650071
650073
650074
650075
650076
650077
650078
650080
650081
650082
650083
650085
650090
650092
650094
650100
650104
650105
650107
650108
650110
650111
650115
650118
650119
650121
650123
650124
650125
650126
650127
650129
650131
650134
650135
650136
650137
650138
650139
650140
650143
650147
650148
650149
650150
650152
650154
650155
650157
650160
650162
650163
650164
650166
650167
650168
650169
650170
650171
650173
650175
650179
650183
650185
650187
650190
650191
650193
650195
650197
650198
650199
650201
650205
650206
650207
650209
650210
650212
650215
650217
650218
650219
650222
650224
650225
650226
650229
650230
650232
650237
650238
650239
650240
650241
650242
650243
650245
650246
650248
650249
650250
650251
650253
650254
650255
650257
650260
650262
650264
650266
650268
650269
650272
650274
650275
650276
650277
650278
650279
650280
650281
650282
650283
650289
650290
650294
650298
650302
650305
650306
650307
650309
650311
650312
650314
650315
650316
650317
650318
650321
650322
650323
650324
650325
650327
650328
650330
650339
650341
650342
650344
650345
650347
650348
650349
650351
650354
650357
650359
650361
650365
650368
650371
650372
650373
650378
650379
650381
650383
650385
650386
650387
650390
650391
650392
650393
650394
650395
650397
650398
650399
650404
650408
650415
650419
650427
650428
650431
650432
650433
650437
650440
650441
650442
650443
650444
650445
650446
650447
650448
650451
650452
650453
650455
650456
650457
650462
650463
650464
650471
650472
650473
650474
650475
650476
650479
650480
650482
650483
650484
650487
650490
650492
650494
650496
650502
650504
650508
650509
650510
650511
650512
650516
650517
650521
650523
650525
650526
650527
650528
650530
650531
650532
650533
650535
650539
650541
650543
650545
650549
650550
650551
650552
650553
650554
650555
650556
650557
650558
650559
650562
650568
650571
650573
650574
650575
650576
650578
650579
650584
650588
650589
650592
650594
650595
650596
650597
650599
650600
650601
650604
650605
650606
650608
650609
650611
650612
650615
650617
650622
650625
650626
650627
650629
650630
650633
650634
650635
650638
650640
650641
650642
650647
650651
650653
650657
650659
650661
650663
650665
650667
650674
650677
650679
650680
650682
650684
650685
650686
650687
650691
650693
650694
650696
650699
650701
650702
650705
650706
650707
650709
650711
650713
650714
650715
650716
650717
650722
650723
650726
650727
650728
650729
650730
650735
650738
650739
650740
650744
650748
650749
650752
650753
650755
650756
650758
650759
650760
650761
650763
650765
650767
650770
650771
650772
650774
650775
650777
650779
650783
650793
650795
650797
650799
650801
650803
650805
650806
650807
650808
650809
650811
650812
650814
650819
650820
650822
650823
650825
650828
650829
650830
650835
650840
650841
650842
650844
650847
650848
650849
650850
650852
650853
650854
650856
650857
650859
650863
650864
650865
650867
650869
650872
650873
650874
650875
650877
650879
650880
650881
650882
650883
650886
650887
650888
650895
650896
650899
650902
650906
650913
650915
650917
650919
650923
650929
650930
650932
650937
650938
650939
650940
650941
650942
650943
650944
650946
650947
650951
650952
650957
650959
650960
650965
650966
650968
650970
650971
650972
650973
650975
650977
650978
650979
650981
650984
650985
650986
650987
650988
650989
650992
650995
650996
650997
650998
651000
651001
651002
651004
651005
651006
651007
651008
651010
651011
651013
651014
651018
651019
651022
651023
651024
651025
651026
651027
651029
651030
651033
651035
651036
651037
651040
651042
651044
651048
651051
651055
651056
651058
651059
651061
651062
651065
651068
651069
651070
651072
651074
651075
651076
651077
651078
651080
651081
651082
651083
651084
651086
651087
651089
651091
651095
651097
651099
651101
651102
651103
651104
651107
651109
651110
651114
651117
651119
651120
651121
651122
651126
651127
651135
651138
651141
651142
651143
651144
651145
651146
651149
651150
651152
651153
651154
651155
651156
651157
651160
651162
651164
651166
651174
651175
651176
651177
651178
651180
651182
651184
651186
651189
651190
651191
651192
651193
651194
651196
651198
651199
651201
651203
651205
651206
651208
651210
651211
651212
651213
651216
651217
651221
651223
651225
651230
651234
651236
651237
651238
651239
651240
651242
651244
651245
651246
651251
651252
651254
651255
651256
651257
651258
651259
651260
651262
651263
651264
651268
651269
651270
651272
651273
651276
651279
651280
651282
651283
651284
651286
651292
651294
651296
651300
651306
651308
651311
651314
651315
651316
651317
651319
651320
651323
651327
651330
651334
651335
651337
651338
651339
651340
651344
651347
651349
651352
651357
651358
651359
651362
651363
651364
651365
651366
651369
651373
651374
651376
651381
651382
651386
651388
651389
651393
651394
651397
651399
651400
651401
651403
651404
651405
651407
651408
651410
651413
651416
651418
651423
651425
651427
651430
651433
651434
651436
651437
651439
651441
651442
651443
651448
651449
651451
651452
651455
651456
651457
651460
651461
651463
651465
651466
651467
651468
651469
651470
651471
651472
651473
651474
651476
651482
651484
651485
651488
651489
651493
651494
651495
651496
651502
651503
651504
651510
651511
651512
651513
651514
651515
651516
651517
651518
651519
651521
651523
651524
651526
651528
651529
651531
651533
651534
651541
651545
651547
651549
651550
651552
651555
651556
651557
651560
651563
651565
651567
651569
651570
651571
651572
651577
651580
651584
651585
651586
651587
651591
651592
651593
651594
651595
651598
651601
651602
651603
651604
651605
651606
651607
651609
651610
651611
651612
651615
651616
651618
651620
651621
651622
651627
651628
651629
651633
651635
651638
651639
651640
651642
651643
651644
651645
651646
651650
651654
651655
651657
651661
651663
651665
651669
651672
651674
651680
651682
651684
651687
651688
651692
651693
651696
651697
651698
651701
651702
651703
651706
651707
651709
651710
651711
651712
651713
651714
651715
651720
651721
651722
651724
651725
651726
651727
651729
651731
651732
651741
651742
651744
651747
651749
651751
651758
651759
651761
651762
651763
651765
651769
651774
651775
651778
651779
651780
651783
651785
651787
651791
651793
651795
651799
651801
651803
651807
651812
651814
651819
651820
651821
651823
651824
651826
651827
651828
651829
651831
651832
651834
651839
651840
651843
651844
651846
651847
651849
651850
651853
651854
651855
651860
651862
651864
651866
651868
651869
651871
651872
651874
651875
651876
651877
651878
651883
651884
651888
651891
651892
651893
651894
651895
651900
651902
651905
651909
651910
651911
651912
651917
651919
651924
651926
651928
651930
651932
651934
651935
651936
651939
651940
651942
651943
651946
651947
651948
651951
651953
651955
651956
651958
651959
651961
651962
651966
651967
651968
651969
651972
651973
651974
651976
651980
651981
651983
651984
651987
651990
651991
651992
651993
651994
651995
651998
651999
652001
652002
652004
652006
652007
652008
652010
652011
652012
652013
652016
652017
652019
652021
652023
652024
652026
652027
652031
652032
652033
652037
652041
652046
652050
652053
652055
652057
652059
652061
652063
652064
652065
652067
652071
652076
652077
652079
652080
652081
652082
652083
652085
652087
652091
652092
652093
652094
652095
652096
652098
652100
652104
652106
652107
652108
652109
652110
652111
652112
652113
652116
652118
652120
652124
652130
652131
652132
652134
652135
652137
652138
652139
652142
652144
652147
652151
652152
652153
652155
652159
652163
652168
652170
652172
652176
652180
652181
652184
652186
652187
652189
652192
652193
652194
652200
652201
652203
652204
652205
652207
652208
652209
652210
652212
652216
652218
652223
652226
652227
652232
652233
652235
652236
652238
652239
652241
652244
652245
652246
652247
652249
652251
652252
652253
652254
652256
652257
652259
652262
652263
652265
652266
652267
652273
652274
652275
652278
652282
652283
652284
652289
652293
652297
652299
652300
652301
652302
652304
652308
652309
652312
652313
652314
652316
652317
652321
652322
652323
652325
652326
652327
652329
652330
652332
652336
652338
652342
652344
652345
652346
652347
652350
652351
652353
652356
652358
652359
652361
652364
652365
652367
652369
652370
652371
652372
652374
652375
652377
652379
652380
652381
652384
652387
652388
652390
652391
652393
652398
652401
652402
652403
652405
652407
652409
652413
652419
652420
652422
652423
652424
652425
652426
652428
652430
652431
652439
652440
652442
652447
652448
652449
652450
652451
652456
652457
652458
652460
652461
652465
652466
652467
652469
652470
652471
652476
652478
652479
652480
652481
652487
652490
652495
652496
652497
652498
652501
652503
652507
652510
652520
652522
652524
652526
652527
652530
652532
652536
652537
652538
652539
652540
652542
652543
652548
652549
652552
652553
652554
652557
652559
652562
652563
652564
652566
652568
652569
652572
652573
652575
652576
652577
652578
652581
652583
652585
652588
652589
652593
652595
652596
652602
652603
652607
652609
652610
652611
652614
652620
652622
652623
652624
652625
652627
652628
652631
652632
652633
652639
652643
652651
652652
652654
652655
652656
652657
652658
652660
652662
652663
652664
652665
652670
652672
652675
652676
652677
652678
652680
652681
652682
652683
652686
652689
652691
652692
652693
652694
652695
652697
652698
652699
652701
652702
652703
652704
652707
652709
652710
652711
652712
652713
652715
652716
652717
652718
652719
652722
652723
652727
652730
652735
652737
652740
652741
652744
652745
652747
652748
652750
652753
652758
652760
652764
652766
652768
652774
652775
652777
652779
652780
652781
652782
652783
652786
652788
652790
652793
652795
652797
652798
652799
652802
652803
652804
652805
652806
652807
652808
652809
652810
652811
652812
652814
652815
652816
652820
652821
652822
652823
652824
652825
652826
652827
652838
652840
652841
652842
652843
652845
652846
652850
652851
652853
652854
652855
652856
652858
652859
652860
652863
652864
652865
652867
652869
652872
652875
652877
652878
652881
652882
652885
652887
652891
652898
652900
652903
652904
652906
652907
652909
652910
652911
652912
652913
652915
652916
652919
652921
652924
652927
652928
652929
652930
652934
652938
652939
652940
652941
652944
652946
652947
652948
652950
652956
652957
652960
652963
652964
652965
652967
652968
652969
652971
652973
652975
652977
652978
652980
652981
652982
652983
652986
652989
652991
652994
652995
652998
652999
653002
653003
653005
653009
653018
653020
653022
653024
653025
653027
653029
653030
653031
653033
653034
653035
653036
653038
653040
653042
653043
653045
653050
653054
653055
653056
653057
653059
653060
653064
653069
653070
653071
653073
653078
653084
653085
653089
653090
653094
653095
653096
653098
653102
653104
653107
653108
653112
653113
653114
653115
653116
653119
653127
653129
653132
653133
653134
653135
653140
653146
653147
653148
653149
653150
653152
653154
653157
653160
653161
653162
653166
653168
653169
653171
653172
653175
653176
653177
653178
653180
653182
653183
653185
653187
653190
653191
653192
653193
653194
653196
653197
653202
653203
653209
653211
653215
653216
653218
653219
653222
653223
653224
653225
653227
653228
653229
653230
653234
653235
653237
653238
653240
653249
653251
653253
653255
653257
653259
653261
653266
653268
653270
653271
653273
653274
653275
653278
653279
653280
653284
653285
653288
653289
653290
653292
653294
653295
653297
653298
653299
653300
653301
653303
653305
653306
653307
653311
653316
653317
653318
653319
653320
653321
653323
653324
653325
653326
653328
653329
653334
653336
653339
653341
653345
653348
653351
653353
653354
653356
653357
653359
653360
653364
653365
653366
653370
653372
653374
653379
653381
653384
653387
653390
653392
653394
653396
653397
653398
653403
653405
653408
653411
653415
653420
653421
653424
653427
653430
653432
653433
653434
653436
653438
653440
653441
653443
653444
653445
653446
653447
653450
653452
653455
653456
653457
653459
653460
653461
653465
653468
653469
653472
653473
653475
653477
653478
653485
653489
653491
653492
653493
653494
653495
653496
653499
653501
653505
653507
653511
653515
653517
653518
653519
653520
653521
653523
653524
653525
653526
653527
653532
653535
653537
653539
653540
653541
653544
653545
653546
653549
653550
653551
653552
653553
653554
653556
653558
653560
653561
653562
653564
653565
653566
653568
653571
653573
653575
653580
653582
653586
653587
653589
653590
653591
653592
653593
653594
653595
653596
653597
653598
653599
653602
653603
653604
653605
653607
653608
653609
653611
653612
653613
653614
653615
653616
653626
653628
653630
653632
653638
653639
653641
653643
653644
653645
653646
653650
653652
653653
653654
653655
653657
653658
653662
653663
653664
653665
653666
653667
653670
653674
653675
653676
653677
653679
653680
653685
653686
653689
653690
653692
653697
653699
653702
653703
653706
653707
653708
653711
653714
653715
653717
653718
653719
653720
653722
653723
653724
653726
653727
653728
653730
653731
653733
653735
653736
653739
653741
653742
653743
653744
653745
653747
653748
653752
653756
653758
653759
653760
653764
653766
653767
653768
653769
653773
653774
653776
653780
653781
653783
653784
653785
653790
653791
653794
653795
653798
653799
653801
653805
653810
653813
653828
653831
653833
653834
653836
653843
653845
653847
653848
653849
653851
653852
653855
653856
653858
653859
653860
653862
653866
653867
653868
653870
653874
653876
653880
653885
653887
653892
653893
653894
653896
653899
653901
653902
653903
653904
653906
653907
653908
653914
653915
653916
653918
653919
653921
653923
653928
653929
653930
653931
653932
653933
653935
653937
653938
653943
653944
653945
653946
653947
653948
653949
653954
653955
653956
653958
653959
653964
653966
653967
653968
653969
653971
653972
653974
653975
653978
653980
653984
653986
653988
653989
653995
653996
653997
653999
654001
654003
654005
654009
654013
654015
654016
654018
654019
654023
654025
654026
654028
654033
654034
654035
654037
654045
654050
654051
654052
654053
654055
654056
654057
654058
654059
654060
654062
654063
654066
654068
654071
654072
654074
654075
654078
654081
654083
654086
654088
654089
654091
654092
654094
654098
654101
654102
654104
654106
654107
654109
654110
654112
654115
654121
654122
654131
654135
654137
654139
654142
654146
654148
654152
654154
654156
654157
654158
654159
654160
654162
654163
654167
654168
654171
654172
654174
654176
654179
654181
654182
654186
654187
654188
654189
654190
654192
654195
654196
654197
654198
654201
654203
654204
654206
654207
654209
654211
654212
654215
654217
654218
654225
654226
654227
654229
654231
654232
654233
654234
654239
654240
654241
654244
654245
654246
654248
654251
654252
654253
654254
654255
654258
654262
654264
654270
654272
654274
654280
654282
654283
654285
654287
654288
654289
654290
654291
654292
654294
654295
654299
654301
654302
654303
654305
654306
654307
654308
654309
654310
654315
654316
654317
654318
654320
654323
654324
654325
654327
654328
654329
654330
654333
654336
654339
654340
654341
654342
654349
654350
654351
654352
654354
654355
654356
654359
654361
654362
654363
654364
654365
654368
654370
654373
654376
654377
654379
654381
654383
654389
654393
654396
654401
654402
654404
654407
654408
654409
654410
654411
654413
654414
654415
654416
654422
654426
654428
654431
654432
654433
654435
654441
654443
654444
654446
654448
654449
654450
654451
654452
654454
654458
654459
654461
654463
654464
654466
654470
654471
654474
654476
654478
654482
654483
654485
654486
654490
654491
654493
654494
654498
654500
654502
654504
654506
654508
654516
654517
654519
654520
654522
654524
654525
654528
654529
654531
654532
654534
654536
654539
654540
654544
654546
654548
654550
654551
654553
654555
654556
654562
654563
654565
654566
654569
654573
654574
654578
654580
654581
654584
654585
654586
654589
654590
654593
654595
654596
654598
654599
654601
654602
654604
654608
654610
654612
654614
654616
654617
654619
654620
654622
654623
654624
654625
654629
654633
654635
654636
654637
654638
654639
654640
654642
654643
654644
654646
654648
654651
654652
654655
654656
654658
654659
654661
654662
654663
654667
654668
654671
654673
654677
654678
654679
654681
654682
654683
654684
654686
654687
654688
654690
654691
654692
654693
654695
654703
654704
654706
654710
654712
654713
654714
654715
654721
654722
654724
654726
654734
654736
654739
654742
654743
654745
654750
654752
654753
654754
654756
654758
654759
654761
654764
654765
654766
654767
654769
654770
654771
654772
654773
654774
654775
654777
654780
654782
654783
654784
654786
654791
654792
654793
654794
654795
654796
654798
654799
654802
654805
654806
654807
654810
654813
654815
654821
654822
654827
654828
654829
654831
654832
654835
654836
654839
654842
654843
654847
654851
654852
654855
654857
654859
654861
654862
654863
654865
654866
654871
654873
654875
654877
654879
654880
654881
654888
654889
654890
654894
654895
654896
654897
654900
654901
654902
654904
654911
654912
654913
654914
654915
654917
654918
654919
654920
654921
654924
654928
654933
654934
654935
654937
654941
654945
654947
654950
654952
654954
654955
654956
654958
654959
654960
654961
654962
654963
654966
654968
654976
654978
654984
654985
654986
654987
654988
654989
654993
654994
654995
654997
654998
654999
655001
655004
655005
655010
655011
655014
655017
655018
655019
655021
655022
655025
655027
655028
655029
655031
655034
655035
655036
655039
655040
655044
655046
655048
655049
655051
655052
655054
655056
655058
655059
655060
655062
655063
655064
655066
655067
655069
655072
655073
655074
655077
655078
655079
655080
655082
655084
655086
655090
655092
655095
655096
655098
655102
655104
655108
655109
655113
655114
655117
655118
655119
655122
655125
655126
655127
655128
655130
655131
655132
655136
655138
655139
655142
655143
655145
655147
655149
655151
655162
655163
655170
655172
655173
655174
655176
655178
655179
655180
655183
655185
655186
655187
655188
655189
655192
655193
655194
655195
655196
655197
655199
655203
655204
655206
655208
655216
655218
655220
655221
655222
655227
655230
655238
655240
655248
655250
655252
655257
655258
655259
655261
655262
655266
655268
655269
655272
655273
655274
655275
655278
655279
655282
655288
655290
655292
655294
655296
655297
655299
655300
655302
655307
655309
655310
655313
655314
655317
655318
655320
655321
655322
655323
655324
655325
655326
655327
655328
655330
655332
655334
655335
655336
655337
655339
655343
655344
655345
655347
655349
655355
655357
655359
655361
655362
655363
655364
655365
655367
655373
655381
655385
655386
655387
655389
655392
655393
655395
655396
655397
655399
655401
655402
655404
655407
655408
655409
655410
655411
655412
655413
655414
655416
655417
655418
655419
655420
655421
655425
655426
655429
655430
655433
655434
655435
655436
655440
655441
655442
655443
655444
655446
655447
655450
655452
655457
655460
655464
655466
655468
655470
655472
655474
655478
655479
655480
655481
655485
655486
655487
655488
655490
655493
655494
655496
655498
655499
655500
655504
655506
655509
655515
655516
655517
655520
655521
655522
655526
655536
655538
655541
655544
655545
655546
655547
655550
655551
655552
655553
655555
655556
655558
655559
655560
655561
655562
655563
655565
655566
655569
655573
655575
655580
655581
655582
655584
655585
655586
655591
655593
655597
655598
655600
655601
655602
655604
655605
655606
655607
655608
655611
655613
655614
655616
655620
655621
655624
655625
655626
655627
655628
655631
655632
655635
655638
655640
655642
655644
655646
655651
655652
655653
655656
655657
655658
655661
655662
655663
655667
655668
655670
655671
655672
655677
655681
655682
655683
655684
655685
655686
655687
655688
655689
655690
655691
655692
655693
655697
655698
655699
655703
655704
655705
655707
655708
655711
655712
655713
655715
655717
655721
655723
655726
655732
655734
655736
655737
655740
655743
655744
655748
655749
655750
655754
655756
655757
655758
655759
655760
655767
655768
655772
655774
655776
655779
655781
655783
655786
655787
655789
655791
655795
655796
655798
655799
655800
655801
655802
655803
655804
655805
655808
655809
655810
655811
655817
655818
655821
655823
655824
655828
655829
655832
655834
655835
655838
655840
655842
655844
655846
655848
655849
655850
655851
655855
655856
655857
655858
655859
655860
655862
655864
655870
655871
655872
655874
655876
655877
655878
655879
655880
655882
655883
655884
655888
655889
655893
655894
655895
655897
655898
655902
655903
655904
655905
655907
655908
655909
655910
655913
655918
655920
655921
655922
655923
655924
655925
655930
655931
655932
655934
655935
655936
655937
655938
655940
655942
655943
655946
655948
655952
655953
655956
655958
655968
655976
655978
655981
655983
655987
655988
655990
655991
655993
655994
655996
655998
656000
656001
656002
656003
656005
656006
656007
656011
656018
656020
656021
656023
656025
656027
656028
656030
656032
656034
656036
656037
656038
656041
656042
656044
656045
656049
656051
656054
656056
656058
656059
656060
656061
656062
656063
656064
656065
656066
656067
656069
656072
656076
656079
656090
656092
656093
656095
656096
656098
656100
656101
656104
656106
656107
656109
656110
656111
656114
656115
656119
656122
656123
656124
656125
656126
656128
656129
656130
656131
656133
656134
656135
656136
656137
656138
656142
656143
656146
656151
656152
656154
656155
656156
656157
656158
656161
656162
656163
656164
656165
656166
656168
656170
656171
656173
656175
656176
656177
656178
656180
656183
656185
656186
656188
656190
656194
656196
656198
656200
656201
656204
656206
656208
656209
656210
656211
656212
656213
656215
656216
656217
656219
656220
656221
656222
656224
656228
656229
656230
656233
656234
656235
656236
656237
656239
656242
656243
656246
656247
656248
656249
656250
656252
656253
656255
656256
656258
656259
656260
656263
656264
656265
656269
656270
656272
656273
656275
656277
656278
656279
656280
656283
656285
656287
656288
656289
656291
656296
656297
656298
656299
656300
656301
656304
656306
656308
656310
656311
656315
656316
656318
656320
656322
656323
656325
656326
656327
656328
656329
656332
656334
656337
656338
656339
656342
656343
656345
656346
656347
656349
656350
656352
656355
656359
656360
656362
656364
656366
656367
656370
656371
656372
656373
656375
656376
656377
656378
656379
656380
656381
656385
656511
656576
656580
656583
656593
656598
656615
656655
656665
656668
656717
656732
656733
656743
656765
656767
656777
656804
656894
656913
656916
656928
656932
656933
656936
656941
656944
656949
656950
656952
656953
656967
656970
656973
657004
657007
657034
657038
657061
657065
657066
657068
657105
657106
657131
657137
657138
657140
657141
657144
657154
657202
657218
657220
657237
657255
657262
657298
657309
657314
657319
657345
657347
657356
657375
657378
657380
657401
657403
657405
657407
657413
657419
657422
657424
657428
657429
657431
657432
657433
657434
657435
657436
657440
657441
657444
657445
657446
657448
657449
657451
657453
657454
657455
657456
657458
657461
657462
657464
657470
657471
657472
657473
657474
657475
657476
657477
657478
657479
657480
657481
657485
657491
657495
657500
657501
657504
657506
657508
657513
657517
657519
657523
657531
657536
657539
657546
657547
657548
657552
657553
657554
657555
657556
657557
657558
657559
657562
657564
657566
657567
657568
657570
657571
657572
657573
657574
657575
657576
657577
657580
657581
657582
657584
657585
657586
657588
657591
657594
657596
657598
657602
657603
657604
657605
657606
657610
657611
657612
657614
657615
657617
657621
657625
657627
657629
657635
657637
657640
657644
657649
657650
657653
657654
657656
657657
657658
657659
657660
657662
657663
657664
657666
657669
657671
657672
657678
657680
657682
657684
657685
657686
657687
657690
657691
657692
657697
657698
657699
657700
657701
657702
657703
657704
657707
657708
657713
657714
657717
657720
657721
657722
657726
657728
657731
657733
657735
657736
657737
657738
657741
657742
657743
657744
657746
657749
657750
657753
657754
657755
657756
657757
657759
657762
657763
657766
657767
657771
657772
657773
657775
657779
657780
657782
657783
657785
657786
657789
657790
657792
657793
657794
657795
657796
657797
657798
657801
657802
657803
657804
657806
657807
657808
657810
657811
657814
657816
657817
657819
657821
657822
657827
657831
657834
657836
657838
657840
657842
657843
657844
657845
657846
657847
657849
657850
657851
657853
657854
657858
657859
657860
657862
657866
657867
657868
657870
657871
657872
657873
657874
657876
657877
657878
657880
657881
657882
657884
657885
657888
657890
657891
657892
657893
657894
657895
657896
657898
657901
657902
657904
657906
657908
657909
657910
657911
657912
657915
657916
657917
657918
657921
657926
657927
657928
657930
657932
657934
657936
657938
657940
657942
657944
657946
657947
657948
657949
657951
657953
657954
657957
657959
657960
657961
657963
657965
657967
657968
657969
657970
657971
657972
657974
657975
657977
657980
657981
657983
657984
657985
657986
657988
657993
657999
658000
658003
658004
658005
658006
658009
658010
658011
658012
658013
658014
658016
658017
658018
658021
658022
658023
658024
658025
658028
658030
658032
658033
658034
658035
658036
658037
658039
658040
658041
658043
658053
658062
658064
658066
658067
658068
658070
658072
658073
658074
658075
658076
658077
658079
658080
658081
658082
658085
658086
658087
658088
658089
658090
658091
658094
658095
658096
658097
658098
658099
658101
658102
658103
658104
658106
658107
658108
658111
658112
658114
658115
658116
658118
658119
658120
658123
658124
658126
658127
658128
658129
658131
658132
658134
658135
658136
658137
658140
658141
658143
658145
658146
658148
658149
658151
658152
658153
658154
658157
658159
658160
658161
658163
658166
658167
658168
658169
658171
658172
658175
658177
658179
658181
658183
658185
658187
658189
658190
658191
658192
658195
658196
658197
658198
658199
658200
658201
658203
658206
658207
658208
658209
658212
658214
658215
658216
658217
658218
658219
658221
658222
658225
658226
658228
658229
658231
658232
658236
658238
658239
658240
658242
658244
658245
658246
658247
658249
658250
658252
658255
658258
658260
658261
658262
658263
658264
658265
658266
658267
658268
658270
658273
658274
658275
658276
658279
658281
658282
658284
658285
658286
658289
658293
658297
658299
658301
658303
658307
658308
658311
658312
658313
658314
658317
658318
658319
658322
658323
658324
658325
658327
658328
658329
658330
658332
658336
658339
658340
658341
658342
658346
658347
658348
658352
658353
658354
658355
658356
658360
658362
658363
658364
658366
658367
658369
658370
658372
658377
658378
658380
658381
658383
658385
658386
658388
658389
658390
658392
658393
658395
658399
658400
658402
658403
658405
658406
658407
658410
658411
658412
658415
658422
658426
658432
658434
658435
658441
658445
658446
658450
658451
658453
658454
658456
658457
658458
658459
658462
658464
658465
658466
658467
658469
658471
658472
658473
658474
658475
658477
658478
658480
658481
658486
658489
658491
658492
658493
658500
658502
658504
658505
658506
658507
658510
658512
658517
658523
658527
658529
658530
658531
658532
658533
658534
658538
658540
658541
658542
658543
658545
658546
658547
658548
658552
658556
658557
658561
658562
658563
658566
658573
658574
658576
658578
658581
658583
658585
658586
658588
658589
658590
658596
658602
658604
658605
658606
658608
658609
658610
658612
658614
658615
658616
658619
658620
658621
658624
658625
658630
658632
658634
658641
658643
658645
658647
658649
658650
658651
658652
658655
658658
658659
658660
658661
658662
658665
658667
658668
658669
658670
658672
658673
658674
658681
658682
658683
658684
658687
658689
658690
658691
658692
658693
658695
658696
658697
658698
658700
658701
658703
658707
658708
658709
658710
658711
658713
658717
658718
658719
658720
658721
658723
658724
658726
658729
658731
658732
658733
658734
658736
658737
658738
658739
658740
658741
658742
658743
658747
658749
658750
658752
658756
658758
658764
658768
658770
658772
658773
658774
658777
658778
658779
658781
658782
658785
658786
658787
658788
658789
658790
658791
658792
658793
658794
658795
658797
658798
658799
658802
658803
658805
658808
658809
658811
658812
658813
658815
658816
658817
658823
658825
658826
658831
658834
658835
658836
658842
658843
658845
658848
658849
658850
658851
658852
658854
658856
658857
658858
658859
658860
658861
658862
658864
658868
658870
658871
658872
658873
658874
658876
658877
658878
658879
658880
658881
658883
658885
658888
658894
658899
658900
658904
658905
658908
658909
658912
658913
658914
658917
658919
658920
658921
658922
658924
658927
658928
658929
658931
658933
658934
658936
658939
658940
658944
658946
658947
658948
658949
658950
658951
658953
658954
658955
658956
658957
658958
658963
658964
658966
658967
658968
658969
658970
658973
658974
658976
658978
658979
658980
658981
658982
658984
658986
658989
658991
658992
658994
658997
659000
659001
659003
659007
659009
659011
659015
659019
659021
659023
659025
659027
659031
659035
659036
659037
659038
659042
659043
659045
659046
659047
659048
659050
659051
659057
659060
659062
659063
659066
659067
659068
659069
659070
659071
659072
659073
659074
659076
659077
659078
659080
659081
659082
659084
659086
659087
659088
659089
659090
659091
659092
659093
659094
659095
659097
659098
659099
659100
659101
659108
659110
659111
659115
659116
659117
659119
659120
659121
659124
659126
659128
659133
659134
659136
659137
659138
659142
659144
659146
659148
659151
659153
659155
659157
659160
659162
659163
659168
659169
659173
659176
659178
659179
659180
659182
659183
659184
659186
659189
659191
659193
659195
659197
659198
659199
659200
659202
659203
659204
659205
659208
659209
659210
659211
659213
659215
659216
659219
659226
659228
659229
659230
659231
659232
659233
659237
659238
659241
659242
659244
659246
659248
659250
659252
659254
659256
659264
659268
659270
659272
659273
659274
659276
659277
659278
659280
659283
659284
659286
659287
659290
659291
659292
659293
659294
659295
659296
659299
659300
659301
659302
659303
659309
659310
659311
659314
659315
659317
659318
659322
659323
659324
659326
659328
659329
659330
659331
659334
659336
659340
659341
659343
659346
659347
659350
659351
659352
659353
659355
659357
659358
659360
659362
659364
659366
659368
659373
659375
659383
659384
659389
659390
659392
659394
659395
659397
659398
659400
659401
659402
659403
659405
659406
659408
659409
659410
659413
659414
659416
659418
659419
659420
659421
659423
659424
659425
659426
659427
659428
659432
659434
659436
659438
659439
659440
659441
659447
659449
659453
659454
659455
659456
659463
659464
659465
659466
659469
659470
659475
659476
659477
659479
659480
659482
659483
659484
659486
659487
659491
659494
659495
659496
659498
659499
659500
659501
659503
659504
659505
659506
659507
659508
659512
659513
659514
659515
659518
659520
659522
659523
659524
659525
659528
659529
659530
659531
659535
659536
659537
659540
659541
659542
659543
659544
659546
659547
659548
659550
659551
659554
659559
659562
659563
659565
659566
659567
659568
659572
659574
659575
659576
659577
659578
659580
659581
659582
659583
659584
659585
659587
659588
659589
659591
659592
659593
659595
659596
659597
659599
659603
659604
659605
659606
659607
659609
659610
659614
659617
659618
659622
659623
659625
659629
659630
659632
659633
659635
659636
659637
659642
659644
659647
659648
659654
659655
659656
659657
659661
659665
659666
659668
659669
659671
659672
659673
659676
659679
659680
659682
659683
659684
659686
659687
659689
659696
659697
659698
659700
659703
659705
659708
659709
659712
659716
659717
659719
659720
659722
659723
659724
659725
659727
659729
659730
659731
659734
659735
659737
659738
659739
659740
659742
659743
659745
659747
659752
659753
659754
659756
659759
659760
659761
659762
659763
659766
659767
659770
659771
659774
659778
659779
659780
659781
659783
659784
659785
659787
659790
659792
659794
659795
659798
659800
659803
659804
659806
659807
659808
659809
659811
659814
659815
659818
659819
659822
659823
659824
659825
659826
659827
659828
659830
659832
659840
659842
659843
659844
659845
659858
659860
659862
659863
659867
659868
659870
659871
659873
659874
659876
659878
659882
659886
659887
659888
659889
659891
659892
659893
659895
659898
659901
659902
659903
659904
659906
659909
659910
659911
659913
659914
659915
659917
659918
659924
659925
659927
659929
659930
659939
659940
659941
659942
659944
659945
659946
659947
659949
659950
659952
659954
659956
659958
659963
659972
659974
659976
659977
659978
659980
659981
659982
659983
659984
659985
659986
659987
659989
659991
659994
659995
659996
659997
659998
659999
660000
660001
660006
660009
660012
660014
660015
660016
660017
660018
660019
660022
660027
660028
660029
660030
660034
660035
660039
660040
660041
660042
660043
660045
660046
660048
660052
660053
660055
660058
660061
660062
660063
660064
660065
660068
660069
660070
660071
660075
660077
660079
660080
660081
660086
660089
660091
660093
660097
660100
660101
660103
660105
660106
660107
660108
660113
660115
660117
660118
660119
660120
660121
660122
660123
660124
660127
660128
660129
660130
660131
660134
660136
660137
660138
660143
660144
660145
660149
660150
660152
660153
660155
660156
660157
660158
660159
660160
660161
660162
660163
660166
660167
660169
660175
660176
660178
660179
660180
660185
660187
660189
660190
660194
660196
660197
660200
660202
660205
660206
660207
660208
660210
660213
660215
660219
660222
660228
660229
660232
660233
660235
660236
660238
660240
660242
660243
660245
660246
660248
660249
660250
660251
660252
660254
660255
660256
660257
660258
660260
660262
660263
660268
660269
660270
660271
660273
660277
660278
660280
660281
660282
660285
660287
660289
660292
660295
660296
660299
660301
660304
660305
660306
660308
660309
660310
660311
660313
660314
660315
660316
660319
660323
660329
660331
660332
660336
660337
660338
660339
660340
660341
660342
660344
660348
660350
660352
660354
660357
660358
660359
660360
660362
660363
660364
660365
660366
660367
660368
660370
660371
660374
660376
660377
660379
660380
660383
660385
660386
660387
660388
660389
660390
660396
660397
660399
660402
660403
660405
660407
660408
660409
660410
660411
660415
660417
660419
660420
660421
660425
660427
660429
660431
660432
660434
660436
660437
660439
660440
660442
660443
660444
660445
660449
660453
660454
660455
660456
660457
660460
660463
660465
660467
660471
660475
660479
660480
660482
660485
660486
660487
660488
660489
660490
660491
660492
660494
660495
660497
660498
660499
660500
660504
660506
660507
660510
660511
660512
660513
660514
660515
660516
660518
660520
660521
660522
660523
660524
660525
660526
660527
660529
660530
660531
660532
660533
660535
660536
660538
660539
660540
660541
660545
660546
660547
660549
660552
660553
660556
660557
660558
660559
660560
660562
660564
660565
660566
660567
660569
660571
660572
660573
660574
660576
660578
660579
660580
660581
660583
660584
660588
660592
660593
660594
660596
660598
660600
660602
660604
660611
660612
660614
660615
660618
660619
660620
660621
660622
660625
660626
660627
660628
660629
660630
660631
660634
660635
660637
660639
660640
660641
660642
660646
660647
660649
660655
660656
660658
660659
660660
660662
660663
660664
660665
660669
660671
660673
660674
660675
660676
660677
660678
660685
660689
660690
660691
660692
660693
660695
660696
660698
660702
660703
660704
660705
660706
660707
660709
660711
660713
660714
660716
660717
660719
660720
660721
660723
660725
660727
660729
660733
660737
660739
660741
660743
660745
660751
660753
660754
660755
660757
660758
660759
660761
660762
660763
660765
660766
660767
660768
660769
660771
660773
660775
660776
660780
660781
660782
660785
660787
660789
660792
660794
660795
660796
660797
660798
660799
660800
660802
660804
660805
660806
660808
660809
660810
660811
660813
660816
660817
660818
660819
660822
660824
660828
660829
660830
660831
660835
660836
660837
660838
660839
660841
660845
660847
660848
660850
660852
660858
660862
660864
660870
660872
660874
660878
660879
660880
660882
660884
660885
660889
660890
660891
660893
660894
660895
660897
660898
660901
660903
660904
660905
660907
660910
660914
660919
660923
660926
660928
660929
660930
660931
660932
660934
660935
660936
660937
660938
660939
660940
660941
660942
660943
660944
660946
660948
660949
660953
660955
660959
660961
660963
660965
660966
660968
660970
660971
660972
660974
660976
660978
660982
660984
660987
660989
660993
660995
660996
660997
661001
661002
661003
661004
661005
661006
661007
661008
661009
661010
661011
661013
661014
661015
661018
661019
661020
661021
661022
661023
661024
661026
661027
661030
661031
661032
661036
661037
661039
661040
661041
661043
661044
661045
661048
661049
661051
661054
661055
661059
661061
661063
661064
661065
661066
661067
661069
661070
661072
661073
661074
661075
661076
661077
661078
661079
661080
661082
661084
661085
661087
661088
661089
661091
661092
661093
661095
661097
661098
661099
661102
661105
661106
661107
661109
661110
661111
661112
661114
661115
661116
661117
661122
661124
661126
661128
661130
661132
661134
661140
661142
661143
661147
661148
661149
661150
661151
661157
661161
661163
661164
661166
661167
661169
661174
661176
661179
661180
661181
661182
661183
661185
661186
661188
661189
661190
661192
661194
661195
661196
661203
661204
661205
661214
661216
661217
661221
661223
661224
661225
661226
661231
661233
661234
661237
661238
661239
661241
661245
661246
661247
661248
661250
661251
661252
661253
661255
661256
661257
661259
661260
661261
661263
661264
661265
661267
661269
661271
661273
661275
661278
661282
661294
661295
661296
661297
661298
661300
661303
661304
661305
661308
661309
661311
661312
661315
661319
661320
661323
661324
661325
661326
661327
661328
661329
661330
661333
661334
661336
661337
661338
661339
661341
661342
661343
661345
661346
661347
661351
661353
661356
661358
661363
661364
661366
661367
661368
661369
661372
661374
661376
661377
661380
661381
661382
661383
661384
661385
661386
661389
661390
661391
661392
661396
661397
661399
661402
661404
661408
661413
661421
661427
661429
661430
661431
661434
661435
661436
661437
661438
661439
661441
661442
661444
661445
661446
661447
661448
661450
661452
661454
661456
661457
661458
661460
661461
661462
661464
661467
661469
661470
661472
661476
661478
661479
661480
661483
661484
661488
661489
661492
661494
661498
661499
661503
661505
661506
661510
661514
661516
661517
661518
661519
661521
661522
661523
661524
661525
661528
661529
661531
661532
661533
661534
661535
661537
661538
661540
661541
661542
661544
661545
661547
661549
661551
661552
661553
661555
661558
661560
661563
661566
661570
661571
661575
661576
661578
661583
661584
661586
661588
661589
661590
661591
661592
661593
661594
661597
661598
661602
661603
661605
661606
661607
661608
661610
661611
661614
661616
661618
661621
661622
661623
661625
661626
661627
661629
661630
661631
661632
661634
661637
661638
661639
661641
661642
661645
661646
661647
661648
661649
661650
661652
661653
661655
661657
661658
661659
661661
661662
661663
661664
661665
661666
661667
661668
661669
661670
661673
661674
661675
661677
661678
661679
661681
661682
661687
661690
661691
661693
661694
661695
661698
661699
661700
661701
661705
661706
661707
661708
661709
661711
661712
661713
661714
661718
661727
661728
661729
661730
661731
661735
661736
661738
661741
661742
661745
661746
661748
661750
661752
661754
661756
661759
661760
661761
661762
661763
661764
661765
661766
661771
661773
661774
661775
661776
661779
661780
661782
661783
661784
661785
661788
661789
661791
661792
661795
661796
661798
661799
661800
661803
661808
661810
661814
661815
661816
661818
661822
661823
661825
661826
661828
661829
661830
661831
661832
661833
661834
661838
661841
661849
661852
661855
661858
661862
661864
661865
661867
661870
661874
661875
661878
661880
661881
661882
661884
661886
661888
661889
661890
661897
661900
661904
661907
661908
661910
661913
661914
661916
661919
661921
661923
661924
661925
661927
661929
661930
661935
661937
661940
661942
661943
661945
661947
661949
661951
661953
661955
661956
661958
661960
661961
661965
661967
661971
661972
661973
661974
661975
661976
661978
661980
661982
661983
661985
661987
661991
661995
661996
661999
662002
662003
662004
662014
662015
662016
662017
662020
662021
662022
662026
662027
662028
662029
662032
662033
662034
662036
662038
662039
662041
662042
662043
662044
662047
662048
662050
662051
662053
662056
662058
662059
662066
662068
662069
662071
662074
662076
662078
662080
662081
662087
662090
662092
662097
662098
662099
662100
662102
662103
662106
662108
662109
662112
662113
662117
662118
662121
662122
662124
662125
662126
662127
662130
662131
662136
662137
662141
662144
662145
662147
662151
662152
662155
662156
662157
662159
662161
662162
662167
662168
662169
662170
662173
662174
662175
662178
662179
662186
662187
662189
662190
662192
662193
662194
662199
662200
662204
662206
662210
662214
662218
662220
662222
662224
662227
662228
662230
662231
662232
662233
662235
662237
662238
662239
662240
662241
662242
662243
662245
662246
662247
662251
662252
662253
662254
662258
662260
662261
662262
662263
662264
662265
662266
662269
662270
662273
662276
662280
662281
662282
662284
662285
662286
662288
662290
662294
662295
662296
662300
662301
662303
662304
662306
662307
662308
662310
662312
662313
662318
662320
662321
662324
662325
662326
662327
662329
662330
662331
662334
662336
662338
662339
662340
662342
662344
662345
662346
662348
662349
662351
662355
662359
662361
662363
662365
662366
662367
662369
662370
662371
662372
662374
662377
662379
662383
662384
662385
662386
662387
662388
662389
662393
662394
662395
662400
662401
662403
662408
662411
662412
662414
662415
662416
662417
662418
662419
662420
662422
662423
662424
662425
662426
662427
662433
662434
662435
662436
662439
662440
662441
662443
662445
662446
662448
662449
662450
662451
662453
662454
662457
662462
662464
662466
662468
662472
662474
662478
662480
662481
662484
662485
662486
662487
662488
662490
662491
662492
662496
662498
662502
662506
662512
662514
662517
662518
662519
662521
662529
662530
662532
662533
662536
662537
662538
662539
662540
662543
662547
662548
662549
662553
662554
662557
662559
662560
662561
662562
662563
662568
662569
662571
662572
662575
662577
662578
662579
662580
662582
662584
662586
662587
662588
662589
662592
662594
662595
662597
662598
662601
662604
662605
662610
662613
662618
662619
662622
662623
662624
662626
662627
662629
662635
662640
662642
662643
662644
662645
662646
662648
662649
662651
662652
662656
662657
662658
662660
662661
662662
662665
662668
662669
662670
662671
662672
662673
662678
662679
662683
662684
662685
662686
662687
662688
662689
662690
662693
662694
662695
662696
662697
662699
662704
662705
662706
662708
662710
662711
662713
662716
662717
662721
662722
662723
662726
662727
662731
662732
662733
662736
662741
662742
662746
662747
662748
662750
662753
662755
662757
662759
662762
662763
662764
662768
662771
662774
662776
662778
662780
662784
662791
662792
662793
662795
662796
662797
662799
662800
662802
662805
662809
662811
662812
662813
662815
662817
662818
662820
662823
662825
662828
662832
662833
662834
662835
662838
662839
662840
662841
662843
662844
662845
662848
662849
662852
662854
662855
662857
662859
662860
662864
662865
662866
662867
662869
662870
662872
662873
662875
662878
662880
662881
662882
662883
662886
662887
662891
662892
662894
662895
662899
662903
662906
662907
662908
662911
662913
662914
662916
662919
662921
662928
662931
662933
662937
662942
662943
662944
662945
662947
662949
662950
662951
662952
662953
662954
662955
662962
662963
662964
662965
662966
662967
662968
662969
662970
662973
662974
662975
662977
662979
662980
662981
662983
662985
662987
662988
662989
662990
662994
662996
662998
662999
663000
663003
663005
663011
663013
663015
663019
663021
663022
663023
663030
663032
663033
663034
663035
663036
663038
663040
663042
663043
663045
663046
663049
663050
663055
663056
663057
663059
663060
663064
663068
663070
663072
663074
663076
663078
663081
663084
663087
663089
663090
663094
663095
663098
663099
663108
663110
663111
663115
663116
663118
663120
663121
663123
663124
663128
663130
663136
663137
663138
663143
663145
663146
663147
663151
663156
663157
663159
663160
663161
663162
663165
663167
663168
663169
663173
663174
663175
663176
663179
663181
663182
663185
663188
663189
663191
663192
663194
663197
663198
663200
663202
663204
663208
663213
663221
663225
663227
663229
663230
663232
663233
663237
663240
663244
663245
663246
663247
663249
663251
663255
663258
663262
663263
663264
663268
663270
663272
663273
663276
663277
663279
663281
663283
663284
663285
663286
663288
663290
663294
663295
663296
663297
663298
663299
663301
663304
663307
663310
663312
663315
663316
663318
663320
663323
663324
663326
663328
663330
663331
663332
663333
663335
663336
663337
663340
663341
663342
663344
663345
663347
663349
663357
663361
663363
663365
663368
663369
663373
663376
663378
663380
663381
663383
663384
663385
663386
663388
663389
663390
663391
663396
663399
663400
663402
663403
663404
663406
663407
663410
663411
663412
663413
663415
663416
663418
663421
663422
663423
663424
663425
663426
663428
663429
663431
663432
663434
663435
663437
663438
663440
663441
663443
663447
663448
663451
663454
663455
663459
663460
663463
663466
663469
663473
663474
663475
663480
663484
663485
663486
663488
663493
663494
663496
663498
663500
663502
663503
663504
663507
663508
663517
663519
663521
663523
663524
663525
663526
663528
663530
663531
663532
663536
663539
663542
663543
663549
663551
663552
663553
663556
663562
663563
663566
663567
663568
663569
663572
663574
663575
663578
663581
663582
663584
663585
663586
663587
663589
663590
663591
663592
663593
663596
663597
663598
663599
663600
663601
663602
663603
663604
663605
663606
663607
663608
663609
663610
663611
663616
663618
663619
663620
663622
663623
663628
663629
663631
663632
663635
663637
663638
663640
663642
663643
663645
663646
663647
663648
663650
663652
663655
663656
663657
663658
663659
663660
663661
663663
663665
663667
663669
663671
663673
663675
663676
663677
663681
663684
663685
663686
663688
663689
663690
663693
663695
663697
663698
663702
663707
663708
663709
663710
663712
663715
663717
663721
663725
663726
663729
663731
663732
663733
663734
663735
663737
663738
663739
663741
663742
663743
663745
663746
663747
663748
663750
663751
663752
663753
663757
663758
663762
663766
663768
663772
663773
663776
663778
663780
663785
663786
663788
663790
663791
663792
663793
663795
663796
663797
663802
663803
663806
663807
663812
663814
663818
663819
663821
663824
663826
663827
663828
663831
663836
663837
663838
663841
663842
663843
663844
663846
663850
663853
663855
663856
663857
663858
663859
663860
663861
663863
663868
663869
663870
663871
663873
663874
663875
663877
663879
663880
663887
663888
663890
663891
663892
663893
663894
663895
663896
663898
663899
663900
663905
663906
663910
663911
663914
663916
663917
663918
663919
663923
663925
663926
663928
663933
663934
663940
663941
663945
663948
663950
663953
663954
663955
663956
663958
663960
663961
663962
663964
663966
663968
663970
663971
663972
663973
663974
663976
663979
663982
663983
663984
663986
663987
663988
663989
663995
663996
663997
663999
664002
664005
664007
664010
664012
664013
664014
664016
664019
664021
664023
664026
664029
664030
664031
664033
664037
664039
664040
664041
664042
664043
664044
664046
664048
664049
664050
664051
664055
664056
664059
664061
664064
664065
664066
664069
664073
664077
664078
664080
664081
664083
664087
664089
664091
664095
664100
664101
664102
664104
664105
664106
664107
664112
664114
664116
664118
664124
664125
664126
664129
664130
664133
664134
664136
664137
664139
664141
664142
664145
664146
664147
664148
664149
664150
664153
664154
664159
664161
664162
664165
664166
664170
664175
664177
664178
664180
664181
664182
664183
664186
664189
664190
664192
664194
664195
664196
664197
664198
664201
664209
664210
664211
664213
664214
664216
664219
664220
664221
664227
664228
664229
664234
664235
664237
664239
664240
664243
664244
664247
664248
664249
664250
664252
664253
664254
664255
664256
664257
664258
664260
664262
664263
664266
664268
664270
664273
664274
664276
664279
664280
664281
664282
664284
664285
664286
664289
664291
664293
664295
664297
664299
664301
664305
664307
664308
664309
664311
664312
664313
664316
664321
664323
664326
664327
664331
664332
664333
664334
664335
664336
664338
664340
664341
664342
664345
664349
664350
664351
664355
664356
664360
664361
664363
664364
664365
664366
664368
664371
664372
664373
664374
664375
664376
664378
664380
664381
664382
664385
664386
664387
664389
664390
664391
664397
664398
664399
664400
664401
664402
664404
664405
664407
664409
664411
664413
664415
664417
664420
664424
664426
664428
664432
664434
664437
664438
664439
664440
664442
664446
664447
664448
664450
664452
664455
664457
664458
664461
664462
664465
664467
664468
664469
664470
664471
664473
664474
664476
664477
664478
664482
664484
664485
664487
664489
664492
664493
664495
664497
664498
664499
664500
664501
664502
664503
664508
664510
664512
664513
664514
664515
664517
664519
664522
664523
664524
664525
664528
664530
664531
664533
664538
664542
664546
664549
664552
664553
664554
664555
664556
664557
664560
664562
664563
664564
664565
664567
664569
664571
664573
664575
664577
664581
664583
664584
664586
664587
664588
664591
664592
664593
664594
664598
664599
664601
664602
664603
664606
664607
664608
664610
664611
664612
664614
664615
664619
664620
664622
664623
664624
664626
664629
664633
664634
664635
664636
664639
664640
664646
664649
664650
664651
664655
664657
664658
664659
664660
664661
664663
664665
664667
664671
664672
664673
664676
664677
664680
664681
664682
664687
664689
664691
664695
664696
664699
664700
664701
664702
664704
664705
664706
664707
664709
664710
664711
664713
664717
664719
664720
664721
664724
664725
664726
664727
664728
664729
664730
664731
664732
664733
664737
664742
664745
664749
664753
664756
664757
664758
664759
664760
664761
664763
664765
664769
664771
664775
664776
664778
664779
664780
664786
664788
664789
664790
664791
664795
664796
664797
664798
664800
664802
664806
664807
664808
664810
664813
664814
664815
664816
664819
664820
664821
664826
664828
664830
664831
664832
664836
664837
664839
664840
664841
664843
664844
664848
664849
664852
664853
664854
664856
664857
664860
664862
664863
664864
664866
664868
664874
664876
664880
664882
664883
664885
664888
664890
664891
664895
664897
664898
664900
664901
664903
664905
664906
664908
664911
664913
664914
664915
664916
664919
664920
664921
664923
664925
664926
664927
664928
664930
664932
664933
664936
664938
664939
664941
664942
664945
664946
664947
664951
664952
664953
664956
664957
664958
664961
664962
664963
664966
664967
664970
664971
664972
664983
664985
664986
664989
664990
664992
664993
664994
664996
664998
665000
665001
665006
665008
665009
665011
665012
665013
665014
665015
665017
665019
665021
665024
665027
665028
665030
665031
665033
665034
665038
665039
665040
665043
665044
665045
665046
665047
665050
665051
665055
665056
665057
665058
665062
665063
665064
665065
665066
665068
665069
665071
665073
665074
665076
665077
665078
665079
665080
665081
665082
665084
665086
665090
665091
665093
665095
665102
665103
665104
665105
665108
665110
665112
665115
665120
665121
665123
665124
665129
665131
665132
665133
665139
665142
665151
665152
665153
665155
665156
665158
665159
665160
665164
665168
665174
665175
665176
665178
665179
665181
665182
665183
665185
665186
665187
665193
665194
665195
665196
665198
665199
665202
665203
665208
665209
665210
665211
665213
665216
665217
665219
665220
665221
665222
665223
665224
665225
665229
665232
665235
665236
665237
665238
665239
665240
665242
665244
665245
665246
665250
665251
665254
665255
665257
665258
665260
665261
665265
665266
665268
665269
665272
665274
665275
665276
665278
665279
665280
665281
665282
665284
665286
665287
665288
665289
665291
665293
665295
665296
665297
665298
665299
665301
665302
665303
665304
665305
665310
665311
665314
665319
665320
665322
665323
665325
665326
665327
665328
665329
665330
665331
665332
665333
665336
665343
665344
665345
665349
665350
665351
665352
665353
665354
665355
665356
665357
665361
665364
665365
665366
665370
665374
665375
665377
665379
665380
665382
665385
665387
665389
665390
665391
665392
665394
665397
665399
665400
665409
665410
665411
665412
665413
665415
665416
665417
665418
665421
665424
665425
665426
665427
665429
665431
665432
665434
665435
665436
665437
665441
665442
665443
665444
665446
665447
665448
665449
665454
665457
665458
665459
665460
665461
665463
665465
665467
665468
665469
665470
665471
665472
665473
665475
665478
665479
665480
665481
665482
665483
665490
665491
665492
665493
665494
665495
665496
665497
665498
665499
665500
665501
665502
665503
665504
665506
665507
665509
665510
665511
665515
665517
665518
665522
665524
665525
665527
665532
665535
665536
665537
665539
665540
665541
665542
665544
665545
665546
665549
665551
665552
665553
665554
665555
665558
665561
665562
665563
665570
665571
665574
665575
665577
665578
665580
665582
665583
665584
665585
665587
665589
665592
665593
665595
665597
665598
665599
665600
665601
665602
665603
665605
665607
665609
665611
665612
665614
665615
665616
665618
665619
665622
665623
665625
665627
665628
665629
665632
665633
665634
665636
665638
665639
665640
665642
665644
665646
665648
665649
665651
665652
665653
665654
665657
665658
665659
665661
665662
665664
665665
665666
665669
665672
665673
665675
665676
665678
665679
665681
665684
665686
665687
665688
665690
665691
665693
665694
665696
665701
665702
665708
665709
665712
665713
665715
665716
665720
665721
665722
665725
665727
665728
665729
665730
665731
665733
665737
665740
665742
665743
665744
665745
665746
665747
665748
665749
665751
665752
665754
665755
665756
665760
665761
665762
665767
665768
665770
665771
665773
665774
665776
665777
665778
665780
665788
665790
665792
665796
665797
665798
665800
665801
665802
665803
665805
665806
665807
665812
665813
665814
665816
665818
665820
665822
665824
665825
665826
665827
665834
665835
665837
665838
665840
665843
665845
665847
665848
665849
665851
665853
665855
665856
665858
665860
665861
665863
665864
665867
665869
665870
665871
665872
665873
665874
665875
665877
665879
665880
665882
665883
665884
665885
665886
665888
665892
665894
665898
665899
665901
665904
665905
665906
665907
665908
665910
665913
665915
665917
665918
665920
665921
665924
665927
665928
665931
665933
665934
665935
665936
665938
665943
665944
665945
665947
665948
665950
665951
665952
665955
665956
665957
665958
665959
665960
665964
665969
665970
665971
665974
665975
665976
665977
665978
665980
665982
665986
665988
665991
665992
665995
665996
665997
665998
666001
666004
666005
666008
666009
666011
666013
666019
666021
666023
666025
666027
666030
666031
666032
666033
666034
666037
666038
666039
666042
666044
666048
666050
666051
666052
666057
666058
666062
666064
666065
666066
666067
666068
666069
666070
666072
666073
666074
666076
666078
666079
666082
666085
666090
666093
666094
666095
666100
666101
666102
666105
666106
666107
666108
666110
666111
666114
666115
666116
666117
666118
666120
666121
666122
666126
666128
666129
666131
666132
666134
666135
666140
666142
666145
666146
666148
666149
666150
666151
666153
666154
666156
666158
666160
666162
666163
666164
666168
666171
666174
666176
666177
666180
666181
666183
666187
666190
666191
666197
666198
666200
666201
666204
666205
666207
666209
666212
666213
666214
666215
666218
666220
666221
666224
666226
666230
666231
666232
666234
666238
666241
666243
666244
666245
666247
666249
666250
666252
666254
666259
666261
666262
666264
666265
666266
666267
666268
666270
666271
666274
666277
666278
666280
666281
666284
666286
666287
666289
666290
666291
666294
666295
666298
666299
666300
666301
666302
666303
666305
666307
666309
666311
666312
666313
666314
666315
666318
666326
666328
666332
666333
666337
666339
666340
666341
666346
666347
666348
666349
666351
666356
666357
666358
666359
666360
666363
666364
666367
666369
666371
666372
666373
666374
666375
666377
666380
666381
666383
666385
666386
666387
666388
666391
666392
666394
666396
666397
666398
666400
666401
666405
666406
666409
666410
666412
666413
666414
666416
666417
666418
666419
666420
666421
666424
666425
666427
666428
666429
666431
666433
666436
666438
666440
666443
666445
666446
666447
666449
666450
666452
666453
666454
666455
666458
666459
666460
666462
666463
666466
666467
666470
666472
666474
666476
666479
666480
666481
666482
666486
666487
666490
666491
666494
666497
666498
666499
666500
666501
666503
666507
666510
666511
666513
666514
666515
666516
666519
666522
666523
666524
666525
666526
666527
666528
666529
666531
666532
666533
666536
666537
666545
666547
666551
666552
666554
666557
666558
666559
666560
666561
666562
666563
666566
666567
666568
666570
666571
666575
666578
666580
666581
666582
666585
666586
666591
666592
666594
666595
666596
666600
666601
666603
666605
666606
666608
666611
666612
666614
666615
666616
666617
666618
666619
666622
666623
666626
666628
666630
666635
666637
666638
666640
666642
666643
666646
666648
666651
666654
666655
666656
666658
666663
666666
666667
666668
666669
666673
666674
666675
666676
666677
666679
666681
666682
666683
666684
666685
666686
666687
666690
666691
666693
666696
666699
666700
666702
666705
666706
666707
666708
666710
666711
666712
666713
666715
666721
666723
666724
666726
666728
666730
666732
666733
666734
666735
666736
666738
666739
666743
666744
666746
666747
666749
666750
666751
666753
666754
666756
666759
666760
666762
666765
666769
666773
666775
666776
666778
666779
666781
666782
666783
666784
666785
666788
666789
666790
666792
666793
666794
666797
666798
666800
666802
666803
666804
666805
666807
666809
666810
666811
666812
666815
666816
666817
666818
666819
666820
666821
666823
666824
666827
666829
666831
666833
666835
666836
666837
666838
666839
666840
666841
666845
666847
666848
666849
666850
666853
666854
666857
666859
666860
666861
666863
666865
666866
666868
666871
666872
666876
666877
666878
666879
666881
666883
666885
666886
666887
666889
666890
666891
666893
666894
666895
666897
666898
666900
666902
666904
666906
666907
666909
666915
666916
666920
666922
666924
666926
666929
666931
666932
666937
666938
666939
666941
666942
666943
666948
666949
666952
666954
666956
666959
666960
666961
666963
666966
666968
666970
666972
666974
666975
666976
666977
666979
666980
666981
666982
666984
666986
666990
666991
666994
666995
666997
666998
667005
667006
667009
667011
667018
667020
667022
667025
667028
667030
667032
667037
667038
667040
667041
667042
667043
667044
667045
667046
667047
667049
667055
667056
667057
667058
667061
667067
667068
667069
667070
667075
667077
667079
667080
667082
667083
667084
667085
667086
667087
667088
667093
667094
667096
667102
667103
667104
667105
667106
667107
667108
667109
667110
667111
667113
667114
667115
667117
667118
667119
667120
667122
667124
667125
667127
667128
667129
667131
667132
667137
667138
667141
667142
667146
667147
667152
667153
667155
667156
667157
667158
667159
667162
667163
667164
667165
667168
667170
667171
667172
667173
667174
667179
667181
667182
667183
667184
667185
667186
667187
667188
667194
667196
667198
667200
667201
667202
667203
667204
667205
667209
667210
667212
667213
667214
667215
667216
667217
667218
667219
667221
667225
667227
667231
667233
667234
667235
667236
667237
667239
667240
667242
667243
667245
667248
667250
667251
667255
667256
667257
667258
667260
667263
667264
667267
667268
667271
667272
667274
667277
667278
667280
667281
667283
667284
667285
667287
667288
667293
667295
667296
667297
667298
667300
667303
667304
667305
667307
667310
667311
667312
667313
667314
667315
667316
667318
667319
667322
667323
667325
667326
667327
667330
667331
667333
667335
667336
667337
667338
667340
667341
667343
667344
667345
667347
667350
667351
667352
667353
667354
667355
667356
667358
667359
667360
667361
667364
667366
667367
667371
667373
667374
667375
667376
667377
667381
667382
667386
667387
667388
667389
667390
667392
667393
667394
667397
667398
667402
667403
667405
667407
667409
667410
667411
667414
667429
667440
667444
667466
667467
667468
667476
667477
667490
667493
667500
667510
667534
667540
667544
667551
667552
667555
667573
667580
667591
667608
667612
667615
667624
667632
667639
667645
667662
667675
667680
667684
667687
667700
667701
667718
667720
667726
667739
667745
667797
667799
667801
667806
667823
667830
667899
667994
667997
668011
668018
668032
668040
668109
668113
668120
668271
668303
668310
668389
668405
668406
668418
668423
668428
668438
668444
668461
668462
668465
668466
668468
668469
668476
668484
668485
668487
668490
668494
668499
668504
668525
668541
668548
668549
668570
668574
668575
668577
668614
668639
668656
668692
668741
668743
668744
668746
668798
668839
668900
668908
668997
669074
669080
669092
669121
669135
669151
669152
669164
669165
669166
669179
669246
669272
669275
669283
669286
669355
669397
669400
669405
669435
669449
669468
669478
669507
669512
669513
669568
669571
669588
669591
669592
669595
669598
669613
669620
669699
669704
669813
669865
669871
670038
670103
670139
670141
670148
670172
670182
670263
670281
670282
670317
670394
670414
670450
670484
670502
670647
670654
670685
670712
670716
670717
670719
670792
670832
670960
670962
670970
670977
671011
671013
671015
671037
671069
671089
671205
671246
671251
671256
671288
671297
671334
671358
671385
671388
671424
671551
671563
671564
671603
671655
671690
671720
671755
671759
671764
671794
671831
671836
671895
671906
671916
671917
672004
672009
672026
672046
672053
672059
672067
672104
672105
672127
672160
672297
672306
672376
672421
672426
672446
672455
672465
672470
672502
672518
672551
672555
672640
672646
672849
672864
673068
673109
673121
673156
673330
673338
673340
673346
673349
673354
673370
673375
673386
673467
673470
673481
673500
673503
673511
673512
673516
673517
673518
673534
673545
673586
673607
673648
673655
673680
673682
673696
673702
673734
673744
673766
673767
673886
673891
673922
673926
673991
674073
674174
674254
674266
674277
674281
674366
674392
674413
674439
674516
674556
674621
674732
674768
674780
674790
674812
674819
674860
674881
674888
674895
674915
674924
674929
674949
674958
674974
674991
675027
675042
675056
675057
675065
675077
675179
675180
675181
675183
675202
675226
675228
675230
675235
675237
675265
675326
675346
675349
675358
675359
675394
675395
675397
675416
675426
675433
675436
675453
675454
675538
675605
675620
675623
675636
675642
675672
675677
675719
675735
675749
675786
675803
675843
675847
675912
675954
675984
676034
676035
676047
676085
676107
676108
676113
676133
676147
676169
676172
676219
676266
676282
676284
676286
676289
676290
676291
676292
676294
676295
676296
676297
676299
676304
676305
676306
676307
676308
676309
676310
676338
676352
676365
676392
676454
676467
676499
676555
676567
676574
676585
676595
676602
676604
676605
676629
676678
676722
676755
676772
676799
676892
676907
676911
677046
677049
677052
677140
677167
677217
677304
677345
677363
677475
677487
677495
677530
677549
677552
677564
677565
677602
677613
677665
677762
677768
677808
677846
677858
677878
677888
677923
677934
677942
677963
677972
678008
678056
678077
678082
678089
678099
678138
678249
678271
678291
678292
678297
678302
678358
678368
678404
678408
678451
678463
678470
678473
678481
678521
678528
678599
678618
678620
678644
678663
678668
678702
678808
678849
678934
678947
679001
679014
679026
679057
679062
679158
679173
679224
679283
679340
679485
679503
679573
679583
679603
679641
679717
679741
679749
679754
679762
679835
679873
679884
679916
679950
679960
680111
680158
680195
680240
680336
680344
680457
680486
680599
680634
680669
680670
680698
680704
680713
680743
680769
680776
680802
680844
680846
680848
680871
680874
680935
680979
681024
681073
681080
681119
681126
681172
681176
681202
681230
681250
681252
681265
681321
681326
681439
681535
681536
681539
681552
681607
681677
681893
681921
681947
681971
682038
682055
682145
682157
682158
682163
682184
682195
682204
682205
682221
682230
682232
682264
682310
682314
682361
682447
682457
682475
682558
682570
682580
682597
682606
682632
682772
682802
682811
682816
682824
682836
682894
682905
682937
683021
683031
683053
683130
683191
683229
683248
683332
683355
683368
683406
683466
683497
683499
683536
683678
683684
683700
683718
683719
683726
683728
683744
683745
683756
683777
683793
683802
683816
683826
683837
683945
683963
683998
684012
684024
684025
684082
684117
684123
684128
684136
684139
684140
684154
684170
684173
684207
684229
684261
684290
684308
684366
684377
684394
684398
684400
684402
684448
684462
684507
684584
684592
684605
684642
684643
684657
684658
684683
684686
684715
684731
684737
684756
684757
684783
684795
684852
684860
684868
684873
684938
684963
684970
684971
685004
685010
685040
685050
685069
685093
685094
685108
685128
685139
685177
685189
685191
685220
685225
685262
685277
685280
685351
685360
685381
685439
685518
685554
685560
685567
685571
685576
685629
685673
685693
685714
685715
685759
685764
685770
685790
685797
685826
685883
685908
685919
685920
686000
686004
686030
686055
686057
686069
686075
686099
686110
686133
686152
686164
686211
686254
686268
686269
686289
686340
686361
686363
686389
686407
686441
686443
686457
686468
686565
686601
686610
686615
686632
686674
686776
686777
686822
686852
686860
686900
686980
686982
686993
687033
687087
687093
687094
687113
687120
687153
687184
687205
687218
687219
687221
687298
687308
687353
687391
687394
687427
687454
687460
687466
687509
687539
687555
687556
687577
687581
687582
687627
687628
687634
687645
687659
687684
687696
687698
687699
687713
687727
687734
687735
687754
687757
687762
687764
687772
687788
687815
687859
687901
687903
687924
687928
687937
687960
687963
687973
687984
687986
688004
688020
688024
688029
688036
688042
688057
688095
688100
688137
688162
688200
688272
688420
688437
688441
688461
688469
688477
688483
688520
688525
688561
688564
688566
688569
688581
688585
688591
688595
688670
688672
688679
688685
688697
688763
688785
688844
688937
689043
689049
689061
689098
689101
689113
689115
689130
689156
689193
689210
689261
689338
689372
689389
689395
689491
689500
689524
689589
689600
689653
689661
689669
689674
689700
689729
689799
689878
689890
689954
689957
689959
689963
689970
689989
690067
690082
690111
690129
690155
690172
690223
690226
690299
690302
690321
690354
690398
690426
690446
690470
690502
690509
690515
690531
690545
690546
690617
690625
690626
690668
690669
690672
690685
690742
690744
690908
690911
690917
690923
690933
690937
690946
691068
691123
691129
691131
691151
691208
691239
691249
691260
691261
691299
691300
691323
691328
691337
691379
691412
691467
691499
691567
691568
691620
691671
691683
691731
691744
691746
691759
691831
691868
691878
691890
691896
691910
691921
691987
691990
692014
692019
692041
692065
692092
692108
692130
692133
692142
692177
692185
692193
692194
692198
692203
692216
692233
692256
692276
692302
692347
692393
692416
692477
692523
692527
692606
692639
692689
692712
692729
692741
692799
692803
692882
692942
692944
692962
692969
692974
693000
693022
693062
693068
693069
693071
693120
693144
693183
693193
693194
693201
693230
693260
693266
693314
693329
693344
693357
693378
693381
693383
693386
693389
693393
693414
693427
693468
693479
693499
693545
693561
693598
693626
693633
693642
693660
693664
693688
693819
693837
693841
693869
693885
693913
693917
693928
693933
693946
693996
694001
694005
694009
694035
694064
694126
694143
694150
694162
694179
694184
694208
694212
694255
694345
694350
694357
694360
694372
694414
694416
694419
694452
694464
694544
694547
694552
694565
694571
694598
694622
694649
694653
694660
694701
694704
694817
694846
694854
694866
694875
694880
694901
694905
694925
694928
694929
694963
694976
695011
695014
695057
695079
695106
695110
695115
695122
695176
695190
695203
695204
695218
695227
695255
695268
695270
695276
695280
695281
695284
695345
695351
695356
695373
695392
695432
695447
695449
695450
695466
695469
695507
695526
695535
695550
695590
695620
695625
695697
695758
695771
695778
695829
695914
695916
696014
696042
696142
696146
696176
696181
696182
696188
696247
696249
696250
696254
696375
696380
696431
696434
696449
696459
696467
696514
696521
696581
696644
696645
696656
696660
696667
696714
696766
696773
696808
696812
696828
696829
696849
696853
696873
696879
696885
696887
696933
696941
696996
697024
697027
697029
697042
697057
697080
697088
697197
697198
697203
697226
697231
697233
697235
697239
697240
697244
697245
697249
697254
697266
697271
697281
697283
697292
697303
697312
697316
697318
697331
697333
697343
697370
697374
697391
697393
697412
697435
697506
697512
697520
697552
697564
697577
697581
697592
697625
697640
697679
697699
697710
697712
697773
697807
697841
697851
697912
697934
697958
697963
697966
697978
697993
698101
698106
698121
698133
698162
698201
698207
698230
698238
698255
698273
698279
698302
698314
698316
698365
698409
698455
698469
698489
698490
698491
698494
698501
698553
698576
698578
698583
698587
698642
698655
698657
698695
698707
698763
698810
698849
698877
698892
698934
698942
698943
698950
698951
698970
698972
698975
698979
698980
698987
699040
699043
699102
699117
699121
699126
699149
699167
699193
699259
699414
699431
699459
699495
699555
699581
699586
699609
699625
699629
699634
699637
699676
699688
699693
699701
699723
699724
699725
699742
699751
699762
699769
699787
699793
699795
699797
699904
699907
699923
699931
699964
699971
699972
699975
699995
700004
700047
700091
700115
700117
700125
700148
700152
700162
700198
700205
700232
700246
700285
700307
700337
700365
700405
700493
700503
700530
700539
700553
700561
700564
700573
700579
700581
700590
700597
700599
700602
700609
700615
700633
700653
700655
700658
700683
700702
700710
700720
700723
700755
700794
700795
700804
700833
700838
700859
700862
700868
700876
700937
700938
700961
700976
700979
700984
700995
700996
700999
701004
701006
701007
701008
701011
701031
701063
701066
701067
701068
701070
701085
701111
701126
701150
701189
701191
701237
701247
701253
701256
701261
701306
701315
701317
701324
701325
701326
701332
701416
701527
701606
701646
701648
701680
701684
701750
701764
701779
701783
701813
701939
701960
701989
702034
702036
702038
702046
702070
702082
702091
702124
702129
702131
702150
702159
702228
702269
702313
702328
702333
702337
702340
702419
702433
702440
702520
702559
702572
702574
702576
702577
702630
702695
702749
702761
702816
702823
702828
702830
702832
702841
702854
702855
702927
702931
702952
702997
703016
703030
703040
703041
703052
703060
703072
703074
703093
703108
703109
703111
703165
703215
703254
703314
703426
703471
703600
703605
703663
703667
703676
703684
703690
703693
703700
703717
703723
703724
703726
703748
703751
703756
703759
703769
703785
703791
703807
703809
703829
703850
703864
703868
703891
703898
703931
704016
704023
704076
704084
704100
704116
704124
704132
704147
704149
704164
704173
704184
704202
704205
704206
704227
704261
704266
704272
704274
704283
704306
704318
704319
704335
704363
704380
704399
704402
704424
704432
704473
704474
704482
704499
704515
704533
704537
704565
704584
704585
704595
704601
704624
704659
704674
704682
704700
704717
704725
704730
704755
704762
704820
704832
704848
704904
704906
704968
704972
704996
705090
705122
705143
705151
705154
705157
705209
705218
705256
705265
705270
705276
705278
705284
705290
705298
705307
705394
705398
705426
705439
705445
705458
705460
705477
705500
705509
705539
705546
705547
705550
705556
705600
705635
705653
705654
705661
705665
705672
705702
705705
705741
705751
705767
705776
705789
705790
705813
705818
705822
705839
705841
705847
705853
705859
705873
705876
705882
705884
705920
705930
705937
705951
705975
705991
705995
706004
706035
706051
706057
706106
706115
706118
706123
706129
706172
706181
706205
706233
706240
706244
706289
706300
706315
706316
706322
706370
706390
706391
706402
706482
706496
706510
706561
706562
706586
706653
706730
706767
706810
706817
706858
706865
706887
706945
706957
706983
706988
706992
707007
707035
707037
707045
707046
707050
707054
707055
707057
707079
707119
707134
707153
707165
707169
707172
707179
707191
707195
707197
707234
707238
707260
707266
707308
707381
707391
707395
707445
707460
707467
707498
707551
707553
707584
707587
707591
707601
707635
707645
707658
707674
707685
707687
707698
707701
707714
707724
707758
707760
707764
707776
707782
707786
707797
707815
707837
707871
707882
708004
708036
708043
708047
708056
708078
708088
708098
708193
708195
708255
708257
708260
708275
708276
708372
708443
708445
708448
708470
708498
708513
708529
708537
708541
708548
708593
708594
708615
708625
708628
708698
708717
708725
708728
708734
708752
708755
708756
708779
708785
708788
708799
708833
708857
708862
708945
709075
709114
709126
709138
709212
709292
709305
709309
709310
709340
709345
709348
709353
709365
709391
709392
709400
709424
709431
709437
709442
709455
709461
709462
709499
709518
709524
709529
709544
709545
709553
709558
709562
709591
709602
709603
709605
709639
709709
709713
709717
709746
709787
709793
709816
709831
709844
709847
709854
709870
709882
709918
709921
709930
710093
710231
710241
710257
710309
710311
710335
710426
710451
710481
710528
710577
710581
710585
710609
710634
710667
710693
710703
710705
710716
710737
710751
710787
710792
710793
710825
710873
710888
710899
710911
710913
710917
710920
710947
710950
710962
710973
710987
711014
711017
711023
711025
711084
711088
711090
711110
711111
711115
711116
711119
711175
711186
711223
711236
711239
711247
711304
711353
711369
711382
711385
711442
711446
711452
711468
711478
711507
711558
711559
711635
711733
711734
711769
711808
711821
711828
711829
711851
711852
711856
711863
711896
711914
711915
711919
711927
711929
711930
711946
711977
711978
711980
711992
712009
712010
712012
712013
712041
712056
712057
712154
712173
712182
712187
712193
712203
712206
712208
712214
712225
712245
712274
712283
712285
712286
712287
712290
712311
712318
712366
712377
712392
712450
712463
712470
712506
712534
712541
712548
712556
712563
712592
712594
712599
712603
712617
712653
712660
712665
712700
712714
712742
712743
712750
712753
712760
712763
712768
712788
712791
712797
712798
712803
712811
712829
712861
712868
712879
712899
712904
712905
712919
712921
712939
712967
712995
713013
713065
713070
713089
713096
713114
713115
713123
713127
713129
713135
713136
713156
713160
713173
713184
713213
713221
713248
713250
713254
713289
713294
713295
713301
713311
713323
713337
713364
713367
713405
713419
713448
713457
713459
713501
713529
713551
713572
713593
713595
713661
713665
713670
713672
713674
713692
713703
713715
713719
713731
713737
713747
713749
713774
713796
713826
713871
713898
713954
713963
713979
713980
713983
714012
714029
714033
714041
714044
714050
714052
714054
714077
714083
714146
714147
714160
714165
714167
714168
714174
714180
714193
714196
714205
714247
714249
714267
714273
714286
714299
714300
714306
714358
714394
714396
714397
714427
714431
714436
714475
714476
714480
714483
714518
714521
714527
714532
714543
714559
714647
714648
714649
714653
714693
714698
714707
714712
714722
714726
714733
714760
714792
714814
714895
714914
714958
714967
714968
714971
714973
714974
715021
715042
715043
715055
715061
715062
715068
715101
715136
715137
715141
715143
715151
715155
715170
715178
715192
715193
715198
715208
715211
715217
715260
715266
715271
715294
715298
715305
715306
715325
715330
715335
715336
715363
715368
715369
715370
715374
715379
715398
715399
715443
715448
715454
715513
715516
715538
715555
715561
715581
715594
715615
715628
715668
715687
715689
715691
715695
715698
715703
715708
715711
715713
715714
715715
715719
715724
715733
715746
715775
715840
715867
715902
715933
715945
715964
715965
715971
715993
716056
716094
716121
716126
716130
716133
716180
716201
716264
716312
716314
716376
716377
716407
716415
716441
716454
716459
716472
716509
716528
716574
716585
716689
716696
716713
716718
716719
716779
716782
716793
716799
716809
716890
716897
716904
716917
716956
716982
716990
716993
717001
717014
717017
717029
717040
717047
717087
717110
717126
717145
717173
717175
717207
717212
717239
717245
717254
717270
717275
717339
717345
717369
717424
717447
717489
717502
717552
717559
717564
717588
717599
717610
717611
717621
717644
717647
717657
717658
717668
717670
717679
717704
717707
717722
717728
717786
717789
717800
717814
717816
717829
717851
717857
717861
717866
717872
717880
717898
717959
717999
718001
718013
718032
718042
718044
718059
718081
718095
718180
718221
718227
718241
718273
718274
718302
718321
718387
718389
718425
718437
718473
718499
718518
718532
718543
718560
718572
718601
718618
718621
718624
718625
718626
718629
718633
718648
718652
718673
718697
718720
718725
718726
718731
718743
718748
718810
718812
718822
718827
718830
718849
718857
718860
718892
718901
718920
718925
718928
718945
718965
718972
719011
719022
719057
719062
719065
719066
719070
719076
719106
719109
719124
719137
719141
719144
719165
719169
719186
719189
719199
719200
719213
719245
719279
719320
719324
719338
719348
719357
719408
719449
719481
719482
719519
719523
719549
719564
719567
719571
719624
719631
719638
719649
719666
719673
719677
719753
719755
719776
719793
719867
719923
719959
719983
720002
720052
720055
720070
720097
720105
720106
720118
720122
720162
720175
720194
720207
720215
720218
720227
720233
720237
720263
720294
720298
720315
720372
720452
720474
720475
720506
720508
720519
720520
720528
720536
720545
720559
720561
720565
720585
720609
720610
720613
720615
720628
720633
720635
720639
720645
720655
720656
720660
720676
720720
720768
720843
720878
720893
720916
720934
720939
720940
720941
720949
720956
720972
720976
720985
720990
720999
721008
721010
721011
721013
721015
721026
721032
721046
721057
721060
721066
721069
721090
721094
721095
721106
721114
721123
721127
721129
721136
721139
721180
721272
721294
721319
721327
721338
721354
721373
721388
721391
721431
721475
721517
721518
721568
721596
721677
721686
721786
721796
721803
721807
721860
721879
721881
721882
721887
721894
721931
721943
721948
722034
722048
722140
722162
722190
722251
722255
722284
722331
722350
722352
722361
722392
722398
722425
722460
722475
722483
722485
722499
722503
722579
722599
722640
722642
722717
722750
722777
722795
722801
722817
722833
722851
722889
722895
722908
722909
722911
722912
722939
722967
723035
723038
723041
723043
723044
723068
723105
723113
723133
723149
723157
723168
723172
723173
723211
723219
723221
723230
723234
723245
723263
723287
723307
723336
723339
723379
723392
723399
723462
723464
723622
723653
723654
723698
723700
723710
723732
723927
723950
724012
724058
724063
724088
724128
724147
724157
724162
724183
724184
724210
724225
724237
724238
724242
724392
724400
724426
724429
724437
724507
724547
724554
724561
724562
724612
724615
724753
724783
724891
724916
724928
724942
724947
724958
724964
724968
725031
725043
725089
725112
725146
725152
725158
725160
725168
725170
725216
725229
725238
725279
725335
725337
725348
725402
725411
725416
725419
725463
725467
725469
725512
725619
725621
725622
725623
725646
725647
725659
725660
725661
725675
725692
725693
725699
725702
725716
725782
725789
725806
725817
725863
725875
725878
725903
725969
726005
726058
726062
726071
726075
726084
726117
726119
726126
726201
726225
726273
726295
726319
726331
726336
726341
726342
726344
726368
726377
726387
726421
726461
726463
726481
726503
726541
726542
726569
726578
726602
726694
726708
726748
726769
726838
726845
726848
726885
726898
726904
726913
726914
726942
726948
726949
726955
726956
726965
726970
726977
726983
726993
726998
727009
727012
727019
727028
727030
727031
727034
727037
727056
727061
727062
727064
727085
727091
727193
727200
727229
727248
727263
727295
727351
727355
727416
727428
727441
727465
727479
727520
727588
727593
727608
727612
727631
727651
727655
727658
727660
727692
727693
727699
727717
727721
727725
727733
727780
727807
727815
727830
727834
727855
727879
727920
727967
728009
728014
728019
728024
728026
728083
728087
728102
728111
728137
728145
728166
728200
728228
728234
728237
728246
728266
728280
728282
728284
728285
728292
728310
728321
728322
728371
728372
728456
728514
728528
728608
728643
728651
728675
728682
728689
728720
728724
728731
728764
728796
728862
728868
728873
728877
728884
728891
728907
728912
728950
728962
729145
729147
729197
729199
729209
729242
729256
729270
729273
729274
729285
729323
729326
729365
729410
729424
729460
729481
729497
729510
729518
729542
729552
729554
729555
729558
729563
729595
729657
729671
729692
729707
729713
729749
729789
729813
729856
729861
729868
729872
729874
729876
729908
729919
729935
729948
729956
729963
730037
730073
730090
730121
730128
730135
730140
730156
730167
730175
730179
730195
730205
730240
730266
730269
730283
730298
730299
730318
730319
730332
730343
730347
730356
730401
730421
730427
730430
730467
730491
730497
730504
730507
730596
730603
730614
730639
730672
730698
730701
730704
730726
730769
730775
730782
730783
730796
730810
730811
730812
730823
730850
730870
730897
730919
730925
730934
730969
730979
731016
731043
731079
731089
731090
731115
731125
731146
731180
731219
731221
731240
731318
731330
731336
731393
731412
731420
731441
731474
731635
731639
731641
731680
731710
731713
731722
731728
731730
731799
731806
731807
731815
731833
731839
731856
731858
731907
731912
731919
731923
731925
731945
731957
731991
732046
732116
732131
732138
732149
732151
732158
732166
732170
732183
732207
732211
732215
732217
732222
732237
732267
732278
732307
732336
732339
732342
732359
732372
732397
732440
732486
732488
732495
732500
732502
732503
732509
732520
732523
732529
732530
732534
732540
732542
732566
732568
732622
732623
733062
733092
733165
733232
733262
733289
733298
733303
733362
733413
733532
733576
733610
733618
733624
733672
733782
733793
733806
733831
733870
733899
733940
733954
733980
733984
733986
733987
734015
734026
734032
734036
734062
734072
734073
734076
734077
734088
734103
734104
734190
734276
734291
734344
734363
734373
734374
734382
734388
734393
734456
734492
734495
734497
734541
734562
734569
734580
734582
734614
734738
734778
734785
734787
734939
734990
735015
735016
735033
735048
735061
735086
735087
735089
735090
735091
735110
735124
735125
735126
735129
735216
735254
735256
735319
735513
735553
735557
735558
735564
735591
735628
735642
735657
735660
735672
735674
735682
735687
735783
735786
735815
735822
735838
735851
735874
735886
735890
735938
735943
735963
735993
735999
736041
736073
736077
736083
736116
736140
736143
736171
736172
736185
736215
736233
736235
736241
736259
736267
736271
736314
736339
736355
736358
736366
736368
736374
736392
736420
736451
736467
736468
736471
736489
736520
736525
736554
736587
736593
736628
736679
736689
736696
736711
736726
736779
736782
736783
736798
736879
736924
736966
736970
736985
736996
737001
737087
737138
737146
737179
737197
737234
737253
737273
737281
737409
737435
737477
737481
737482
737547
737560
737561
737572
737584
737590
737591
737592
737596
737612
737680
737714
737745
737750
737790
737814
737849
737853
737924
737925
737967
737970
737989
738047
738059
738066
738084
738092
738096
738098
738148
738157
738164
738167
738196
738198
738225
738228
738234
738235
738247
738269
738280
738288
738352
738360
738366
738367
738368
738371
738379
738389
738447
738483
738487
738490
738498
738537
738558
738572
738573
738574
738578
738581
738585
738604
738615
738661
738665
738669
738691
738692
738694
738713
738735
738747
738749
738764
738798
738819
738823
738843
738859
738863
738864
738874
738875
738882
738894
738896
738951
738961
739004
739027
739034
739039
739040
739087
739094
739097
739121
739217
739245
739278
739296
739319
739322
739324
739340
739343
739344
739348
739378
739396
739397
739427
739439
739442
739443
739449
739483
739485
739488
739515
739520
739533
739572
739576
739607
739613
739615
739629
739632
739638
739670
739728
739740
739793
739795
739812
739841
739852
739859
739861
739956
740068
740191
740197
740198
740225
740244
740253
740269
740271
740303
740336
740366
740368
740387
740407
740464
740467
740481
740486
740558
740574
740597
740689
740743
740754
740766
740773
740774
740781
740860
740861
740863
740872
740876
740878
740895
740911
740914
740952
740996
741043
741074
741076
741085
741095
741103
741110
741112
741133
741152
741168
741176
741186
741192
741223
741231
741237
741243
741250
741252
741253
741269
741270
741272
741282
741325
741337
741355
741378
741385
741406
741415
741419
741428
741447
741483
741501
741502
741506
741509
741524
741568
741615
741637
741666
741686
741690
741694
741704
741713
741721
741730
741732
741756
741762
741765
741770
741776
741777
741783
741791
741795
741838
741861
741871
741873
741879
741881
741915
741948
741972
742008
742009
742041
742063
742074
742145
742151
742235
742236
742245
742256
742275
742279
742320
742321
742351
742355
742356
742415
742416
742427
742428
742456
742475
742487
742493
742500
742502
742516
742520
742523
742527
742528
742529
742546
742549
742551
742562
742594
742636
742643
742647
742667
742677
742703
742707
742708
742711
742729
742730
742731
742744
742745
742747
742755
742763
742769
742776
742814
742815
742820
742822
742828
742830
742837
742884
742987
742991
743014
743020
743023
743031
743084
743098
743146
743190
743199
743213
743276
743298
743355
743357
743371
743374
743384
743385
743394
743416
743438
743458
743472
743485
743489
743491
743603
743624
743635
743662
743663
743706
743724
743725
743729
743768
743778
743829
743852
743881
743902
743917
743942
743984
743993
744022
744029
744039
744061
744115
744195
744221
744222
744236
744264
744275
744291
744304
744337
744338
744368
744370
744384
744399
744400
744402
744403
744440
744441
744464
744465
744525
744534
744535
744542
744549
744605
744674
744686
744688
744701
744711
744713
744715
744719
744722
744728
744736
744753
744769
744775
744804
744808
744828
744884
744898
744922
744941
744944
744951
744955
745001
745033
745066
745077
745079
745080
745083
745096
745106
745111
745121
745131
745157
745169
745172
745205
745258
745291
745301
745321
745324
745328
745336
745354
745396
745404
745457
745532
745534
745537
745568
745572
745587
745613
745625
745631
745642
745660
745665
745687
745713
745721
745733
745769
745784
745831
745858
745864
745896
745905
745954
745957
745966
745994
745995
746040
746042
746044
746061
746091
746138
746147
746157
746182
746192
746207
746246
746249
746257
746277
746288
746295
746312
746362
746367
746381
746425
746456
746462
746478
746485
746519
746545
746585
746609
746614
746617
746630
746643
746646
746686
746692
746752
746769
746847
746892
746909
746910
746912
746922
746928
746941
746967
747011
747023
747064
747076
747077
747107
747118
747166
747184
747185
747190
747191
747194
747227
747239
747315
747356
747366
747368
747378
747387
747390
747391
747408
747410
747433
747434
747441
747462
747469
747490
747537
747569
747646
747657
747675
747722
747731
747780
747784
747807
747881
747902
747912
747913
747923
747928
747934
747938
747943
747948
747951
747981
747990
747997
748000
748005
748036
748042
748047
748054
748060
748070
748071
748112
748113
748115
748193
748195
748196
748212
748213
748219
748221
748227
748231
748239
748240
748266
748269
748273
748274
748291
748298
748304
748318
748331
748345
748350
748380
748441
748470
748471
748484
748515
748520
748649
748670
748738
748770
748798
748800
748808
748828
748838
748847
748849
748865
748890
748920
748950
749039
749058
749059
749060
749064
749065
749109
749132
749150
749168
749175
749177
749184
749267
749280
749289
749297
749340
749342
749387
749437
749451
749503
749647
749658
749671
749680
749682
749688
749702
749716
749737
749779
749826
749848
749850
749856
749908
749936
749945
749956
749958
749961
749966
749967
749973
749987
750009
750031
750059
750061
750066
750092
750093
750103
750129
750163
750199
750212
750225
750238
750241
750250
750251
750253
750262
750288
750289
750290
750293
750304
750317
750328
750329
750345
750351
750379
750391
750408
750416
750417
750420
750421
750439
750457
750480
750519
750529
750538
750541
750545
750580
750584
750589
750622
750624
750661
750667
750669
750678
750722
750738
750758
750771
750773
750776
750826
750854
750885
750895
750910
750930
750940
750944
750947
750953
750959
750969
750977
750989
750991
750996
751005
751040
751041
751044
751080
751092
751094
751095
751117
751127
751203
751241
751264
751269
751279
751281
751293
751300
751307
751320
751328
751337
751361
751371
751373
751378
751379
751382
751394
751468
751478
751479
751480
751492
751500
751506
751538
751550
751563
751573
751601
751621
751672
751700
751703
751727
751739
751740
751755
751759
751764
751828
751840
751849
751856
751862
751866
751869
751871
751895
751904
751906
751911
751913
751924
751931
751975
751989
752006
752039
752042
752053
752100
752122
752127
752155
752158
752166
752168
752193
752198
752201
752209
752224
752229
752233
752241
752272
752286
752298
752301
752303
752314
752334
752352
752353
752358
752359
752372
752391
752419
752424
752431
752432
752434
752437
752438
752439
752440
752452
752490
752492
752500
752521
752535
752537
752561
752592
752596
752604
752647
752648
752652
752705
752709
752713
752723
752739
752750
752764
752793
752807
752810
752812
752826
752835
752838
752839
752844
752855
752859
752905
752941
752948
752950
752975
752976
752992
753013
753058
753067
753072
753077
753086
753089
753105
753110
753116
753118
753120
753136
753150
753151
753163
753167
753169
753170
753172
753174
753177
753179
753182
753193
753202
753204
753212
753217
753236
753262
753272
753273
753275
753277
753280
753282
753286
753292
753293
753324
753335
753338
753352
753357
753358
753419
753423
753426
753448
753455
753474
753487
753533
753569
753570
753605
753624
753627
753628
753629
753633
753638
753672
753683
753685
753710
753711
753712
753731
753811
753814
753815
753832
753833
753835
753891
753926
753989
754001
754032
754071
754097
754124
754128
754129
754185
754209
754251
754288
754318
754321
754332
754376
754396
754403
754455
754459
754482
754494
754503
754509
754510
754514
754530
754572
754594
754689
754702
754731
754754
754764
754768
754778
754779
754780
754782
754789
754790
754796
754802
754808
754809
754851
754863
754868
754900
754904
754908
754924
754937
754956
754976
754985
755047
755079
755102
755172
755175
755229
755237
755243
755277
755279
755292
755299
755301
755305
755316
755326
755331
755333
755339
755355
755368
755373
755421
755432
755435
755448
755449
755463
755472
755475
755477
755479
755483
755496
755497
755498
755501
755504
755505
755506
755542
755543
755555
755590
755636
755638
755651
755656
755673
755692
755693
755725
755757
755801
755808
755828
755834
755838
755897
755898
755924
755926
755931
755947
755952
755971
755977
755995
755997
756005
756028
756059
756072
756083
756095
756105
756149
756154
756156
756241
756257
756351
756358
756359
756360
756361
756366
756374
756377
756386
756391
756407
756464
756512
756537
756551
756572
756574
756599
756635
756647
756649
756669
756676
756681
756683
756688
756689
756690
756692
756696
756700
756704
756705
756709
756711
756720
756722
756730
756732
756741
756751
756752
756763
756771
756773
756817
756833
756834
756861
756936
756939
756954
756979
756999
757003
757048
757051
757063
757091
757109
757113
757124
757169
757184
757187
757189
757193
757197
757220
757230
757234
757248
757255
757267
757277
757278
757292
757298
757308
757354
757365
757389
757392
757402
757412
757416
757425
757480
757519
757542
757551
757560
757561
757575
757592
757630
757651
757687
757690
757705
757728
757731
757748
757777
757789
757805
757826
757828
757837
757854
757874
757913
757917
757923
757946
757996
757997
757998
758009
758022
758205
758210
758229
758243
758249
758250
758254
758257
758269
758272
758295
758303
758305
758307
758335
758369
758371
758596
758613
758704
758739
758761
758795
758850
758852
758889
758921
758934
758937
758940
759033
759034
759092
759094
759107
759132
759141
759153
759162
759208
759209
759257
759278
759280
759302
759315
759325
759327
759334
759347
759372
759397
759407
759408
759419
759425
759439
759449
759456
759520
759525
759527
759534
759535
759536
759564
759610
759615
759618
759661
759713
759752
759758
759777
759785
759787
759804
759819
759904
759934
759935
759936
759940
759942
759945
759952
759972
759999
760005
760017
760021
760116
760117
760139
760177
760196
760199
760210
760217
760224
760239
760249
760257
760262
760265
760277
760278
760314
760329
760346
760352
760357
760380
760382
760423
760432
760440
760465
760469
760472
760489
760540
760577
760601
760602
760603
760604
760633
760639
760732
760740
760804
760825
760847
760862
760869
760881
760886
760888
760966
760985
760990
761053
761077
761152
761176
761182
761192
761196
761213
761227
761228
761277
761296
761325
761353
761418
761471
761518
761521
761522
761523
761546
761548
761589
761592
761596
761601
761608
761619
761622
761627
761628
761629
761632
761633
761637
761638
761640
761647
761674
761677
761679
761684
761700
761742
761743
761785
761818
761821
761822
761840
761841
761846
761896
761910
761911
761918
761921
761923
761924
761927
761929
761937
761938
761946
761947
761997
762086
762095
762122
762168
762207
762331
762378
762462
762466
762484
762506
762507
762508
762514
762523
762535
762542
762544
762553
762570
762587
762594
762595
762621
762623
762630
762635
762636
762653
762657
762660
762666
762667
762675
762691
762708
762736
762740
762757
762765
762785
762833
762910
762972
762995
763004
763006
763016
763035
763185
763213
763224
763226
763228
763240
763275
763280
763295
763378
763397
763417
763427
763432
763443
763448
763449
763455
763463
763465
763499
763526
763537
763549
763579
763581
763606
763644
763655
763664
763676
763700
763703
763709
763716
763726
763734
763768
763775
763776
763828
763852
763864
763880
763882
763900
763908
763911
763921
763944
763960
763967
763992
763998
764011
764033
764037
764039
764047
764051
764061
764129
764138
764198
764206
764226
764236
764239
764266
764271
764313
764335
764339
764353
764357
764372
764374
764378
764406
764412
764422
764432
764435
764455
764494
764599
764647
764662
764664
764682
764722
764734
764746
764751
764785
764835
764881
764910
764943
764944
764949
764982
765038
765042
765057
765189
765205
765272
765284
765286
765292
765297
765305
765348
765363
765392
765404
765467
765471
765543
765546
765547
765549
765586
765621
765667
765689
765694
765724
765753
765763
765790
765802
765832
765854
765861
765919
765950
765967
765983
765993
765996
766037
766060
766079
766152
766181
766190
766203
766210
766247
766284
766326
766332
766335
766339
766383
766458
766509
766565
766586
766611
766644
766646
766647
766667
766678
766681
766689
766691
766701
766704
766765
766781
766791
766793
766823
766893
766916
766925
766936
766948
766970
766979
767034
767035
767101
767108
767110
767113
767146
767148
767151
767153
767155
767161
767163
767167
767168
767169
767205
767227
767229
767260
767265
767296
767302
767317
767326
767330
767342
767374
767383
767389
767400
767405
767410
767419
767427
767435
767452
767483
767493
767504
767530
767548
767550
767551
767558
767570
767585
767631
767633
767634
767665
767669
767684
767688
767692
767694
767728
767730
767749
767757
767765
767767
767774
767792
767794
767798
767824
767828
767837
767861
767898
767904
767923
767927
767935
767951
767975
767981
767984
768002
768025
768027
768033
768060
768098
768120
768126
768129
768132
768133
768139
768193
768195
768206
768261
768269
768297
768313
768318
768321
768341
768370
768390
768406
768423
768424
768447
768473
768495
768518
768563
768568
768630
768642
768655
768661
768734
768738
768764
768765
768770
768838
768851
768854
768866
768876
768895
768965
768972
768976
768987
768991
769015
769046
769047
769073
769083
769123
769125
769135
769148
769159
769190
769232
769239
769350
769357
769360
769361
769387
769398
769409
769441
769495
769506
769614
769669
769736
769763
769764
769767
769783
769810
769903
769905
769909
769929
769940
769945
769951
769972
769987
770018
770061
770075
770085
770089
770118
770124
770142
770154
770195
770201
770213
770294
770348
770375
770531
770615
770793
770818
770820
770921
770933
770938
770945
770951
770963
770975
770997
771015
771027
771052
771098
771147
771148
771150
771169
771288
771295
771439
771469
771491
771515
771585
771595
771604
771613
771622
771697
771699
771730
771785
771840
771883
771884
771934
771943
771978
771981
771985
771988
771992
772018
772049
772058
772060
772084
772115
772123
772124
772156
772162
772165
772181
772234
772340
772356
772454
772501
772524
772528
772573
772584
772612
772637
772663
772691
772793
772810
772854
772856
772857
772865
772871
772963
772978
773028
773030
773036
773039
773072
773112
773139
773154
773179
773263
773295
773296
773317
773319
773368
773405
773424
773430
773463
773470
773472
773529
773541
773549
773552
773602
773605
773647
773657
773666
773677
773742
773758
773777
773801
773811
773821
773829
773836
773901
773914
773928
773959
773976
773981
773998
774009
774010
774012
774017
774021
774024
774036
774053
774088
774089
774142
774143
774159
774167
774175
774190
774210
774271
774354
774385
774402
774420
774449
774454
774489
774527
774529
774545
774561
774598
774600
774653
774659
774661
774688
774721
774752
774774
774798
774802
774836
774860
774862
774866
774879
774927
774945
774956
774966
774974
774975
775040
775074
775079
775089
775100
775111
775138
775147
775160
775179
775184
775204
775250
775256
775277
775324
775335
775360
775387
775421
775470
775478
775486
775491
775505
775599
775616
775670
775671
775686
775762
775764
775774
775815
775829
775878
775897
775930
775942
775978
775986
776045
776118
776153
776157
776160
776171
776183
776188
776233
776240
776252
776315
776318
776361
776370
776372
776376
776381
776387
776411
776442
776445
776465
776467
776474
776480
776488
776557
776571
776591
776596
776606
776612
776673
776690
776692
776699
776712
776732
776746
776754
776817
776830
776831
776834
776836
776842
776843
776845
776847
776861
776866
776867
776870
776871
776878
776882
776890
776898
776924
776925
776996
777010
777049
777053
777056
777081
777095
777097
777098
777101
777105
777124
777146
777226
777227
777230
777231
777246
777295
777296
777317
777322
777324
777331
777351
777365
777454
777499
777559
777562
777645
777746
777753
777759
777770
777798
777799
777812
777820
777936
777957
777975
777988
778068
778071
778083
778154
778164
778192
778212
778217
778223
778231
778234
778274
778296
778306
778318
778332
778333
778341
778342
778344
778345
778346
778388
778398
778399
778407
778443
778446
778447
778448
778472
778482
778494
778503
778505
778508
778511
778514
778525
778602
778625
778626
778683
778691
778746
778757
778774
778795
778905
778908
778909
778948
778969
779019
779028
779063
779111
779170
779171
779233
779239
779240
779251
779290
779298
779311
779312
779313
779314
779355
779374
779379
779411
779414
779502
779509
779529
779564
779573
779591
779596
779642
779647
779651
779663
779677
779678
779684
779697
779699
779734
779738
779740
779754
779780
779803
779814
779816
779825
779841
779863
779939
779947
779949
779968
779970
779980
779984
780021
780036
780040
780062
780129
780136
780140
780184
780197
780203
780209
780234
780272
780278
780336
780343
780373
780382
780384
780385
780419
780435
780457
780492
780517
780576
780578
780598
780604
780631
780633
780661
780682
780684
780762
780806
780821
780878
780902
780919
780934
780945
780953
780954
780960
780981
780985
780993
780996
781002
781019
781034
781037
781047
781070
781084
781091
781104
781108
781111
781112
781117
781138
781155
781157
781173
781174
781196
781221
781247
781283
781301
781344
781362
781410
781422
781426
781446
781454
781490
781510
781520
781537
781543
781584
781612
781659
781660
781686
781698
781700
781706
781721
781738
781753
781824
781875
781881
781895
781927
781964
781997
782116
782167
782193
782220
782243
782253
782276
782280
782303
782314
782348
782359
782365
782380
782390
782395
782398
782414
782430
782439
782463
782469
782475
782507
782526
782529
782630
782642
782672
782678
782696
782701
782725
782737
782750
782768
782774
782862
782865
782871
782916
782970
782983
782989
783011
783013
783028
783033
783083
783092
783099
783101
783124
783127
783139
783142
783279
783283
783344
783359
783405
783416
783417
783424
783430
783442
783448
783452
783456
783472
783490
783509
783517
783525
783530
783548
783622
783634
783643
783687
783691
783699
783729
783733
783769
783786
783795
783815
783828
783852
783856
783866
783893
783985
784029
784036
784059
784088
784121
784125
784129
784132
784137
784146
784160
784187
784220
784224
784242
784262
784287
784327
784329
784339
784345
784346
784349
784352
784353
784359
784380
784405
784440
784453
784454
784616
784622
784625
784670
784692
784698
784703
784748
784757
784809
784811
784818
784882
784948
784994
784995
785017
785022
785027
785211
785218
785253
785305
785308
785375
785461
785496
785565
785587
785590
785593
785610
785642
785659
785679
785690
785727
785748
785751
785763
785810
785813
785832
785847
785863
785864
785874
785883
785894
785929
785949
785950
785951
785953
785977
785978
785988
786007
786020
786039
786063
786092
786094
786111
786192
786201
786215
786230
786264
786352
786355
786365
786375
786376
786378
786403
786407
786409
786411
786453
786457
786458
786537
786564
786570
786577
786578
786596
786607
786617
786620
786636
786651
786671
786686
786700
786702
786704
786707
786799
786803
786894
786900
786911
786990
787029
787091
787109
787153
787169
787192
787198
787242
787271
787285
787304
787329
787333
787402
787406
787426
787437
787456
787457
787494
787495
787499
787504
787512
787513
787516
787520
787560
787569
787583
787592
787678
787714
787725
787771
787773
787843
787855
787914
787920
788027
788029
788035
788062
788065
788070
788071
788083
788117
788124
788156
788158
788167
788168
788265
788269
788273
788274
788284
788319
788456
788470
788495
788497
788502
788565
788616
788623
788626
788634
788655
788673
788681
788706
788709
788732
788751
788870
788876
788928
788938
788974
789041
789066
789094
789179
789224
789235
789242
789258
789259
789284
789287
789298
789317
789326
789342
789431
789466
789519
789551
789590
789646
789663
789664
789677
789699
789702
789712
789773
789775
789776
789810
789838
789864
789878
789890
789893
789910
789911
789943
789961
789969
789970
789979
789986
790052
790053
790056
790058
790067
790083
790153
790155
790168
790181
790204
790221
790224
790225
790283
790290
790301
790303
790305
790307
790310
790317
790330
790333
790334
790340
790401
790407
790419
790428
790478
790501
790559
790561
790566
790572
790705
790711
790732
790792
790794
790824
790849
790875
790960
790989
790999
791001
791051
791069
791098
791111
791112
791162
791262
791274
791288
791293
791317
791324
791337
791382
791420
791428
791447
791458
791477
791483
791485
791486
791494
791507
791537
791557
791564
791623
791639
791713
791757
791784
791786
791811
791823
791864
791940
791941
791968
791999
792097
792136
792173
792179
792203
792204
792207
792220
792227
792246
792263
792333
792334
792335
792360
792361
792447
792475
792487
792502
792508
792517
792522
792578
792581
792592
792603
792632
792657
792665
792680
792699
792757
792795
792833
792901
792929
792950
792964
792965
792991
792994
793004
793035
793039
793040
793047
793064
793075
793161
793184
793195
793253
793358
793387
793394
793415
793426
793429
793449
793494
793579
793586
793594
793621
793640
793672
793678
793708
793731
793741
793776
793808
793820
793865
793869
793927
793931
793956
793991
794007
794027
794101
794133
794144
794164
794172
794213
794221
794223
794239
794276
794323
794325
794339
794365
794372
794384
794433
794456
794487
794510
794523
794605
794614
794643
794662
794664
794692
794693
794694
794738
794755
794790
794797
794839
794863
794912
794945
794995
795012
795044
795055
795120
795156
795163
795210
795224
795234
795253
795259
795325
795328
795340
795356
795359
795363
795368
795381
795395
795409
795417
795426
795427
795461
795463
795491
795526
795571
795594
795616
795618
795623
795655
795660
795666
795668
795681
795844
795855
795858
795859
795865
795871
795873
795881
795916
795936
795954
796058
796077
796085
796094
796100
796139
796173
796176
796197
796200
796212
796302
796303
796318
796324
796420
796436
796471
796482
796493
796558
796559
796572
796579
796581
796586
796599
796608
796641
796646
796653
796655
796660
796661
796663
796731
796821
796891
796903
796918
796925
796932
796940
796942
796955
796963
797020
797028
797034
797057
797062
797071
797083
797148
797184
797199
797205
797219
797232
797294
797333
797352
797388
797405
797423
797459
797462
797479
797499
797526
797551
797560
797565
797571
797590
797624
797627
797642
797648
797672
797675
797691
797725
797744
797771
797772
797776
797798
797821
797834
797867
797886
797893
797915
797933
797935
797948
797976
797980
798020
798022
798024
798026
798068
798070
798077
798084
798107
798124
798141
798145
798201
798222
798235
798237
798238
798239
798247
798297
798361
798382
798396
798423
798427
798434
798454
798461
798478
798487
798500
798516
798571
798572
798586
798587
798606
798629
798633
798641
798652
798663
798699
798705
798725
798730
798768
798772
798778
798780
798794
798822
798850
798936
798993
799014
799105
799130
799139
799219
799221
799236
799244
799265
799289
799293
799299
799340
799364
799395
799396
799414
799448
799451
799470
799493
799512
799552
799556
799571
799587
799602
799625
799650
799673
799681
799682
799687
799707
799722
799737
799745
799758
799770
799774
799823
799853
799886
799932
799935
799942
799944
799959
799965
799999
800005
800016
800023
800025
800029
800048
800062
800085
800093
800098
800175
800183
800187
800191
800192
800197
800230
800235
800238
800263
800266
800271
800273
800280
800292
800327
800337
800359
800363
800382
800400
800429
800445
800452
800454
800459
800461
800469
800478
800496
800508
800562
800571
800572
800583
800601
800642
800646
800648
800668
800669
800675
800685
800707
800725
800730
800748
800766
800782
800807
800833
800850
800890
800904
800918
800941
800962
800966
800972
800982
800988
800989
800992
801007
801011
801024
801044
801055
801080
801091
801109
801114
801116
801122
801126
801133
801165
801168
801188
801216
801218
801258
801271
801282
801287
801325
801342
801362
801366
801428
801435
801454
801462
801509
801586
801587
801592
801601
801625
801655
801681
801713
801720
801730
801753
801778
801781
801800
801828
801838
801863
801878
801912
801918
801919
801955
801956
801958
801986
801993
802038
802066
802075
802085
802092
802111
802126
802139
802154
802159
802226
802282
802293
802295
802441
802478
802480
802504
802513
802559
802584
802594
802598
802604
802608
802651
802658
802662
802671
802770
802777
802802
802809
802814
802835
802849
802857
802883
802888
802905
802935
802937
802947
803002
803004
803041
803048
803077
803099
803120
803124
803126
803134
803135
803153
803159
803179
803184
803186
803187
803223
803237
803256
803266
803273
803313
803320
803330
803331
803344
803366
803377
803394
803400
803407
803424
803446
803451
803458
803459
803500
803513
803532
803537
803542
803549
803557
803562
803571
803577
803582
803600
803653
803663
803711
803732
803740
803741
803768
803777
803793
803804
803807
803810
803812
803815
803824
803852
803865
803885
803928
803937
803954
804001
804023
804043
804061
804064
804077
804080
804116
804120
804124
804133
804161
804203
804205
804211
804231
804234
804241
804267
804316
804339
804448
804466
804471
804484
804511
804518
804558
804580
804588
804599
804602
804607
804632
804641
804660
804669
804688
804693
804700
804731
804738
804739
804792
804795
804801
804807
804822
804827
804835
804838
804847
804849
804858
804906
804909
804919
804927
804958
804965
804966
804969
804977
804991
805003
805006
805012
805036
805041
805060
805075
805087
805122
805142
805156
805206
805223
805236
805251
805276
805286
805323
805325
805345
805381
805390
805412
805419
805423
805464
805466
805484
805490
805501
805519
805524
805551
805644
805647
805690
805756
805790
805820
805821
805851
805861
805871
805876
805877
805879
805894
805899
805900
805907
805934
805957
805979
806002
806021
806045
806093
806154
806167
806171
806173
806175
806179
806181
806210
806216
806277
806411
806424
806449
806451
806488
806492
806569
806571
806574
806596
806639
806668
806693
806695
806700
806702
806710
806723
806742
806744
806859
806905
806911
806912
806931
806942
806954
806965
807000
807012
807061
807066
807074
807083
807086
807111
807202
807212
807244
807277
807289
807336
807383
807412
807463
807479
807480
807484
807494
807518
807523
807549
807554
807555
807557
807558
807561
807597
807603
807612
807624
807627
807650
807668
807677
807705
807711
807719
807729
807741
807778
807804
807814
807820
807828
807848
807871
807883
807892
807904
807922
807924
807954
807982
807995
808008
808017
808022
808086
808117
808119
808142
808156
808166
808184
808194
808206
808216
808227
808243
808302
808317
808318
808337
808378
808382
808383
808385
808404
808409
808415
808417
808421
808435
808459
808460
808566
808580
808821
808827
808841
808844
808862
808863
808870
808904
809020
809128
809204
809243
809284
809302
809340
809415
809418
809483
809705
809764
810270
810326
810755
811160
811240
811280
811287
811309
811310
811319
811700
811890
811975
812103
812108
812129
812277
812408
812443
812465
812577
812582
812598
812621
812842
812967
813021
813572
813711
813716
813940
814441
814443
814460
814506
814510
814514
814517
814519
814542
814544
814676
814685
814698
814761
814763
814843
814994
815192
815206
815333
815395
815398
815403
815408
815515
815566
815820
815932
815949
816034
816069
816255
816655
816658
816682
816729
816751
816863
816945
817048
817072
817114
817279
817328
817333
817337
817344
817345
817349
817359
817361
817371
817486
817506
817513
817525
817655
817730
817940
818071
818074
818161
818168
818194
818197
818205
818221
818247
818267
818268
818373
818375
818430
818460
818475
818477
818488
818540
818567
818579
818580
818642
818647
818719
818737
818739
818740
818750
818851
819028
819031
819037
819041
819052
819097
819268
819343
819380
819382
819447
819448
819664
819687
819803
819865
819949
819975
820004
820006
820020
820024
820033
820043
820146
820147
820250
820269
820318
820340
820414
820476
820580
820616
820745
820765
820781
820816
820817
820838
820980
820997
821003
821054
821089
821112
821137
821186
821204
821226
821233
821248
821304
821344
821350
821441
821505
821509
821512
821516
821519
821527
821543
821574
821599
821625
821627
821645
821673
821687
821724
821752
821809
821815
821865
821953
821958
822001
822107
822180
822199
822207
822208
822220
822257
822259
822260
822267
822271
822274
822281
822306
822355
822356
822442
822453
822457
822461
822466
822500
822683
822711
822752
822828
822882
822893
822914
822937
822938
822954
822957
822962
823064
823116
823117
823140
823167
823206
823236
823238
823240
823242
823260
823291
823296
823300
823315
823324
823454
823476
823496
823498
823512
823563
823601
823623
823638
823658
823695
823709
823755
823792
823795
823799
823806
823814
823846
823875
823885
823965
823966
823973
823976
823993
823994
823997
823998
823999
824047
824050
824136
824155
824166
824188
824202
824226
824366
824418
824442
824452
824469
824475
824629
824652
824659
824676
824727
824762
824763
824792
824819
824820
824821
824823
824831
824899
824910
824917
824938
824939
824943
824954
824956
824966
824967
824989
824998
825001
825022
825043
825120
825146
825158
825159
825172
825174
825180
825181
825182
825185
825197
825198
825208
825212
825248
825257
825258
825259
825260
825262
825279
825286
825303
825321
825322
825353
825415
825430
825434
825459
825492
825578
825579
825591
825614
825630
825659
825693
825714
825761
825801
825840
825862
825869
825907
825922
825926
825932
825958
826058
826068
826184
826220
826221
826222
826236
826242
826244
826252
826275
826306
826309
826310
826348
826359
826364
826383
826430
826461
826462
826488
826495
826506
826565
826625
826626
826627
826634
826635
826636
826703
826710
826714
826733
826743
826768
826772
826773
826801
826835
826843
826857
826892
826900
826903
826904
826907
826912
826913
826924
826925
826926
826928
826930
826931
826934
826987
827004
827007
827011
827053
827055
827090
827102
827103
827108
827130
827135
827194
827203
827253
827258
827263
827267
827269
827270
827271
827303
827307
827328
827372
827373
827417
827422
827454
827481
827533
827568
827598
827641
827644
827650
827673
827681
827688
827691
827711
827714
827728
827779
827780
827813
827818
827832
827837
827877
827904
827914
827925
827928
827931
827943
827944
827945
827991
827997
828001
828003
828007
828035
828163
828173
828174
828191
828211
828252
828256
828259
828267
828277
828338
828341
828349
828350
828417
828436
828456
828463
828511
828522
828527
828528
828529
828532
828535
828553
828556
828558
828564
828565
828569
828572
828580
828588
828589
828590
828591
828593
828601
828610
828644
828646
828649
828652
828659
828699
828702
828705
828706
828707
828714
828716
828725
828727
828741
828742
828743
828748
828752
828755
828760
828791
828820
828864
828883
828909
828910
828944
828953
828954
828966
828968
828995
829010
829037
829059
829077
829173
829176
829178
829179
829181
829182
829184
829194
829241
829249
829294
829314
829315
829318
829324
829326
829334
829349
829354
829359
829363
829400
829401
829415
829435
829437
829482
829486
829492
829510
829511
829521
829529
829545
829555
829566
829569
829587
829590
829609
829610
829683
829712
829746
829751
829752
829764
829765
829776
829783
829822
829823
829832
829848
829849
829853
829856
829857
829866
829872
829874
829880
829881
829892
829894
829898
829934
829942
829946
829950
829955
829956
829962
829964
829973
829993
830008
830027
830029
830036
830058
830086
830119
830136
830144
830186
830193
830238
830262
830271
830275
830336
830427
830441
830452
830485
830490
830500
830517
830550
830559
830562
830563
830566
830586
830644
830655
830668
830669
830670
830671
830685
830687
830688
830711
830758
830806
830808
830811
830862
830943
830963
830970
830977
831015
831034
831035
831037
831070
831152
831190
831197
831331
831341
831358
831434
831436
831446
831447
831568
831603
831626
831629
831631
831650
831684
831687
831693
831701
831709
831781
831797
831806
831810
831844
831845
831849
831876
831880
831889
831892
831915
831933
831952
831961
831970
831980
831984
832003
832004
832012
832043
832064
832065
832119
832184
832190
832284
832288
832322
832343
832352
832383
832427
832487
832572
832603
832638
832648
832651
832652
832667
832753
832754
832793
832795
832796
832800
832817
832854
832884
832886
832900
832945
832947
832948
832949
832954
832981
832991
833010
833020
833065
833072
833076
833082
833083
833105
833120
833124
833137
833145
833213
833231
833233
833259
833316
833346
833347
833362
833366
833378
833379
833380
833381
833394
833395
833399
833402
833406
833409
833411
833421
833425
833466
833469
833492
833493
833499
833523
833545
833546
833548
833589
833601
833604
833616
833645
833649
833671
833673
833742
833754
833771
833786
833787
833788
833874
833925
833944
833950
833954
833955
833961
833970
833972
833976
833981
833983
833984
833986
833988
833990
833991
833994
833995
833997
833998
834001
834004
834017
834027
834058
834064
834068
834085
834131
834138
834154
834158
834174
834177
834185
834196
834197
834200
834201
834221
834226
834228
834255
834261
834262
834312
834328
834331
834350
834358
834376
834395
834422
834426
834446
834451
834458
834465
834475
834482
834522
834534
834537
834545
834546
834557
834588
834592
834598
834605
834644
834650
834651
834672
834673
834740
834793
834844
834866
834938
834945
834970
835019
835064
835076
835079
835138
835144
835162
835173
835193
835207
835242
835273
835318
835330
835337
835401
835414
835489
835562
835760
835819
835842
835923
835924
836002
836073
836078
836132
836139
836140
836170
836204
836232
836294
836295
836309
836314
836327
836334
836483
836502
836507
836514
836535
836564
836584
836640
836727
836753
836825
836835
836955
837041
837046
837053
837064
837195
837215
837225
837311
837550
837551
837701
837837
837855
837868
837893
837896
837924
838079
838226
838258
838304
838333
838363
838375
838382
838384
838386
838449
838461
838466
838484
838487
838516
838528
838544
838549
838555
838619
838622
838627
838665
838666
838667
838674
838730
838732
838742
838773
838784
838785
838788
838793
838842
838861
838877
838927
838931
838933
838935
838958
839010
839208
839237
839240
839280
839324
839345
839357
839358
839416
839422
839446
839457
839463
839470
839472
839482
839484
839493
839498
839513
839538
839550
839616
839617
839665
839689
839699
839735
839736
839760
839786
839812
839823
839890
839901
839908
839914
839920
839927
839954
839966
839988
839995
840025
840126
840199
840210
840321
840339
840368
840391
840403
840404
840405
840430
840468
840475
840481
840483
840497
840521
840542
840572
840574
840610
840654
840664
840668
840682
840690
840704
840705
840732
840751
840776
840783
840796
840845
840851
840887
840906
840915
840919
840920
840930
840931
840933
841000
841008
841048
841053
841131
841158
841163
841172
841187
841204
841245
841256
841275
841306
841318
841378
841409
841427
841432
841455
841465
841484
841495
841534
841544
841566
841586
841597
841608
841609
841625
841627
841629
841638
841647
841656
841657
841703
841713
841719
841755
841759
841774
841795
841829
841853
841854
841861
841870
841892
841893
841905
841923
841941
841942
841949
841995
842014
842020
842058
842067
842069
842089
842091
842092
842099
842163
842172
842179
842187
842190
842250
842265
842272
842286
842290
842291
842295
842298
842299
842304
842309
842311
842367
842382
842394
842414
842418
842419
842434
842473
842491
842532
842540
842564
842567
842568
842577
842580
842583
842594
842630
842644
842651
842682
842689
842692
842749
842829
842836
842843
842847
842850
842867
842915
842925
842943
842967
842981
842992
842997
843006
843022
843045
843060
843080
843094
843170
843176
843184
843190
843191
843208
843236
843238
843242
843279
843285
843294
843322
843346
843368
843371
843415
843434
843446
843452
843457
843498
843505
843507
843512
843520
843568
843579
843590
843591
843594
843604
843615
843624
843631
843638
843655
843656
843658
843677
843681
843688
843691
843698
843704
843706
843739
843742
843748
843754
843758
843761
843765
843777
843818
843839
843841
843847
843848
843860
843862
843863
843878
843892
843893
843896
843908
843931
843940
843942
843945
843951
843954
843956
843963
843982
843984
843992
844027
844032
844036
844040
844046
844091
844176
844198
844215
844225
844228
844261
844287
844289
844329
844337
844341
844353
844356
844439
844451
844462
844509
844520
844547
844572
844575
844595
844632
844657
844672
844675
844700
844706
844712
844720
844733
844737
844760
844788
844859
844944
844960
844961
844983
845012
845032
845043
845123
845127
845149
845176
845189
845209
845228
845247
845278
845373
845407
845429
845433
845479
845485
845507
845544
845559
845567
845667
845690
845766
845804
845805
845813
845834
845891
845912
845925
845952
845991
846004
846020
846055
846080
846102
846157
846179
846186
846189
846194
846265
846277
846306
846313
846335
846343
846347
846378
846389
846392
846394
846401
846402
846439
846442
846444
846473
846496
846516
846545
846547
846571
846580
846582
846601
846612
846637
846735
846741
846773
846914
846922
846975
846992
846995
847009
847035
847037
847063
847066
847124
847161
847172
847245
847246
847259
847266
847295
847307
847345
847411
847412
847425
847598
847634
847658
847660
847662
847678
847688
847697
847698
847700
847775
847796
847800
847806
847808
847813
847835
847839
847844
847853
847858
847864
847872
847891
847925
847927
847938
847941
847943
847946
847994
847999
848001
848003
848023
848050
848081
848114
848137
848215
848233
848267
848268
848272
848348
848352
848354
848366
848412
848413
848419
848420
848425
848426
848434
848452
848453
848463
848469
848482
848498
848507
848533
848582
848583
848598
848635
848636
848640
848641
848649
848652
848653
848671
848683
848684
848699
848717
848719
848720
848721
848725
848732
848736
848741
848750
848757
848830
848834
848842
848854
848885
848899
848901
848905
848926
848930
848934
848948
848952
848982
848987
848992
848993
848994
848995
849066
849083
849113
849220
849264
849362
849368
849380
849396
849399
849400
849414
849417
849439
849451
849493
849495
849527
849563
849564
849565
849577
849585
849591
849618
849664
849675
849678
849683
849687
849722
849733
849734
849783
849794
849810
849844
849850
849896
849946
849957
849958
849962
849995
850023
850025
850027
850030
850037
850041
850042
850044
850051
850055
850060
850064
850071
850073
850089
850092
850094
850112
850116
850118
850124
850126
850134
850146
850172
850205
850238
850255
850256
850299
850318
850328
850331
850340
850342
850351
850352
850356
850381
850382
850386
850407
850408
850473
850474
850484
850505
850531
850547
850573
850580
850594
850652
850681
850682
850695
850696
850698
850702
850703
850749
850775
850817
850851
850901
850930
850937
850970
851010
851028
851062
851112
851156
851157
851158
851212
851215
851219
851240
851257
851259
851265
851291
851301
851303
851314
851323
851328
851368
851373
851382
851383
851455
851469
851472
851477
851517
851524
851526
851527
851542
851543
851565
851569
851596
851598
851600
851601
851608
851610
851612
851622
851623
851643
851756
851796
851833
851877
851891
851892
851893
851905
851909
851916
851920
851955
851991
851992
852026
852096
852097
852112
852113
852119
852125
852132
852162
852163
852165
852179
852180
852201
852226
852230
852250
852261
852288
852305
852308
852310
852312
852313
852314
852318
852322
852345
852350
852359
852390
852394
852406
852418
852419
852462
852477
852478
852486
852511
852513
852514
852529
852542
852547
852586
852636
852637
852700
852721
852753
852759
852761
852780
852826
852874
852879
852889
852895
852899
852900
852903
852927
852940
852941
852961
852982
853026
853046
853103
853140
853145
853148
853203
853235
853275
853286
853310
853399
853463
853490
853514
853533
853540
853543
853711
853718
853732
853734
853738
853746
853760
853762
853790
853791
853792
853804
853873
853901
853919
854006
854019
854026
854067
854081
854083
854092
854128
854142
854214
854216
854221
854265
854314
854325
854341
854342
854401
854410
854418
854428
854429
854591
854609
854618
854635
854668
854671
854704
854709
854732
854771
854795
854799
854805
854808
854894
854968
854979
854987
854988
855050
855072
855112
855142
855255
855309
855323
855348
855360
855426
855469
855474
855516
855534
855554
855559
855567
855589
855628
855630
855700
855760
855796
855848
855888
855903
855907
855914
855937
855939
855944
855984
856007
856018
856019
856031
856048
856064
856069
856076
856121
856133
856140
856143
856194
856198
856217
856226
856230
856237
856244
856294
856299
856307
856317
856325
856333
856348
856371
856420
856421
856422
856436
856470
856479
856539
856611
856652
856662
856906
856919
856929
856938
856947
856964
857007
857023
857150
857154
857246
857262
857326
857354
857356
857358
857374
857460
857477
857488
857518
857519
857534
857537
857554
857557
857565
857576
857589
857613
857661
857972
857997
858175
858177
858191
858195
858196
858201
858202
858213
858317
858329
858337
858346
858525
858593
858753
858754
858778
858780
858797
858824
858850
858875
858905
858929
858934
858935
858977
858983
858987
859012
859027
859056
859085
859103
859284
859382
859476
859497
859502
859504
859560
859619
859620
859628
859629
859632
859639
859729
859734
859754
859791
859840
859858
859908
860063
860102
860123
860174
860210
860222
860225
860305
860326
860331
860469
860474
860498
860501
860509
860547
860582
860734
860743
860841
861018
861048
861136
861149
861214
861432
861512
861612
861681
861712
861730
861738
861821
861897
861903
861949
861950
862031
862079
862101
862103
862116
862120
862121
862125
862194
862265
862401
862680
862702
862712
862742
862898
862915
863132
863161
863273
863317
863325
863498
863515
863520
863663
863738
863746
863759
863921
863922
863961
864013
864201
864213
864216
864219
864253
864275
864315
864329
864331
864333
864354
864359
864377
864419
864427
864438
864441
864464
864491
864492
864561
864575
864614
864617
864696
864703
864707
864769
864815
864835
864840
864892
864910
864965
864977
864994
865023
865071
865072
865078
865080
865153
865158
865186
865210
865220
865238
865256
865257
865259
865267
865286
865301
865353
865372
865398
865457
865458
865459
865505
865551
865562
865618
865623
865641
865659
865679
865686
865737
865770
865887
865889
865968
865996
865999
866003
866008
866034
866114
866249
866268
866269
866270
866273
866279
866307
866317
866361
866368
866373
866375
866378
866380
866382
866387
866389
866407
866420
866431
866434
866437
866470
866473
866476
866481
866494
866500
866501
866503
866511
866512
866516
866521
866523
866540
866553
866570
866575
866577
866617
866625
866632
866653
866671
866679
866695
866699
866703
866705
866706
866806
866817
866852
866855
866857
866861
866868
866878
866887
866894
866899
866901
866912
866921
866937
866943
866965
866966
866971
866975
866976
866983
866984
866986
866988
866989
866993
867000
867003
867005
867011
867012
867014
867085
867086
867088
867089
867096
867101
867110
867145
867220
867248
867251
867281
867283
867308
867312
867319
867326
867370
867403
867445
867456
867493
867501
867518
867540
867550
867559
867564
867566
867569
867593
867600
867602
867609
867616
867617
867648
867695
867702
867712
867713
867714
867718
867737
867747
867819
867823
867830
867843
867847
867913
867936
867945
867947
867955
867969
867980
867984
868018
868022
868027
868034
868037
868062
868087
868107
868108
868109
868124
868157
868189
868191
868237
868243
868244
868283
868313
868317
868362
868363
868390
868422
868466
868499
868547
868554
868604
868608
868621
868622
868627
868653
868665
868666
868671
868676
868678
868688
868700
868714
868715
868748
868749
868757
868758
868764
868781
868782
868786
868798
868804
868838
868846
868903
868931
868944
868970
868983
868985
868992
869015
869028
869033
869048
869087
869121
869136
869146
869152
869163
869171
869220
869229
869281
869296
869343
869356
869406
869424
869427
869457
869467
869474
869498
869514
869526
869542
869548
869573
869574
869582
869589
869610
869650
869658
869664
869690
869692
869724
869765
869791
869844
869876
869878
869886
869896
870003
870039
870056
870150
870163
870180
870187
870214
870239
870240
870241
870284
870298
870346
870364
870369
870377
870385
870388
870389
870393
870407
870477
870479
870485
870497
870501
870509
870541
870631
870646
870650
870686
870720
870721
870722
870729
870743
870755
870760
870802
870804
870819
870893
870903
870942
870979
871057
871142
871145
871154
871185
871221
871225
871259
871273
871284
871355
871385
871389
871395
871453
871461
871491
871548
871557
871600
871601
871613
871615
871656
871690
871700
871702
871711
871726
871785
871808
871834
871837
871842
871872
871878
871881
871907
871915
871917
871935
871945
871946
871961
871965
871966
871986
872005
872016
872036
872071
872086
872088
872090
872146
872204
872256
872300
872314
872322
872336
872346
872357
872367
872375
872386
872390
872410
872450
872496
872528
872595
872665
872669
872677
872684
872693
872713
872722
872782
872783
872785
872810
872813
872827
872829
872831
872849
872858
872872
872878
872882
872967
872991
873000
873011
873059
873067
873068
873105
873112
873120
873141
873222
873296
873297
873329
873364
873365
873372
873374
873378
873426
873436
873444
873445
873462
873464
873475
873495
873498
873499
873501
873512
873524
873533
873535
873555
873559
873588
873610
873637
873656
873668
873692
873698
873733
873748
873752
873826
873835
873872
873878
873902
873908
873918
873924
873931
873937
873949
873953
873976
874016
874018
874021
874053
874077
874094
874111
874125
874164
874190
874225
874235
874248
874249
874287
874346
874347
874352
874396
874434
874448
874451
874473
874478
874491
874524
874533
874549
874557
874597
874619
874628
874645
874647
874690
874697
874700
874719
874720
874726
874744
874753
874793
874835
874864
874878
874940
874941
875062
875116
875131
875146
875154
875199
875226
875239
875356
875432
875433
875439
875448
875493
875498
875553
875556
875637
875670
875689
875707
875727
875760
875772
875821
875825
875828
875838
875841
875904
875910
875934
875949
876009
876015
876026
876094
876095
876145
876159
876193
876196
876217
876225
876242
876259
876263
876275
876292
876296
876323
876336
876338
876358
876417
876453
876490
876519
876555
876558
876573
876594
876610
876661
876691
876692
876697
876710
876766
876790
876879
876892
876940
876988
877007
877114
877120
877160
877166
877170
877171
877172
877187
877188
877195
877206
877224
877226
877228
877252
877261
877305
877329
877332
877334
877337
877354
877361
877366
877369
877385
877401
877404
877415
877418
877442
877443
877450
877451
877453
877459
877460
877468
877472
877474
877490
877491
877495
877511
877519
877528
877545
877570
877580
877583
877606
877619
877643
877695
877715
877726
877739
877783
877800
877801
877812
877814
877820
877829
877874
877883
877898
877917
877930
877962
877972
877977
877991
877998
878043
878047
878057
878060
878062
878067
878107
878202
878218
878223
878236
878291
878294
878309
878314
878335
878383
878385
878428
878433
878458
878463
878464
878489
878508
878545
878612
878619
878641
878667
878709
878734
878739
878768
878800
878801
878804
878805
878806
878836
878839
878844
878880
878927
878941
878946
878953
878970
878973
878975
878991
879002
879003
879009
879019
879024
879026
879034
879044
879063
879066
879093
879096
879101
879106
879111
879125
879133
879154
879167
879197
879233
879239
879244
879246
879248
879257
879262
879266
879280
879333
879348
879392
879397
879437
879444
879502
879541
879545
879560
879594
879675
879683
879707
879782
879788
879820
879823
879920
879947
879962
879968
879979
880012
880049
880149
880161
880171
880219
880240
880268
880334
880362
880390
880397
880426
880443
880469
880491
880502
880528
880537
880543
880624
880639
880674
880682
880692
880714
880814
880829
880886
880922
880956
880961
880972
880974
880975
880981
881002
881003
881056
881068
881070
881100
881112
881129
881134
881135
881161
881181
881269
881297
881322
881366
881394
881411
881441
881442
881444
881461
881472
881482
881501
881514
881515
881519
881552
881569
881586
881600
881638
881644
881682
881720
881739
881743
881770
881848
881859
881867
881895
881919
881925
882050
882113
882117
882141
882221
882224
882243
882244
882255
882270
882309
882310
882316
882351
882373
882378
882428
882431
882476
882485
882487
882525
882553
882562
882594
882619
882632
882648
882668
882703
882719
882720
882743
882825
882828
882838
882844
882863
882871
882881
882882
882953
882964
882981
883045
883079
883133
883146
883188
883191
883228
883266
883304
883336
883342
883356
883394
883395
883409
883430
883436
883449
883460
883472
883474
883490
883503
883514
883521
883556
883585
883633
883668
883692
883715
883723
883742
883764
883795
883796
883800
883837
883875
883876
883949
883952
883995
884024
884076
884094
884128
884131
884134
884135
884141
884154
884189
884190
884205
884209
884211
884221
884225
884233
884329
884342
884367
884458
884509
884510
884517
884596
884599
884612
884638
884653
884656
884691
884692
884710
884723
884731
884750
884777
884787
884822
884827
884872
884873
884910
884922
884930
884932
884944
884947
884957
884966
884997
885007
885031
885036
885052
885074
885080
885129
885153
885183
885197
885226
885280
885297
885308
885318
885341
885369
885389
885397
885431
885433
885452
885459
885474
885485
885494
885495
885527
885550
885646
885679
885686
885723
885757
885766
885767
885771
885804
885806
885819
885873
885874
885905
885921
885935
885937
885943
885951
885967
885979
885984
886009
886017
886034
886036
886038
886049
886061
886074
886085
886089
886103
886107
886110
886118
886126
886160
886174
886185
886193
886207
886209
886255
886264
886276
886305
886312
886330
886358
886366
886377
886392
886408
886409
886439
886442
886447
886450
886471
886474
886487
886490
886493
886502
886509
886511
886516
886524
886529
886534
886537
886561
886577
886583
886595
886632
886651
886683
886685
886698
886703
886708
886750
886798
886813
886835
886842
886882
886909
886930
886932
886954
887002
887010
887021
887034
887036
887037
887076
887104
887125
887140
887149
887160
887167
887181
887191
887215
887238
887251
887263
887264
887275
887413
887424
887434
887455
887464
887488
887499
887504
887507
887509
887512
887538
887542
887553
887616
887620
887623
887625
887645
887648
887666
887692
887742
887759
887801
887818
887901
887918
887923
887930
887949
887990
887992
888046
888088
888102
888108
888109
888110
888120
888125
888174
888175
888197
888205
888214
888278
888298
888314
888315
888323
888341
888349
888352
888356
888358
888368
888373
888375
888377
888395
888422
888451
888457
888500
888503
888504
888529
888534
888537
888550
888554
888575
888601
888621
888622
888645
888680
888685
888688
888694
888706
888739
888746
888773
888783
888792
888800
888832
888834
888841
888845
888932
888939
888940
888942
888955
888961
888984
889054
889089
889093
889149
889170
889189
889213
889237
889297
889301
889302
889320
889333
889369
889407
889442
889482
889485
889490
889506
889538
889578
889595
889599
889603
889605
889614
889639
889647
889672
889679
889680
889681
889684
889692
889695
889704
889773
889783
889815
889822
889832
889860
889901
889907
889917
889945
889946
889959
889983
889992
889998
890009
890044
890055
890072
890111
890113
890139
890149
890155
890163
890236
890248
890257
890322
890342
890356
890367
890396
890442
890456
890501
890516
890517
890518
890543
890564
890566
890597
890623
890639
890649
890662
890674
890727
890737
890738
890775
890786
890823
890886
890962
890979
890981
891011
891012
891031
891056
891067
891086
891111
891137
891145
891156
891159
891179
891188
891239
891289
891297
891333
891358
891361
891377
891386
891394
891422
891423
891442
891447
891452
891461
891479
891517
891529
891541
891545
891547
891558
891574
891576
891582
891589
891591
891600
891601
891602
891604
891611
891614
891615
891620
891626
891631
891632
891661
891670
891673
891684
891690
891718
891719
891729
891730
891743
891754
891760
891770
891782
891796
891798
891805
891811
891823
891825
891832
891839
891850
891859
891880
891885
891888
891889
891902
891913
891917
891927
891939
891940
891946
891954
891973
891984
891996
892003
892015
892017
892026
892027
892034
892054
892077
892081
892085
892092
892093
892104
892116
892117
892148
892149
892161
892164
892173
892179
892182
892190
892210
892217
892221
892222
892234
892243
892247
892255
892269
892284
892286
892291
892293
892318
892319
892336
892339
892343
892356
892357
892370
892382
892383
892391
892392
892396
892397
892402
892409
892414
892432
892433
892437
892446
892451
892458
892462
892463
892464
892465
892466
892477
892486
892497
892503
892536
892542
892545
892547
892552
892575
892585
892591
892607
892611
892616
892621
892623
892627
892634
892636
892637
892638
892647
892661
892665
892669
892689
892697
892728
892732
892736
892763
892789
892808
892823
892830
892852
892857
892862
892883
892922
892929
892943
892945
892962
892974
892976
892978
892979
892982
892984
892987
892992
892997
892999
893001
893012
893017
893036
893042
893043
893048
893054
893055
893088
893089
893093
893099
893102
893110
893114
893150
893152
893158
893172
893225
893238
893275
893290
893311
893318
893340
893341
893344
893361
893367
893368
893374
893376
893383
893397
893405
893410
893428
893436
893444
893460
893468
893480
893483
893490
893496
893502
893505
893527
893547
893563
893573
893583
893585
893591
893592
893610
893621
893627
893634
893637
893661
893667
893675
893676
893707
893726
893736
893741
893784
893789
893790
893800
893827
893836
893855
893863
893880
893891
893896
893902
893921
893931
893935
893940
893954
893961
893978
894003
894015
894019
894026
894041
894044
894049
894086
894100
894107
894122
894134
894139
894144
894147
894175
894180
894181
894189
894193
894206
894226
894233
894238
894251
894252
894264
894265
894271
894280
894282
894294
894303
894308
894312
894322
894375
894384
894413
894420
894433
894444
894447
894481
894484
894520
894539
894549
894579
894605
894617
894626
894645
894648
894694
894698
894713
894766
894790
894880
894890
894911
894935
894960
894972
894979
895015
895051
895148
895152
895193
895212
895236
895260
895286
895313
895328
895340
895358
895359
895382
895408
895419
895429
895439
895441
895457
895458
895486
895500
895510
895537
895545
895560
895660
895662
895667
895701
895720
895779
895794
895803
895804
895805
895817
895824
895837
895839
895866
895881
895887
895943
895998
896019
896029
896068
896090
896091
896133
896140
896200
896250
896331
896410
896438
896465
896488
896504
896577
896589
896591
896600
896631
896656
896671
896676
896677
896687
896697
896703
896727
896736
896750
896808
896826
896836
896852
896853
896861
896899
896937
896982
897016
897017
897030
897033
897065
897087
897103
897117
897120
897121
897154
897201
897223
897237
897255
897291
897293
897298
897305
897306
897343
897375
897377
897399
897457
897458
897475
897509
897521
897579
897603
897621
897624
897741
897750
897753
897764
897776
897797
897829
897833
897852
897873
897880
897906
897909
897918
897929
897940
898003
898010
898087
898094
898096
898098
898107
898115
898137
898185
898201
898228
898280
898295
898321
898346
898352
898411
898415
898452
898510
898543
898570
898593
898637
898647
898663
898673
898681
898682
898709
898748
898753
898756
898804
898831
898892
898906
898924
898929
898935
898939
898944
898956
898979
898985
899008
899019
899020
899068
899074
899144
899145
899162
899185
899193
899197
899202
899227
899245
899250
899289
899295
899339
899340
899349
899382
899390
899391
899393
899418
899430
899465
899467
899473
899477
899491
899545
899560
899575
899577
899585
899747
899772
899791
899817
899879
899923
899937
899941
899970
899975
899976
900011
900023
900026
900031
900038
900048
900051
900059
900061
900065
900072
900078
900079
900081
900091
900100
900148
900170
900202
900205
900215
900225
900229
900236
900240
900247
900249
900257
900275
900288
900289
900384
900390
900425
900431
900453
900462
900495
900511
900514
900582
900591
900594
900596
900600
900603
900630
900643
900676
900681
900687
900690
900696
900702
900706
900707
900711
900714
900718
900722
900724
900732
900734
900740
900744
900747
900759
900782
900788
900795
900796
900800
900803
900804
900806
900807
900808
900828
900837
900891
900895
900907
900922
900925
900926
900945
900971
900973
900985
900989
900993
901004
901016
901018
901020
901021
901022
901023
901024
901027
901041
901057
901063
901093
901094
901165
901231
901275
901282
901283
901289
901291
901293
901295
901298
901316
901318
901319
901321
901327
901329
901348
901425
901433
901441
901515
901652
901690
901696
901734
901745
901807
901820
901827
901880
901902
901910
901913
901919
901923
901969
901979
901987
901998
902001
902005
902007
902014
902015
902024
902042
902053
902057
902074
902101
902103
902136
902152
902163
902164
902166
902168
902188
902193
902207
902210
902244
902245
902286
902287
902361
902435
902453
902454
902475
902491
902558
902588
902637
902659
902687
902705
902715
902754
902762
902793
902800
902853
902872
902950
902972
903008
903017
903023
903032
903035
903039
903047
903093
903129
903148
903212
903240
903249
903275
903277
903282
903284
903329
903355
903362
903366
903371
903387
903440
903500
903516
903519
903545
903592
903599
903610
903638
903669
903758
903821
903825
903827
903830
903862
903895
903923
903944
903952
903966
904015
904024
904031
904035
904070
904164
904172
904186
904263
904602
904749
904801
904970
905708
906212
906230
906295
906403
906415
906417
906418
906456
906542
906558
906689
906693
907081
907128
907161
907197
907252
907333
907545
907575
907590
907669
907758
907763
908456
908593
908952
908963
909414
909722
909725
909731
909748
909840
909866
909897
909901
909915
909943
909998
910076
910123
910148
910281
910410
910567
910578
910585
910610
910612
910632
910639
910651
910667
910670
910704
910773
910784
910790
910872
910896
910931
910953
910960
910973
911003
911023
911034
911052
911053
911058
911166
911181
911226
911232
911250
911287
911348
911358
911359
911361
911396
911446
911451
911460
911510
911562
911672
911689
911732
911870
911886
911925
911966
911973
912193
912237
912244
912328
912345
912352
912353
912364
912398
912400
912405
912443
912560
912578
912581
912604
912656
912674
912697
912709
912761
912884
912922
912947
912993
913030
913034
913036
913065
913108
913178
913181
913206
913211
913226
913233
913240
913250
913257
913294
913304
913439
913777
913778
913800
913802
913814
913826
913828
913829
913853
913909
913952
914061
914064
914081
914206
914222
914283
914298
914303
914312
914315
914372
914394
914404
914418
914513
914535
914556
914639
914644
914673
914701
914786
914846
914880
914897
914917
914928
915083
915112
915125
915136
915140
915231
915258
915366
915367
915406
915417
915423
915510
915518
915527
915546
915563
915565
915591
915608
915628
915653
915686
915709
915723
915749
915755
915791
915856
915860
915890
915918
915989
915999
916048
916118
916230
916233
916279
916311
916392
916394
916889
916962
916985
916989
916995
916996
916999
917009
917068
917077
917084
917107
917172
917183
917231
917237
917238
917244
917259
917267
917279
917281
917296
917309
917378
917541
917557
918318
918440
918465
918470
918474
918488
918496
918667
918816
918875
918926
918987
919001
919020
919089
919099
919150
919207
919235
919256
919285
919304
919306
919386
919451
919511
919538
919550
919590
919597
919606
919611
919614
919665
919678
919721
919737
919775
919892
919893
919914
919968
919994
919995
920039
920060
920066
920118
920148
920217
920276
920311
920316
920318
920341
920358
920395
920396
920409
920424
920618
920934
921149
921155
921163
921200
921225
921237
921274
921317
921367
921372
921416
921459
921516
921520
921531
921541
921563
921583
921616
921619
921721
921742
921753
921775
921800
921807
921808
921813
921843
921856
921858
921904
921909
921913
921915
921918
921932
921969
921983
921988
922960
923095
923198
923207
923210
923600
923710
923991
924278
924295
924307
924611
924639
925012
925199
925279
925366
925484
925512
925699
925735
925975
926198
926200
926662
926663
926667
927111
927359
927527
927899
928003
928228
928248
928277
928413
928629
928999
929015
929049
929209
929297
929321
929341
929362
929383
929408
929418
929419
929445
929467
929472
929494
929504
929510
929513
929542
929552
929556
929566
929592
929617
929650
929661
929799
929817
929856
929876
929887
929912
929919
929923
929925
929935
929947
929952
929959
929965
929974
929991
930001
930040
930091
930112
930113
930126
930151
930192
930222
930238
930267
930274
930290
930299
930332
930335
930395
930415
930416
930422
930454
930473
930484
930489
930491
930503
930554
930568
930575
930578
930586
930590
930617
930618
930620
930661
930697
930735
930809
930814
930868
930921
930937
930979
930984
930987
931001
931004
931093
931124
931131
931134
931186
931188
931189
931216
931219
931254
931268
931273
931291
931299
931309
931313
931328
931356
931413
931431
931447
931460
931464
931481
931525
931527
931556
931559
931566
931621
931631
931663
931718
931740
931770
931812
931813
931845
931880
931898
931904
931915
931945
932019
932064
932151
932157
932203
932209
932282
932398
932466
932531
932597
932617
932622
932628
932657
932679
932871
932874
932902
933036
933038
933131
933171
933233
933254
933293
933372
933436
933462
933633
933649
933989
934001
934027
934050
934091
934111
934138
934139
934161
934194
934228
934233
934269
934277
934278
934321
934368
934374
934382
934383
934399
934441
934453
934461
934473
934505
934512
934565
934573
934586
934598
934599
934640
934649
934664
934665
934666
934677
934678
934688
934699
934713
934717
934719
934737
934743
934786
934797
934801
934837
934870
934887
934901
934909
934925
934942
934965
934966
934986
935003
935019
935025
935027
935032
935042
935049
935062
935064
935066
935074
935083
935117
935119
935137
935163
935175
935199
935204
935206
935213
935227
935230
935234
935245
935266
935300
935316
935329
935333
935345
935375
935387
935396
935408
935415
935424
935439
935443
935457
935459
935465
935468
935473
935474
935475
935496
935529
935541
935568
935600
935612
935626
935632
935634
935646
935663
935668
935674
935678
935722
935738
935756
935764
935829
935878
935887
935905
935910
935927
935931
935963
935979
935984
936002
936003
936020
936046
936065
936067
936082
936094
936105
936147
936197
936270
936318
936319
936322
936364
936375
936435
936475
936528
936550
936562
936563
936578
936609
936610
936611
936612
936630
936637
936638
936722
936738
936779
936788
936842
936859
936876
936879
936903
936916
936917
936952
936961
936991
936997
937025
937086
937133
937147
937181
937197
937213
937216
937250
937320
937381
937426
937530
937563
937580
937593
937623
937638
937679
937708
937714
937801
937849
937851
937929
937934
937978
937982
937993
937999
938026
938061
938100
938112
938163
938212
938229
938252
938296
938310
938317
938363
938394
938485
938500
938529
938576
938619
938652
938783
938834
938845
938861
938877
938937
938952
939025
939027
939148
939150
939226
939233
939236
939330
939472
939495
939549
939595
939616
939643
939696
939723
939745
939750
939755
939789
939795
939800
939827
939856
939860
939878
939880
939894
939899
939906
939938
939991
940017
940026
940059
940068
940069
940077
940102
940122
940134
940153
940183
940196
940204
940237
940252
940263
940294
940297
940302
940321
940323
940327
940338
940341
940358
940424
940498
940540
940606
940607
940652
940673
940689
940704
940717
940735
940761
940768
940770
940778
940820
940897
940904
940934
940979
941102
941211
941246
941326
941361
941408
941420
941462
941482
941523
941550
941605
941628
941642
941650
941651
941675
941699
941720
941735
941800
941822
941833
941856
941868
941876
941877
941892
941921
941925
941932
941960
942046
942074
942103
942117
942126
942148
942186
942220
942248
942254
942261
942329
942336
942367
942378
942384
942474
942618
942693
942701
942721
942735
942782
942785
942803
942915
942996
943044
943085
943093
943152
943158
943192
943274
943323
943371
943399
943450
943457
943473
943474
943481
943516
943517
943541
943563
943582
943623
943638
943655
943657
943673
943674
943786
943881
943967
944039
944097
944105
944116
944158
944164
944184
944185
944279
944281
944284
944334
944336
944383
944388
944467
944480
944493
944534
944643
944649
944669
944686
944716
944813
944832
944882
944930
944995
945078
945116
945124
945164
945223
945337
945414
945443
945532
945564
945585
945617
945654
945667
945686
945704
945758
945763
945804
945821
945928
945940
945988
946051
946064
946069
946090
946129
946135
946153
946161
946173
946181
946182
946201
946212
946220
946228
946241
946250
946287
946304
946338
946347
946369
946469
946504
946537
946607
946659
946666
946694
946759
946818
946864
946874
946898
946909
946916
946987
946998
947014
947049
947052
947067
947080
947085
947086
947221
947275
947326
947334
947363
947382
947413
947436
947451
947463
947490
947570
947595
947624
947638
947641
947642
947650
947653
947654
947659
947668
947692
947693
947805
947806
947809
947811
947836
947837
947839
947841
947855
947873
947896
947898
947914
947969
948016
948017
948075
948076
948092
948096
948103
948114
948125
948133
948166
948186
948192
948254
948318
948366
948407
948408
948413
948429
948464
948487
948493
948520
948526
948538
948551
948558
948564
948573
948582
948589
948600
948633
948702
948704
948716
948717
948774
948799
948801
948802
948806
948836
948904
948932
948952
948954
948969
948973
949000
949047
949083
949106
949131
949152
949154
949167
949169
949193
949237
949243
949265
949334
949348
949350
949363
949366
949378
949404
949423
949425
949524
949621
949644
949691
949719
949731
949776
949795
949824
949845
949887
949905
949958
949966
949973
950035
950037
950083
950131
950137
950140
950158
950159
950160
950199
950202
950218
950237
950248
950262
950273
950280
950308
950314
950337
950340
950349
950369
950388
950402
950417
950442
950546
950649
950668
950682
950691
950700
950745
950746
950756
950772
950774
950786
950802
950814
950827
950839
950852
950855
950875
950890
950897
950941
950963
951027
951060
951071
951094
951116
951184
951194
951201
951254
951275
951290
951329
951361
951458
951469
951486
951493
951577
951579
951580
951610
951628
951643
951647
951671
951672
951675
951679
951682
951711
951764
951789
951791
951798
951814
951845
951872
951938
951953
952043
952057
952076
952077
952079
952224
952234
952238
952243
952244
952248
952251
952256
952259
952495
952505
952514
952534
952615
952659
952729
952755
952853
953010
953039
953045
953082
953146
953175
953423
953485
953520
953585
953619
953635
953646
953647
953650
953673
953674
953772
953792
953929
954160
954212
954220
954351
954364
954417
954445
954451
954456
954496
954521
954543
954581
954603
955142
955150
955152
955160
955247
955249
955268
955290
955320
955340
955348
955366
955417
955610
955779
955780
955794
955825
955835
955960
956334
956337
956345
956456
956499
956518
956572
956615
956764
956917
957143
957338
957413
957541
957562
957573
958120
958174
958176
958195
958443
958477
958523
958574
958579
958587
958616
958637
958663
958680
958719
958728
958876
958894
958963
958964
959048
959078
959085
959099
959101
959117
959439
959455
959471
959519
959527
959530
959556
960419
960579
960592
960606
960678
960680
960703
960704
960705
960708
960719
960810
960831
960954
960956
961046
961199
961729
961795
961858
961910
961919
961928
961970
961972
961986
961999
962079
962251
962255
962267
962339
962379
962404
962412
962417
962431
962443
962494
962498
962545
962558
962573
962575
962627
962689
962697
962704
962705
963027
963037
963054
963163
963166
963167
963187
963193
963257
963286
963287
963386
963415
963429
963431
963557
963687
963760
963786
963804
963966
964636
964647
964720
965016
965236
965334
965339
965730
965740
965765
965780
965786
965835
965838
965856
966011
966810
966833
966872
967177
967259
967271
967329
967387
967552
967565
967576
967579
967731
967758
967760
967772
967787
968654
968688
968823
968929
968985
969022
969029
969065
969068
969075
969126
969141
969207
969463
969491
969494
969502
969516
969552
969553
969555
969565
969575
969581
969593
969597
969605
969610
969623
969629
969631
969641
969673
969682
969696
969698
969707
969710
969719
969752
969776
969798
969825
969832
969879
969886
969888
969905
969933
969943
969950
969963
969966
969975
969982
969985
969995
970006
970007
970018
970025
970042
970043
970070
970076
970082
970084
970087
970094
970121
970134
970173
970201
970213
970214
970227
970259
970263
970264
970268
970280
970292
970298
970312
970318
970322
970323
970324
970360
970375
970393
970422
970434
970456
970473
970499
970500
970506
970517
970535
970557
970561
970599
970622
970626
970640
970657
970677
970687
970707
970713
970736
970741
970756
970760
970763
970816
970820
970822
970829
970857
970862
970866
970870
970872
970902
970906
970916
970919
970926
970930
970938
970944
970947
970952
970960
970978
971004
971006
971024
971034
971039
971040
971041
971042
971074
971080
971083
971126
971160
971167
971168
971190
971199
971203
971219
971230
971240
971248
971262
971274
971277
971317
971336
971345
971346
971348
971353
971355
971361
971373
971404
971421
971432
971434
971438
971442
971445
971464
971568
971577
971580
971605
971606
971614
971615
971620
971628
971642
971660
971667
971668
971690
971706
971718
971719
971721
971726
971730
971733
971747
971756
971757
971760
971765
971773
971791
971803
971810
971825
971834
971844
971845
971847
971862
971874
971878
971881
971909
971918
971920
971922
971930
971947
971950
971959
972007
972027
972037
972050
972069
972071
972072
972073
972077
972118
972149
972150
972160
972178
972218
972236
972247
972260
972269
972289
972291
972292
972298
972317
972324
972338
972345
972347
972352
972358
972361
972371
972379
972380
972391
972394
972401
972406
972407
972409
972410
972417
972421
972422
972436
972437
972463
972468
972471
972481
972486
972495
972496
972515
972528
972531
972539
972549
972574
972588
972593
972595
972599
972602
972603
972610
972621
972645
972654
972659
972660
972670
972673
972685
972705
972711
972725
972726
972727
972733
972738
972740
972750
972752
972758
972763
972779
972782
972783
972788
972795
972796
972802
972807
972830
972833
972844
972853
972857
972862
972875
972880
972882
972894
972911
972912
972913
972919
972947
972952
972962
972980
972984
973002
973007
973008
973016
973017
973018
973019
973021
973029
973038
973041
973043
973047
973052
973057
973067
973077
973094
973100
973104
973106
973107
973111
973116
973120
973121
973124
973127
973129
973130
973131
973141
973160
973172
973174
973175
973196
973199
973206
973212
973230
973231
973260
973269
973273
973279
973285
973290
973292
973320
973322
973360
973395
973411
973497
973502
973503
973504
973507
973540
973571
973573
973587
973595
973628
973638
973685
973693
973704
973710
973715
973716
973720
973740
973752
973764
973775
973781
973782
973788
973790
973814
973815
973865
973867
973870
973874
973875
973882
973891
973892
973894
973898
973927
973953
973956
973961
973962
973964
973966
973984
973997
974003
974006
974010
974019
974021
974023
974029
974031
974048
974066
974070
974087
974097
974101
974122
974145
974147
974153
974163
974167
974184
974193
974197
974227
974241
974269
974361
974369
974381
974401
974402
974413
974414
974444
974448
974453
974475
974484
974502
974558
974570
974575
974593
974602
974630
974634
974684
974685
974686
974688
974692
974710
974713
974720
974726
974754
974764
974772
974773
974802
974823
974845
974848
974857
974861
974864
974879
974897
974903
974915
974924
974925
974927
974928
974932
974946
974947
974955
974969
974977
974979
974986
974989
974994
975008
975065
975107
975117
975121
975124
975128
975129
975142
975143
975156
975173
975174
975176
975179
975181
975197
975236
975238
975240
975246
975254
975269
975372
975375
975378
975382
975392
975401
975410
975414
975422
975433
975450
975463
975485
975504
975513
975543
975546
975563
975564
975565
975595
975625
975628
975638
975641
975644
975656
975684
975698
975703
975740
975753
975766
975784
975799
975808
975822
975848
975862
975891
975894
975895
975915
975925
975943
975989
975999
976017
976043
976045
976048
976058
976059
976075
976097
976109
976124
976135
976139
976141
976173
976183
976184
976195
976211
976212
976214
976233
976241
976247
976280
976284
976285
976289
976290
976308
976319
976322
976329
976338
976363
976372
976376
976384
976394
976396
976399
976402
976409
976424
976432
976437
976452
976468
976471
976484
976493
976500
976504
976512
976523
976529
976530
976535
976556
976566
976569
976573
976597
976612
976614
976642
976662
976676
976690
976706
976709
976722
976732
976743
976744
976746
976749
976766
976770
976771
976780
976794
976810
976814
976825
976848
976866
976869
976873
976884
976892
976901
976936
976943
976951
976952
976954
976964
976966
976971
976987
976991
976994
977002
977006
977015
977017
977018
977019
977032
977038
977044
977051
977052
977079
977083
977088
977093
977094
977097
977104
977140
977141
977152
977153
977155
977165
977170
977187
977195
977208
977226
977239
977259
977261
977283
977306
977334
977348
977351
977368
977379
977380
977381
977385
977415
977424
977457
977492
977500
977518
977540
977556
977561
977572
977580
977618
977640
977647
977664
977678
977696
977699
977785
977789
977800
977836
977839
977882
977883
977922
977926
977927
977929
977934
977949
977958
977963
978001
978008
978021
978039
978040
978041
978044
978045
978049
978050
978062
978066
978068
978069
978071
978073
978115
978126
978127
978129
978141
978143
978166
978173
978194
978196
978197
978221
978234
978252
978259
978264
978267
978300
978315
978395
978403
978417
978516
978587
978588
978607
978628
978779
978866
978969
979025
979070
979102
979103
979136
979171
979180
979181
979208
979217
979227
979257
979428
979433
979489
979502
979530
979574
979593
979600
979629
979647
979651
979654
979661
979664
979670
979671
979677
979678
979681
979684
979734
979736
979741
979743
979757
979768
979773
979778
979792
979794
979801
979802
979804
979809
979820
979822
979832
979852
979869
979883
979893
979901
979902
979929
979983
979987
979990
979996
980012
980016
980027
980133
980159
980164
980180
980195
980197
980260
980264
980267
980268
980270
980277
980303
980311
980323
980411
980413
980461
980531
980535
980551
980623
980701
981121
981132
981529
981542
981609
981640
981736
981844
981927
981950
982136
982178
982199
982241
982254
982320
982506
982524
982534
982581
982621
982636
982681
982691
982706
982708
982723
982736
982743
982764
982808
982844
982887
982895
982898
982918
982920
982947
982954
982968
983012
983208
983222
983284
983316
983342
983393
983424
983625
983630
983655
983834
983889
983895
983916
983945
983975
983993
983998
984073
984147
984181
984185
984200
984297
984326
984329
984380
984394
984403
984406
984421
984429
984432
984515
984539
984602
984655
984728
984852
985055
985248
985266
985267
985285
985316
985327
985344
985526
985562
985655
985658
985729
985844
985877
986007
986167
986207
986232
986233
986235
986301
986458
986500
986518
986562
986571
986574
986577
986578
986582
986583
986600
986648
986744
986783
986827
986830
986888
986950
986954
987254
987433
987457
987463
987473
987572
987585
987600
987672
987674
987696
987701
987760
987778
987854
987954
987965
987999
988097
988174
988228
988232
988235
988257
988603
988713
988814
988851
988865
988866
988879
988894
988917
988924
988963
988985
989046
989164
989172
989227
989240
989262
989263
989330
989331
989398
989399
989407
989445
989525
989579
989651
989652
989656
989841
989906
989908
989941
989942
989979
989980
989991
990032
990039
990283
990301
990303
990304
990305
990326
990329
990374
990380
990389
990395
990414
990429
990430
990446
990454
990456
990539
990640
990652
990655
990659
990669
990674
990678
990683
990684
990685
990687
990689
990726
990732
990733
990752
990753
990754
990758
990802
990823
990837
990838
990847
990853
990944
990970
990988
991000
991054
991065
991082
991136
991147
991151
991251
991372
991432
991447
991456
991458
991507
991613
991615
991659
991660
991661
991767
991781
991822
991824
991851
991858
991860
991863
991866
991898
992050
992061
992129
992130
992149
992214
992266
992267
992270
992284
992285
992286
992290
992317
992333
992371
992505
992522
992531
992534
992550
992586
992588
992589
992591
992681
992688
992692
992707
992712
992726
992744
992802
992968
993001
993137
993245
993259
993261
993296
993322
993327
993328
993371
993374
993382
993392
993406
993437
993438
993444
993457
993463
993468
993469
993506
993507
993508
993512
993869
993962
994244
994540
994755
994803
994824
994839
994873
994876
994926
994955
995079
995083
995088
995089
995141
995260
995281
995289
995384
995430
995433
995436
995493
995523
995662
995672
995838
995839
995842
995895
995916
995981
996008
996010
996065
996076
996186
996494
996569
996575
996618
996619
996677
996679
996712
996799
996839
996925
997043
997073
997178
997217
997253
997264
997270
997311
997434
997438
997451
997540
997553
997602
997681
997962
998001
998044
998049
998067
998108
998138
998153
998213
998226
998415
998417
998418
998449
998491
998503
998527
998528
998614
998650
998685
998691
998694
998718
998756
998799
998812
998816
998837
998875
998877
998878
998879
998883
998884
998899
998900
998901
998907
998925
998930
998941
998946
998950
998960
998971
999019
999124
999141
999210
999211
999238
999249
999259
999279
999332
999345
999346
999393
999401
999432
999455
999494
999502
999515
999529
999629
999758
999779
999921
999949
999961
1000028
1000034
1000056
1000124
1000175
1000184
1000338
1000348
1000434
1000451
1000465
1000490
1000519
1000539
1000547
1000603
1000682
1000706
1000754
1000759
1000784
1000962
1001000
1001041
1001121
1001130
1001138
1001148
1001169
1001179
1001183
1001185
1001189
1001235
1001348
1001404
1001423
1001459
1001529
1001636
1001669
1001722
1001727
1001748
1001754
1001765
1001784
1001795
1001809
1001936
1001948
1001966
1002013
1002036
1002037
1002154
1002206
1002248
1002249
1002423
1002458
1002503
1002526
1002529
1002542
1002641
1002791
1002798
1002810
1002841
1002870
1002883
1002907
1002917
1003013
1003022
1003079
1003111
1003204
1003225
1003437
1003439
1003571
1003584
1003839
1004016
1004026
1004068
1004082
1004085
1004092
1004121
1004188
1004190
1004317
1004321
1004339
1004422
1004498
1004501
1004689
1004705
1004752
1004758
1004815
1004836
1004913
1004926
1004928
1004936
1004945
1004986
1005047
1005075
1005085
1005096
1005120
1005145
1005161
1005162
1005171
1005211
1005238
1005239
1005277
1005278
1005290
1005619
1005641
1005644
1005651
1005883
1005937
1005954
1005956
1006273
1006280
1006296
1006298
1006299
1006305
1006316
1006357
1006361
1006392
1006427
1006432
1006447
1006492
1006495
1006616
1006677
1006732
1006758
1006841
1006858
1006875
1006879
1006880
1006898
1006914
1006923
1006928
1006951
1006973
1007227
1007337
1007339
1007472
1007499
1007534
1007600
1007621
1007622
1007660
1007663
1007679
1007733
1007768
1007780
1007802
1007833
1007840
1007845
1007851
1007860
1007873
1007895
1007908
1007976
1007995
1008033
1008052
1008080
1008095
1008125
1008155
1008194
1008212
1008230
1008238
1008242
1008284
1008286
1008295
1008362
1008368
1008484
1008607
1008686
1008695
1008698
1008821
1008867
1008876
1008886
1008966
1009017
1009022
1009098
1009130
1009170
1009261
1009274
1009328
1009382
1009410
1009439
1009464
1009515
1009538
1009542
1009725
1009728
1009769
1009992
1010001
1010025
1010080
1010129
1010251
1010323
1010373
1010420
1010428
1010518
1010523
1010524
1010634
1010707
1010754
1010771
1010790
1010844
1010988
1010993
1011017
1011052
1011074
1011075
1011147
1011163
1011182
1011199
1011235
1011328
1011349
1011372
1011382
1011402
1011511
1011543
1011581
1011670
1011841
1011846
1011853
1011947
1011983
1012164
1012180
1012208
1012227
1012240
1012257
1012319
1012339
1012343
1012360
1012373
1012378
1012417
1012448
1012510
1012529
1012567
1012590
1012629
1012890
1013015
1013273
1013381
1013432
1013476
1013515
1013578
1013617
1013700
1013803
1013907
1013915
1014076
1014082
1014103
1014216
1014327
1014337
1014342
1014343
1014353
1014358
1014365
1014390
1014396
1014398
1014401
1014406
1014412
1014413
1014414
1014465
1014473
1014571
1014639
1014643
1014686
1014782
1014810
1014868
1014875
1014878
1014950
1014954
1014955
1014962
1014967
1014972
1014990
1015022
1015180
1015182
1015184
1015199
1015208
1015211
1015234
1015243
1015244
1015264
1015429
1015435
1015460
1015484
1015492
1015540
1015563
1015567
1015601
1015611
1015613
1015624
1015636
1015638
1015716
1015803
1015805
1016141
1016200
1016219
1016232
1016400
1016458
1016459
1016460
1016562
1016575
1016577
1016578
1016593
1016752
1016780
1016791
1016887
1016983
1016985
1017003
1017006
1017011
1017016
1017018
1017023
1017025
1017033
1017047
1017059
1017081
1017082
1017088
1017089
1017156
1017159
1017169
1017171
1017208
1017283
1017287
1017290
1017296
1017309
1017310
1017311
1017312
1017313
1017314
1017315
1017323
1017333
1017339
1017348
1017356
1017359
1017363
1017369
1017373
1017394
1017455
1017506
1017508
1017517
1017543
1017548
1017558
1017560
1017603
1017645
1017647
1017673
1017691
1017695
1017696
1017700
1017701
1017702
1017703
1017704
1017729
1017761
1017772
1017782
1017987
1017996
1018002
1018009
1018017
1018051
1018098
1018099
1018104
1018227
1018302
1018416
1018417
1018429
1018568
1018684
1018686
1018751
1018752
1018756
1019054
1019155
1019166
1019208
1019255
1019640
1019711
1019733
1020066
1020319
1020604
1020610
1020624
1020761
1020797
1020798
1020960
1021003
1021108
1021114
1021117
1021180
1021210
1021267
1021389
1021466
1021608
1021983
1021984
1021985
1021987
1021988
1021996
1022000
1022001
1022008
1022010
1022011
1022018
1022056
1022213
1022369
1022424
1022457
1022757
1022762
1022785
1022829
1022894
1023144
1023148
1023312
1023823
1023869
1025062
1025267
1025299
1025592
1025603
1025636
1025711
1025715
1025740
1025927
1025943
1025945
1026077
1026139
1026161
1026291
1026303
1026316
1026323
1026416
1026469
1026494
1026516
1026525
1026537
1026546
1026551
1026560
1026561
1026572
1026574
1026623
1026625
1026627
1026632
1026882
1026892
1027069
1027088
1027113
1027373
1027380
1027437
1027508
1027521
1028004
1028045
1028060
1028072
1028188
1028199
1028213
1028218
1028220
1028257
1028288
1028355
1028390
1028404
1028439
1028455
1028457
1028458
1028501
1028504
1032606
1032608
1032660
1032738
1032743
1032746
1032770
1032802
1032830
1032832
1032855
1032856
1032904
1032969
1033065
1033230
1033239
1033387
1033466
1033953
1033987
1033988
1034071
1034081
1034096
1034134
1034153
1034195
1034215
1034218
1034222
1034224
1034227
1034261
1034346
1034354
1034356
1034418
1034419
1034420
1034421
1034422
1034457
1034468
1034489
1034495
1034496
1034598
1034612
1034633
1034641
1034667
1034673
1034686
1034730
1034763
1034849
1034876
1034879
1034921
1034931
1034973
1034986
1035013
1035021
1035234
1035368
1035390
1035395
1035417
1035441
1035442
1035543
1036267
1036292
1036385
1036389
1036441
1036463
1036526
1036533
1036546
1036710
1036809
1036832
1036854
1036857
1036905
1037069
1037079
1037128
1037169
1037178
1037184
1037185
1037220
1037240
1037819
1037825
1037907
1037912
1037916
1038090
1038316
1038324
1038405
1038670
1038778
1038782
1038843
1038870
1039195
1039269
1039283
1039593
1039629
1039665
1039727
1039789
1039883
1039936
1040002
1040019
1040047
1040061
1040066
1040119
1040138
1040166
1040178
1040232
1040257
1040260
1040275
1040304
1040311
1040372
1040413
1040419
1040466
1040497
1040545
1040554
1040566
1040608
1040672
1040797
1040802
1040864
1040937
1041096
1041175
1041177
1041226
1041318
1041559
1041658
1041821
1041874
1042135
1042531
1042545
1042563
1042586
1042615
1042664
1042710
1042773
1042786
1042814
1042823
1042824
1042830
1042853
1042977
1042980
1042981
1042999
1043011
1043060
1043062
1043210
1043227
1043228
1043267
1043268
1043331
1043352
1043362
1043390
1043512
1043575
1043673
1043689
1043709
1043717
1043739
1043824
1043976
1044054
1044059
1044226
1044250
1044643
1044828
1044857
1044872
1044983
1044988
1045432
1045434
1045450
1045457
1045619
1045636
1045642
1045716
1045737
1045803
1045968
1045984
1045996
1046062
1046107
1046209
1046265
1046543
1046559
1046596
1046630
1046666
1046667
1046746
1046754
1046775
1046776
1046783
1046828
1046832
1046833
1046836
1046842
1046844
1046850
1046865
1046868
1046873
1046941
1046942
1046967
1046979
1046983
1047016
1047097
1047183
1047299
1047347
1047372
1047581
1047583
1047584
1047727
1048000
1048119
1048122
1048125
1048151
1048203
1048267
1048268
1048275
1048276
1048281
1048317
1048319
1048320
1048330
1048331
1048346
1048408
1048415
1048459
1048461
1048471
1048472
1048482
1048530
1048555
1048561
1048698
1048723
1048732
1048733
1048782
1048804
1048913
1049025
1049140
1049183
1049199
1049256
1049260
1049262
1049305
1049520
1049571
1049756
1049764
1049792
1049793
1049898
1049989
1050009
1050012
1050033
1050203
1050215
1050399
1050422
1050448
1050499
1050522
1050584
1050686
1050694
1050766
1050778
1050852
1050855
1051125
1051126
1051128
1051134
1051135
1051136
1051289
1051324
1051327
1051349
1051351
1051370
1051383
1051569
1051572
1051635
1051652
1051956
1053124
1053382
1053503
1055931
1055954
1061759
1067657
1067666
1067678
1067700
1067709
1067713
1067741
1067782
1067818
1067845
1067862
1067896
1067897
1067937
1067975
1068087
1068281
1068291
1068317
1068336
1068354
1068377
1068408
1068432
1068494
1068533
1068594
1068610
1068611
1068619
1068696
1068701
1068705
1068748
1068750
1068777
1068810
1068811
1068812
1068828
1068843
1068849
1068859
1068862
1068898
1068919
1069012
1069013
1069019
1069119
1069125
1069130
1069133
1069150
1069158
1069238
1069254
1069285
1069448
1069465
1069493
1069494
1069511
1069526
1069527
1069530
1069544
1069561
1069645
1069720
1069750
1069778
1069854
1069873
1069884
1069892
1070039
1070152
1070193
1070224
1070243
1070253
1070294
1070325
1070356
1070402
1070418
1070456
1070495
1070531
1070537
1070552
1070572
1070580
1070608
1070612
1070636
1070647
1070709
1070816
1070880
1070882
1070884
1070922
1071228
1071269
1071270
1071278
1071294
1071308
1071407
1071409
1071617
1071626
1071633
1071635
1071670
1071739
1071743
1071876
1071919
1071958
1071966
1072040
1072057
1072091
1072111
1072112
1072138
1072148
1072152
1072238
1072244
1072246
1072359
1072434
1072447
1072460
1072488
1072534
1072635
1072696
1072709
1072833
1072846
1072879
1072880
1072881
1072882
1072886
1072898
1072900
1072910
1072933
1072934
1072935
1072943
1072944
1072946
1072948
1072950
1072978
1072989
1073019
1073044
1073148
1073207
1073214
1073334
1073346
1073562
1073564
1073569
1073575
1073607
1073612
1073636
1073683
1073704
1073731
1073734
1073796
1073941
1073972
1074047
1074050
1074063
1074071
1074077
1074681
1074705
1074716
1074729
1074775
1074814
1074850
1074901
1074929
1074953
1075016
1075028
1075037
1075071
1075113
1075241
1075245
1075247
1075257
1075260
1075288
1075319
1075431
1075491
1075509
1075531
1075544
1075566
1075608
1075628
1075639
1075653
1075655
1075672
1075678
1075697
1075698
1075725
1075762
1075778
1075812
1075835
1075860
1075874
1075887
1075902
1075903
1075906
1075907
1075912
1075983
1076000
1076022
1076034
1076035
1076051
1076057
1076107
1076108
1076113
1076122
1076158
1076189
1076192
1076213
1076222
1076242
1076245
1076248
1076323
1076406
1076413
1076422
1076450
1076534
1076541
1076569
1076604
1076643
1076675
1076679
1076697
1076710
1076722
1076740
1077054
1077064
1077226
1077236
1077240
1077243
1077317
1077328
1077343
1077345
1077411
1077433
1077464
1077467
1077468
1077518
1077532
1077536
1077537
1077538
1077600
1077610
1077624
1077632
1077636
1077666
1077699
1077758
1077773
1077791
1077841
1077847
1077849
1077861
1077887
1078050
1078087
1078094
1078112
1078124
1078143
1078169
1078189
1078194
1078201
1078210
1078211
1078284
1078286
1078300
1078302
1078306
1078328
1078331
1078336
1078338
1078352
1078371
1078495
1078538
1078539
1078543
1078555
1078574
1078576
1078583
1078661
1078674
1078713
1078718
1078721
1078732
1078736
1078740
1078765
1078769
1078940
1079046
1079122
1079141
1079152
1079176
1079186
1079187
1079208
1079369
1079388
1079428
1079552
1079610
1079724
1079728
1079729
1079731
1079878
1079879
1079880
1079884
1079976
1080043
1080067
1080104
1080132
1080143
1080151
1080188
1080222
1080235
1080236
1080239
1080259
1080270
1080280
1080347
1080352
1080500
1080501
1080538
1080599
1080609
1080628
1080635
1080692
1080831
1080841
1080842
1080861
1080886
1080923
1080952
1080986
1081005
1081067
1081259
1081280
1081283
1081299
1081332
1081350
1081354
1081357
1081378
1081414
1081484
1081540
1081542
1081717
1081727
1081765
1081773
1081777
1081843
1081872
1081942
1081951
1081993
1082009
1082130
1082168
1082177
1082178
1082195
1082202
1082582
1082588
1082595
1082596
1082605
1082608
1082618
1082619
1082694
1082703
1082704
1082710
1082730
1082731
1082732
1082736
1082741
1082742
1082744
1082756
1082770
1082793
1082794
1082799
1082804
1082865
1082867
1082868
1082880
1082885
1082888
1082902
1082933
1082955
1082969
1082971
1082980
1082996
1082997
1083014
1083026
1083055
1083058
1083121
1083159
1083167
1083203
1083205
1083208
1083209
1083211
1083213
1083226
1083228
1083260
1083266
1083465
1083469
1083479
1083507
1083538
1083695
1083882
1084013
1084014
1084018
1084020
1084167
1084172
1084173
1084296
1084300
1084316
1084322
1084338
1084340
1084342
1084401
1084406
1084407
1084408
1084411
1084415
1084416
1084421
1084427
1084438
1084440
1084447
1084661
1084665
1084671
1084673
1084684
1084685
1084687
1084688
1084691
1084701
1084702
1084704
1084754
1084760
1084793
1084803
1084909
1084914
1084924
1084959
1084980
1084981
1085003
1085027
1085031
1085052
1085106
1085107
1085155
1085196
1085197
1085291
1085309
1085315
1085339
1085342
1085354
1085404
1085410
1085418
1085423
1085450
1085491
1085507
1085538
1085563
1085585
1085591
1085594
1085631
1085635
1085637
1085650
1085672
1085680
1085696
1085710
1085718
1085725
1085726
1085739
1085887
1085889
1085893
1085908
1085922
1085954
1085969
1086023
1086028
1086029
1086038
1086050
1086052
1086059
1086060
1086066
1086088
1086109
1086226
1086274
1086288
1086290
1086292
1086314
1086325
1086366
1086372
1086373
1086388
1086433
1086445
1086456
1086490
1086561
1086569
1086604
1086661
1086723
1086737
1086855
1086869
1086918
1086922
1086923
1086993
1086994
1086995
1087003
1087015
1087029
1087037
1087051
1087077
1087088
1087089
1087107
1087125
1087128
1087196
1087197
1087200
1087209
1087235
1087297
1087298
1087299
1087398
1087410
1087411
1087413
1087417
1087425
1087699
1087706
1087707
1087710
1087715
1087726
1087732
1087751
1087769
1087791
1087800
1088060
1088061
1088062
1088072
1088156
1088163
1088168
1088308
1088331
1088351
1088353
1088361
1088406
1088425
1088427
1088428
1088430
1088431
1088432
1088434
1088436
1088437
1088438
1088447
1088449
1088465
1088486
1088487
1088499
1088529
1088545
1088553
1088560
1088568
1088584
1088622
1088631
1088634
1088635
1088651
1088664
1088676
1088681
1088687
1088691
1088695
1088735
1088781
1088810
1088818
1088819
1088821
1088828
1088830
1088841
1088845
1088846
1088873
1088923
1088933
1088934
1088984
1088994
1088996
1089001
1089006
1089009
1089055
1089057
1089059
1089138
1089186
1089188
1089189
1089231
1089289
1089313
1089316
1089317
1089490
1089759
1089855
1089897
1089931
1089932
1089981
1090014
1090016
1090025
1090028
1090038
1090048
1090053
1090054
1090056
1090057
1090102
1090106
1090108
1090111
1090116
1090137
1090196
1090203
1090229
1090230
1090231
1090235
1090238
1090305
1090308
1090312
1090313
1090314
1090315
1090336
1090350
1090375
1090393
1090399
1090408
1090444
1090452
1090479
1090583
1090596
1090604
1090611
1090648
1090662
1090690
1090691
1090714
1090715
1090716
1090718
1090735
1090739
1090745
1090757
1090775
1090776
1090779
1090840
1090879
1090892
1090904
1090938
1090943
1090944
1090949
1091003
1091072
1091075
1091094
1091313
1091323
1091333
1091334
1091393
1091396
1091403
1091445
1091454
1091455
1091472
1091476
1091486
1091495
1091512
1091514
1091520
1091554
1091562
1091563
1091567
1091576
1091589
1091593
1091600
1091604
1091610
1091621
1091683
1091684
1091686
1091694
1091697
1091698
1091701
1091748
1091754
1091762
1091766
1091773
1091778
1091784
1091792
1091802
1091806
1091834
1091844
1091852
1091853
1091854
1091859
1091863
1091867
1091870
1091871
1091990
1092001
1092032
1092037
1092071
1092114
1092187
1092235
1092283
1092289
1092294
1092325
1092430
1092438
1092442
1092449
1092456
1092458
1092462
1092463
1092464
1092467
1092471
1092477
1092650
1092653
1092683
1092707
1092714
1092810
1092821
1092833
1092876
1092897
1092907
1092921
1092928
1092930
1092932
1092960
1093134
1093136
1093139
1093140
1093222
1093226
1093227
1093252
1093278
1093311
1093323
1093324
1093362
1093365
1093376
1093379
1093414
1093427
1093434
1093437
1093438
1093451
1093460
1093461
1093463
1093514
1093521
1093547
1093728
1093730
1093736
1093740
1093756
1093761
1093769
1093772
1093785
1093786
1093787
1093788
1093789
1093790
1093791
1093792
1093793
1093796
1093805
1093810
1093827
1093829
1093832
1093850
1093857
1093868
1093869
1093875
1093879
1093880
1093887
1093889
1093905
1093908
1093910
1093977
1093979
1094001
1094006
1094029
1094037
1094056
1094062
1094076
1094083
1094087
1094093
1094096
1094109
1094215
1094216
1094264
1094274
1094276
1094283
1094286
1094287
1094309
1094311
1094329
1094423
1094573
1094794
1094797
1094806
1094854
1094857
1094863
1094870
1094871
1094878
1094891
1094893
1094897
1094909
1094928
1094933
1094946
1094965
1094970
1094974
1094980
1095016
1095027
1095028
1095079
1095103
1095334
1095341
1095434
1095440
1095470
1095473
1095474
1095630
1095811
1095815
1095816
1095833
1095851
1095868
1095869
1095920
1096013
1096070
1096073
1096075
1096078
1096252
1096301
1096310
1096313
1096329
1096383
1096386
1096454
1096460
1096462
1096467
1096474
1096475
1096489
1096493
1096494
1096495
1096519
1096527
1096544
1096545
1096642
1096648
1096735
1096812
1096877
1097007
1097248
1097251
1097405
1097484
1097565
1097626
1097666
1097667
1097735
1097759
1097795
1097849
1097865
1097871
1097952
1097976
1098144
1098165
1098277
1098316
1098334
1098488
1098492
1098514
1098592
1098641
1098654
1098730
1098733
1098907
1099016
1099137
1099157
1099169
1099210
1099239
1099325
1099876
1100019
1100062
1100063
1100459
1100462
1100481
1100515
1100572
1100576
1100692
1100718
1100769
1100808
1100894
1100900
1100907
1100919
1101021
1101031
1101094
1101219
1101257
1101260
1101262
1101334
1101443
1101504
1101610
1101639
1101754
1101757
1101791
1101818
1101821
1101900
1101933
1101941
1101984
1102016
1102029
1102034
1102035
1102139
1102161
1102201
1102237
1102244
1102298
1102371
1102623
1102628
1102715
1102769
1102806
1102898
1102900
1102901
1102906
1103009
1103118
1103147
1103223
1103262
1103358
1103367
1103394
1103403
1103487
1103580
1103612
1103630
1103640
1103641
1103684
1103824
1103838
1104014
1104024
1104066
1104092
1104100
1104178
1104203
1104204
1104205
1104217
1104317
1104429
1104473
1104480
1104485
1104493
1104534
1104551
1104560
1104676
1104762
1104827
1104847
1105087
1105126
1105141
1105152
1105437
1105449
1105480
1105521
1105530
1105537
1105597
1105604
1105616
1105618
1105630
1105656
1105687
1105742
1105815
1105870
1105871
1105872
1105927
1105985
1106122
1106125
1106183
1106185
1106225
1106226
1106266
1106295
1106312
1106324
1106331
1106348
1106353
1106360
1106361
1106398
1106410
1106437
1106438
1106515
1106550
1106562
1106567
1106574
1106581
1106964
1106991
1107053
1107085
1107127
1107130
1107132
1107138
1107221
1107335
1107359
1107361
1107365
1107386
1107400
1107544
1107661
1107683
1107707
1107755
1107784
1107786
1107795
1107797
1107828
1107832
1107837
1107886
1108099
1108156
1108168
1108211
1108212
1108235
1108271
1108286
1108350
1108351
1108446
1108447
1108556
1108930
1108945
1108979
1108981
1108983
1109039
1109251
1109274
1109291
1109397
1109403
1109406
1109408
1109468
1109491
1109702
1109877
1109978
1110069
1110074
1110085
1110091
1110140
1110230
1110761
1110776
1110804
1110810
1110886
1110927
1110941
1110947
1111004
1111012
1111030
1111037
1111056
1111099
1111112
1111373
1111639
1111658
1111667
1111936
1112284
1112316
1112346
1112348
1112400
1112404
1112412
1112418
1112701
1112823
1112830
1112833
1112842
1112844
1112848
1112853
1112864
1112875
1112897
1112932
1112933
1112934
1112949
1112978
1113270
1113519
1113585
1113641
1113642
1113659
1113661
1113670
1113730
1113762
1113795
1113800
1113907
1113954
1113976
1113983
1114023
1114025
1114054
1114116
1114119
1114147
1114151
1114156
1114256
1114512
1114547
1114588
1114701
1114736
1114756
1114760
1114880
1114907
1115131
1115153
1115164
1115184
1115192
1115254
1115271
1115275
1115346
1115368
1115482
1115489
1115494
1115513
1115596
1115713
1115729
1115740
1115755
1115766
1115796
1115801
1115869
1115921
1115922
1115929
1115990
1116028
1116087
1116205
1116214
1116221
1116231
1116248
1116250
1116253
1116265
1116274
1116277
1116358
1116390
1116503
1116520
1116743
1116759
1116764
1116954
1117095
1117125
1117188
1117191
1117200
1117212
1117217
1117235
1117367
1117368
1117371
1117374
1117395
1117396
1117417
1117440
1117512
1117861
1117867
1117869
1117870
1117871
1117926
1117934
1117937
1117945
1117949
1117963
1117984
1118003
1118039
1118046
1118107
1118260
1118272
1118369
1118397
1118434
1118441
1118677
1118693
1118750
1118789
1118796
1118915
1119036
1119086
1119124
1119204
1119207
1119211
1119214
1119227
1119291
1119292
1119296
1119299
1119323
1119497
1119557
1119736
1119768
1119840
1119846
1119858
1120126
1120169
1120173
1120337
1120346
1120458
1120528
1120541
1120548
1120610
1120619
1120624
1120919
1120943
1120944
1120959
1120962
1121074
1121117
1121182
1121183
1121188
1121234
1121260
1121320
1121354
1121362
1121420
1121424
1121490
1121556
1121563
1121572
1121624
1121645
1121652
1121653
1121687
1121690
1121702
1121731
1121741
1121815
1121839
1121878
1121887
1121944
1121964
1121978
1122041
1122084
1122132
1122140
1122250
1122276
1122279
1122347
1122363
1122414
1122423
1122440
1122471
1122575
1122581
1122589
1122590
1122592
1122607
1122610
1122641
1122704
1122989
1123014
1123597
1123610
1123647
1123723
1123742
1123806
1123950
1124075
1124076
1124160
1124162
1124191
1124192
1124372
1124438
1124444
1124477
1124478
1124485
1124495
1124527
1124532
1124649
1124685
1124686
1124704
1124738
1124785
1124821
1125097
1125222
1125307
1125327
1125356
1125854
1125968
1126001
1126128
1126136
1126137
1126182
1126189
1126240
1126287
1126295
1126532
1127189
1127201
1127235
1127418
1127419
1128148
1128433
1128434
1128438
1128614
1128678
1128794
1128812
1128821
1128828
1129036
1129056
1129059
1129060
1129344
1129465
1129477
1129588
1129599
1129601
1129610
1129613
1129614
1129688
1129724
1129728
1129876
1129882
1129889
1129890
1129900
1129989
1129992
1129998
1130083
1130098
1130104
1130106
1130125
1130140
1130192
1130232
1130278
1130311
1130373
1130377
1130426
1130514
1130518
1130551
1130727
1130758
1130763
1130770
1130797
1130825
1130849
1130935
1130973
1130976
1131085
1131096
1131139
1131420
1131425
1131428
1131449
1131571
1131622
1131627
1131630
1131681
1131695
1131718
1131725
1131733
1131737
1131749
1131786
1131800
1131801
1131920
1131927
1132047
1132054
1132164
1132167
1132169
1132233
1132234
1132240
1132487
1132506
1132512
1132513
1132525
1132549
1132552
1132609
1132695
1132888
1132911
1133003
1133006
1133280
1133285
1133290
1133433
1133456
1133587
1133975
1134611
1134693
1134750
1134800
1134893
1134946
1134963
1135082
1135108
1135149
1135159
1135318
1135347
1135512
1135530
1135539
1135584
1135590
1135786
1135796
1135833
1135864
1135870
1135908
1135915
1136046
1136134
1136206
1136254
1136287
1136314
1136376
1136402
1136437
1136475
1136477
1136482
1136595
1136612
1136804
1136849
1136940
1136958
1136990
1137123
1137166
1137537
1138020
1138080
1138090
1138091
1138260
1138269
1138408
1138440
1138482
1138489
1138493
1138500
1138509
1138540
1138577
1138680
1138736
1138784
1138840
1139068
1139085
1139093
1139262
1139315
1139387
1139447
1139462
1139497
1139546
1139549
1139580
1139659
1139663
1139709
1139804
1139855
1139890
1139897
1139908
1140002
1140059
1140084
1140566
1140587
1140634
1140643
1140658
1140730
1140756
1140843
1141319
1141334
1141336
1141347
1141433
1141455
1141652
1141745
1141746
1141748
1141823
1141973
1142028
1142088
1142103
1142106
1142116
1142194
1142386
1142501
1142615
1142760
1142790
1142793
1142837
1143071
1143072
1143178
1143231
1143243
1143256
1143291
1143318
1143346
1143426
1143445
1143452
1143545
1143567
1143662
1143679
1143682
1143706
1143752
1143875
1143972
1144020
1144109
1144134
1144145
1144479
1144590
1144627
1144666
1144671
1144689
1144952
1145374
1145396
1145408
1145709
1145711
1146170
1146255
1146267
1146349
1146424
1146447
1146594
1146603
1146880
1146885
1146903
1147018
1147032
1147036
1147047
1147156
1147178
1147212
1147318
1147343
1147545
1147557
1147568
1147586
1147588
1147600
1147635
1147655
1147866
1147919
1147951
1147953
1147964
1147989
1147998
1148014
1148040
1148050
1148057
1148076
1148081
1148116
1148134
1148141
1148152
1148166
1148190
1148195
1148197
1148212
1148221
1148247
1148253
1148538
1148604
1148640
1148673
1148702
1148713
1148718
1148769
1148772
1148827
1148854
1149003
1149090
1149131
1149182
1149305
1149349
1149429
1149470
1149496
1149630
1149686
1149731
1149751
1149778
1149957
1149988
1149992
1149999
1150215
1150217
1150344
1150450
1150480
1150567
1150669
1150803
1150809
1150812
1150820
1150831
1150834
1150841
1150890
1150894
1150931
1150948
1151027
1151133
1151462
1151501
1151649
1151655
1151712
1151719
1151763
1151837
1151842
1151847
1151859
1151867
1151937
1152206
1152279
1152505
1152507
1152528
1152543
1152555
1152575
1152583
1152592
1152616
1152634
1152638
1152648
1152653
1152669
1152678
1152682
1152712
1152778
1152811
1152813
1152895
1152904
1152989
1153143
1153239
1153283
1153357
1153439
1153505
1153510
1153524
1153527
1153533
1153594
1153965
1153966
1154186
1154224
1154227
1154237
1154254
1154354
1154355
1154358
1154399
1154427
1154532
1154580
1154655
1154664
1154666
1154678
1154699
1154835
1155192
1155279
1155282
1155311
1155332
1155333
1155337
1155412
1155441
1155485
1155486
1155506
1155508
1155510
1155519
1155561
1156028
1156032
1156033
1156035
1156602
1156700
1157096
1157314
1157527
1157568
1157595
1157606
1158032
1158045
1158054
1158072
1158078
1158246
1158565
1158593
1158633
1158944
1158961
1159154
1159202
1159320
1159672
1159976
1159993
1160004
1160008
1160013
1160074
1160086
1160235
1160257
1160269
1160302
1160324
1160340
1160352
1160382
1160385
1160390
1160409
1160447
1160618
1160733
1160752
1160755
1160764
1160868
1160887
1160923
1160933
1160939
1160940
1161055
1161100
1161207
1161245
1161523
1162357
1162379
1162380
1162385
1162877
1162920
1162986
1163207
1163318
1163326
1163346
1163357
1163396
1163448
1163593
1163611
1163680
1163750
1163788
1163790
1163879
1164074
1164111
1164138
1164154
1164165
1164313
1164322
1164395
1164412
1164431
1164441
1164511
1164605
1164613
1164668
1164702
1164705
1164778
1164779
1164869
1164916
1164937
1164940
1165008
1165014
1165064
1165076
1165566
1165917
1165981
1166022
1166033
1166120
1166124
1166127
1166128
1166131
1166152
1166185
1166289
1166348
1166435
1166472
1166539
1166544
1166561
1166641
1166653
1166656
1166770
1166837
1167011
1167050
1167199
1167228
1167454
1167476
1167729
1167733
1167735
1167992
1168043
1168306
1168370
1169033
1169035
1169101
1169203
1169238
1169315
1169323
1169336
1169519
1169629
1169717
1169808
1169832
1169846
1169864
1169925
1170128
1170157
1170325
1170366
1170391
1170584
1170589
1170594
1170604
1170608
1170669
1170677
1170692
1170703
1170767
1170888
1170891
1170997
1171210
1171286
1171306
1171404
1171459
1171505
1171701
1171706
1171728
1171898
1171910
1171977
1171981
1171995
1172037
1172084
1172201
1172223
1172271
1172453
1172456
1172465
1172659
1172661
1172672
1172737
1172751
1172755
1172851
1172852
1172861
1172862
1172870
1172884
1172978
1173156
1173186
1173210
1173246
1173254
1173258
1173264
1173303
1173472
1173483
1173617
1173903
1174021
1174034
1174129
1174135
1175169
1175454
1175547
1175566
1175599
1175629
1175681
1175706
1176056
1176079
1176100
1176113
1176122
1176164
1176167
1176185
1176215
1176219
1176243
1176601
1176841
1176870
1176949
1176979
1177102
1177125
1177165
1177166
1177169
1177170
1177253
1177287
1177318
1177322
1177360
1177881
1177949
1178064
1178069
1178127
1178160
1178171
1178172
1178216
1178217
1178243
1178331
1178532
1178723
1178958
1179006
1179061
1179211
1179237
1179257
1179274
1179285
1179288
1179302
1179308
1179317
1179381
1179390
1179486
1179548
1179562
1179668
1179914
1180006
1180008
1180187
1180201
1180308
1180382
1180515
1180550
1180558
1180565
1180624
1180631
1180669
1180673
1180675
1180676
1180684
1180751
1180754
1180757
1180862
1180931
1180941
1180953
1181064
1181136
1181159
1181202
1181212
1181429
1181447
1181502
1181520
1181521
1181736
1181762
1181764
1181792
1181793
1181846
1181866
1182237
1182584
1182630
1182647
1182662
1182668
1182681
1182908
1183030
1183113
1183193
1183197
1183299
1183382
1183477
1183480
1183482
1183484
1183489
1183842
1183863
1183879
1183881
1183939
1183978
1184236
1184248
1184250
1184257
1184261
1184262
1184355
1184426
1184571
1184608
1184632
1184649
1184687
1184720
1184791
1184850
1185020
1185036
1185092
1185132
1185180
1185186
1185274
1185279
1185399
1185401
1185409
1185427
1185486
1185488
1185497
1185514
1185517
1185552
1185564
1185601
1185611
1185647
1185774
1185783
1185867
1186010
1186038
1186121
1186126
1186128
1186195
1186205
1186207
1186215
1186229
1186276
1186303
1186319
1186357
1186382
1186390
1186420
1186677
1186683
1186707
1186741
1186757
1186811
1187153
1187196
1187240
1187249
1187251
1187262
1187349
1187421
1187483
1187531
1187533
1187612
1187613
1187615
1187818
1187827
1187950
1188014
1188017
1188123
1188159
1188206
1188213
1188261
1188270
1188836
1188866
1188931
1189154
1189156
1189161
1189416
1189431
1189447
1189450
1189515
1189521
1189526
1189596
1189600
1189783
1189887
1189893
1190011
1190108
1190109
1190175
1190178
1190196
1190241
1190244
1190250
1190256
1190260
1190351
1190394
1190415
1190420
1190499
1190523
1190554
1190573
1190602
1190625
1190699
1190955
1190960
1190985
1191033
1191206
1191210
1191225
1191314
1191328
1191331
1191566
1191626
1191641
1191721
1191742
1191797
1191823
1191858
1192397
1192504
1192514
1192524
1192535
1192552
1192732
1192770
1192814
1192821
1192831
1192842
1193009
1193249
1193278
1193297
1193358
1193361
1193364
1193429
1193437
1193467
1193906
1194279
1194328
1194512
1194679
1201125
1201153
1201156
1201178
1201366
1201367
1201458
1201518
1201549
1201681
1201721
1201743
1201823
1201829
1201836
1201887
1201888
1201889
1201903
1201904
1201933
1201934
1201946
1201959
1201985
1201987
1202215
1202330
1202351
1202352
1202405
1202408
1202470
1202478
1202508
1202532
1202534
1202551
1202611
1202624
1202753
1202882
1203009
1203016
1203063
1203196
1203223
1203560
1203641
1203728
1203912
1203978
1204057
1204060
1204108
1204155
1204171
1204227
1204232
1204235
1204236
1204237
1204298
1204323
1204369
1204403
1204412
1204562
1204652
1204670
1204674
1204819
1204826
1204890
1204923
1204941
1204945
1205057
1205147
1205156
1205193
1205217
1205262
1205301
1205355
1205434
1205452
1205752
1205755
1205756
1205758
1205767
1205867
1205868
1205881
1205885
1205981
1206154
1206155
1206157
1206258
1206449
1206494
1206498
1206607
1206642
1206673
1206721
1206896
1206899
1206972
1206995
1206996
1207077
1207158
1207175
1207317
1207378
1207438
1207472
1207473
1207502
1207575
1207591
1207633
1207745
1207768
1207780
1207791
1207794
1207828
1207838
1207840
1207917
1207936
1207945
1207959
1207987
1208078
1208100
1208106
1208108
1208159
1208202
1208225
1208269
1208310
1208330
1208332
1208410
1208524
1208526
1208555
1208588
1208614
1208695
1208699
1208700
1208701
1208732
1208751
1208776
1208795
1209058
1209082
1209088
1209202
1209211
1209230
1209279
1209283
1209302
1209375
1209393
1209413
1209461
1209468
1209472
1209480
1209481
1209484
1209501
1209529
1209530
1209552
1209837
1209894
1209895
1209937
1210019
1210145
1210218
1210219
1210226
1210236
1210239
1210267
1210425
1210558
1210570
1210653
1210726
1210746
1210762
1210897
1210901
1210927
1210928
1210970
1210990
1211008
1211026
1211043
1211115
1211117
1211130
1211220
1211230
1211254
1211342
1211370
1211385
1211431
1211493
1211524
1211540
1211574
1211576
1211604
1211606
1211724
1211816
1211939
1211993
1211997
1212000
1212115
1212121
1212122
1212146
1212327
1212491
1212494
1212523
1212564
1212575
1212578
1212579
1212763
1212770
1212787
1213087
1213138
1213225
1213289
1213359
1213362
1213403
1213406
1213409
1213420
1213441
1213460
1213466
1213471
1213517
1213520
1213674
1213858
1213862
1213867
1214014
1214029
1214032
1214033
1214046
1214066
1214081
1214087
1214139
1214142
1214172
1214175
1214209
1214212
1214231
1214257
1214279
1214281
1214284
1214346
1214377
1214378
1214419
1214438
1214441
1214461
1214472
1214477
1214483
1214495
1214500
1214506
1214515
1214519
1214540
1214563
1214575
1214583
1214588
1214599
1214621
1214642
1214643
1214645
1214648
1214652
1214655
1214667
1214668
1214669
1214670
1214671
1214688
1214727
1214842
1214858
1214909
1214927
1214938
1214939
1215015
1215170
1215171
1215208
1215283
1215296
1215650
1215656
1215664
1215807
1215859
1215863
1216019
1216070
1216135
1216259
1216272
1216323
1216341
1216381
1216394
1216489
1216502
1216556
1216636
1216732
1216753
1216754
1216977
1216983
1217037
1217068
1217154
1217275
1217293
1217294
1217389
1217390
1217392
1217423
1217554
1217616
1217708
1217718
1217817
1217831
1217866
1218091
1218110
1218120
1218121
1218140
1218173
1218199
1218253
1218282
1218287
1218310
1218392
1218429
1218431
1218592
1218655
1218658
1218685
1218909
1218911
1218955
1218962
1219007
1219021
1219023
1219035
1219041
1219083
1219116
1219126
1219136
1219173
1219197
1219199
1219220
1219237
1219269
1219325
1219367
1219371
1219396
1219425
1219451
1219586
1219642
1219643
1219655
1219675
1219876
1219913
1219914
1219917
1219922
1219951
1219971
1220055
1220098
1220107
1220122
1220139
1220150
1220158
1220211
1220269
1220270
1220288
1220296
1220334
1220436
1220561
1220736
1220867
1221097
1221201
1221222
1221304
1221490
1221581
1221611
1221629
1221653
1221726
1221759
1221771
1221829
1221848
1221856
1221918
1221931
1221958
1222047
1222070
1222333
1222403
1222584
1222676
1222688
1222691
1222694
1222713
1222720
1222721
1222754
1222851
1222859
1222903
1222996
1223027
1223053
1223083
1223084
1223091
1223126
1223128
1223141
1223235
1223268
1223368
1223451
1223459
1223574
1223584
1223629
1223643
1223694
1223722
1223727
1223738
1223765
1223803
1223828
1223860
1223865
1223878
1223922
1224004
1224046
1224085
1224165
1224166
1224205
1224211
1224224
1224274
1224278
1224313
1224400
1224409
1224430
1224535
1224543
1224550
1224573
1224602
1224698
1224709
1224746
1224762
1224769
1224795
1224844
1224895
1224907
1224965
1224967
1225055
1225069
1225103
1225173
1225174
1225179
1225284
1225299
1225338
1225392
1225417
1225419
1225436
1225439
1225447
1225462
1225502
1225511
1225514
1225518
1225567
1225578
1225609
1225626
1225673
1225683
1225694
1225695
1225706
1225717
1225718
1225729
1225746
1225748
1225752
1225767
1225780
1225805
1225832
1225874
1225939
1226000
1226045
1226102
1226136
1226157
1226236
1226242
1226311
1226342
1226365
1226381
1226384
1226423
1226424
1226427
1226440
1226441
1226467
1226470
1226481
1226487
1226495
1226497
1226537
1226538
1226578
1226597
1226614
1226649
1226677
1226739
1226740
1226749
1226751
1226755
1226756
1226797
1226813
1226821
1226822
1226907
1226912
1226928
1226983
1227033
1227101
1227109
1227190
1227312
1227314
1227324
1227337
1227420
1227448
1227501
1227509
1227531
1227605
1227624
1227642
1227645
1227689
1227726
1227727
1227745
1227753
1227775
1227779
1227792
1227834
1227839
1227876
1228113
1228476
1228544
1228616
1228645
1228659
1228660
1228664
1228702
1228857
1228861
1228895
1228916
1229151
1229341
1229516
1229560
1229634
1229694
1229711
1229739
1229743
1229747
1229755
1229788
1229795
1229805
1229825
1229843
1229909
1229969
1229979
1229980
1230027
1230187
1230188
1230189
1230208
1230240
1230851
1230862
1230936
1230941
1230951
1230972
1231021
1231130
1231176
1231181
1231186
1231196
1231235
1231268
1231306
1231373
1231451
1231499
1231538
1231567
1231596
1231757
1231799
1232167
1232170
1232189
1232211
1232314
1232427
1232432
1232495
1232518
1232659
1232727
1232733
1232742
1232756
1232775
1232838
1232935
1232939
1232953
1233014
1233035
1233123
1233135
1233149
1233227
1233277
1233834
1233932
1233967
1233996
1234022
1234036
1234057
1234059
1234087
1234088
1234099
1234116
1234158
1234175
1234208
1234230
1234240
1234241
1234242
1234244
1234246
1234247
1234251
1234269
1234276
1234278
1234281
1234288
1234296
1234299
1234306
1234389
1234390
1234392
1234393
1234396
1234419
1234433
1234437
1234439
1234440
1234441
1234442
1234444
1234697
1234730
1234827
1234873
1234875
1234955
1234972
1235011
1235027
1235115
1235170
1235204
1235230
1235233
1235256
1235346
1235347
1235351
1235356
1235390
1235692
1235786
1235792
1235810
1235812
1235813
1235819
1235821
1235822
1235823
1235827
1235959
1236015
1236046
1236179
1236180
1236192
1236197
1236291
1236299
1236342
1236354
1236356
1236382
1236431
1236444
1236521
1236722
1236900
1236902
1236912
1236939
1236960
1236961
1236963
1236969
1236972
1236973
1236977
1236985
1237001
1237106
1237107
1237108
1237111
1237112
1237228
1237231
1237240
1237293
1237343
1237373
1237415
1237450
1237479
1237580
1237596
1237671
1237987
1238007
1238300
1238329
1238357
1238599
1238653
1238729
1238787
1238844
1239093
1239154
1239155
1239239
1239374
1239378
1239380
1239703
1239901
1240012
1240016
1240018
1240028
1240113
1240150
1240161
1240200
1240247
1240301
1240313
1240332
1240362
1240371
1240391
1240421
1240492
1240497
1240499
1240525
1240575
1240617
1240718
1240832
1240959
1241062
1241089
1241119
1241123
1241177
1241181
1241200
1241229
1241326
1241334
1241395
1241577
1241642
1241849
1241872
1241915
1241962
1241968
1241971
1242000
1242007
1242012
1242037
1242069
1242096
1242102
1242143
1242154
1242166
1242183
1242202
1242271
1242396
1242397
1242399
1242402
1242435
1242440
1242454
1242473
1242497
1242503
1242540
1242554
1242562
1242567
1242568
1242616
1242618
1242620
1242695
1242696
1242705
1242706
1242715
1242717
1242719
1242747
1242754
1242767
1242771
1242782
1242794
1242806
1242818
1242821
1242853
1242955
1242987
1242993
1243047
1243050
1243052
1243057
1243118
1243134
1243155
1243212
1243259
1243260
1243282
1243311
1243312
1243317
1243323
1243326
1243333
1243335
1243399
1243401
1243441
1243461
1243533
1243559
1243581
1243594
1243622
1243639
1243678
1243679
1243722
1243762
1243918
1243938
1243945
1243964
1244006
1244060
1244061
1244080
1244099
1244110
1244132
1244163
1244173
1244180
1244181
1244186
1244194
1244199
1244202
1244206
1244211
1244217
1244220
1244222
1244224
1244268
1244282
1244286
1244291
1244293
1244294
1244298
1244312
1244329
1244334
1244343
1244354
1244355
1244384
1244387
1244388
1244464
1244564
1244574
1244581
1244583
1244607
1244626
1244628
1244656
1244663
1244669
1244674
1244681
1244756
1244758
1244759
1244790
1244882
1244933
1244964
1244970
1244977
1244986
1244993
1244999
1245020
1245033
1245035
1245041
1245049
1245058
1245068
1245075
1245076
1245092
1245119
1245134
1245136
1245138
1245143
1245144
1245150
1245183
1245208
1245223
1245228
1245230
1245261
1245270
1245272
1245299
1245304
1245327
1245328
1245341
1245352
1245366
1245378
1245387
1245389
1245396
1245402
1245407
1245418
1245419
1245434
1245459
1245473
1245476
1245477
1245502
1245524
1245525
1245526
1245558
1245566
1245575
1245602
1245607
1245621
1245625
1245639
1245644
1245647
1245652
1245660
1245677
1245680
1245690
1245695
1245713
1245715
1245716
1245720
1245722
1245729
1245731
1245760
1245776
1245777
1245786
1245810
1245848
1245855
1245861
1245868
1245872
1245885
1245900
1245910
1245924
1245926
1245932
1245933
1245940
1245951
1245960
1245963
1245967
1245970
1245977
1245978
1245987
1246005
1246013
1246024
1246066
1246077
1246090
1246094
1246102
1246117
1246120
1246132
1246150
1246153
1246156
1246166
1246172
1246194
1246200
1246218
1246228
1246241
1246260
1246298
1246306
1246330
1246336
1246339
1246355
1246367
1246373
1246385
1246396
1246418
1246423
1246434
1246464
1246514
1246517
1246519
1246537
1246541
1246546
1246561
1246563
1246564
1246566
1246572
1246602
1246603
1246626
1246640
1246643
1246657
1246661
1246685
1246693
1246695
1246707
1246731
1246746
1246747
1246750
1246771
1246808
1246813
1246818
1246841
1246861
1246875
1246885
1246890
1246896
1246947
1246952
1246960
1246970
1246977
1246981
1246987
1246991
1246995
1246999
1247018
1247020
1247036
1247043
1247061
1247079
1247080
1247091
1247094
1247096
1247100
1247101
1247109
1247112
1247113
1247114
1247116
1247120
1247173
1247210
1247215
1247236
1247253
1247256
1247264
1247265
1247272
1247275
1247280
1247282
1247297
1247300
1247306
1247374
1247392
1247394
1247454
1247461
1247462
1247475
1247476
1247478
1247491
1247498
1247515
1247540
1247578
1247579
1247591
1247596
1247619
1247663
1247675
1247683
1247709
1247737
1247739
1247740
1247743
1247744
1247756
1247770
1247773
1247777
1247778
1247789
1247796
1247843
1247880
1247891
1247913
1247924
1247949
1247986
1248008
1248064
1248068
1248081
1248113
1248129
1248130
1248150
1248169
1248222
1248344
1248384
1248403
1248514
1248524
1248550
1248559
1248570
1248581
1248585
1248586
1248587
1248638
1248644
1248670
1248704
1248714
1248737
1248777
1248797
1248838
1248839
1248841
1248857
1248871
1248883
1248897
1248960
1248970
1248979
1248985
1248999
1249005
1249045
1249075
1249113
1249115
1249141
1249151
1249184
1249186
1249193
1249204
1249242
1249291
1249303
1249331
1249339
1249348
1249366
1249414
1249429
1249482
1249502
1249503
1249512
1249532
1249560
1249670
1249688
1249699
1249773
1249798
1249855
1249869
1249881
1249909
1249942
1249963
1249974
1250064
1250065
1250078
1250111
1250113
1250175
1250210
1250233
1250288
1250293
1250308
1250310
1250318
1250340
1250348
1250369
1250425
1250431
1250439
1250457
1250462
1250496
1250504
1250527
1250533
1250551
1250561
1250570
1250614
1250631
1250645
1250656
1250673
1250695
1250764
1250782
1250831
1250885
1250898
1250928
1250934
1250940
1250941
1250959
1250965
1250985
1251068
1251069
1251070
1251073
1251079
1251125
1251126
1251136
1251190
1251198
1251203
1251205
1251215
1251220
1251267
1251288
1251301
1251341
1251356
1251362
1251408
1251410
1251421
1251489
1251498
1251504
1251508
1251509
1251510
1251518
1251540
1251558
1251575
1251584
1251600
1251601
1251612
1251619
1251624
1251631
1251663
1251686
1251688
1251694
1251714
1251717
1251727
1251729
1251734
1251844
1251850
1251916
1251920
1251970
1252003
1252027
1252029
1252030
1252042
1252054
1252084
1252109
1252113
1252116
1252123
1252133
1252137
1252141
1252154
1252163
1252205
1252212
1252301
1252345
1252358
1252359
1252362
1252412
1252422
1252430
1252435
1252468
1252531
1252532
1252554
1252563
1252564
1252572
1252604
1252644
1252672
1252674
1252680
1252684
1252694
1252702
1252713
1252743
1252775
1252782
1252786
1252800
1252823
1252842
1252850
1252935
1252955
1253040
1253074
1253120
1253137
1253197
1253200
1253212
1253223
1253251
1253265
1253291
1253329
1253389
1253393
1253399
1253404
1253408
1253433
1253477
1253482
1253498
1253511
1253520
1253526
1253604
1253647
1253659
1253667
1253709
1253774
1253790
1253803
1253822
1253850
1253864
1253909
1253910
1253935
1253962
1254014
1254035
1254062
1254083
1254095
1254126
1254149
1254165
1254201
1254220
1254226
1254227
1254276
1254286
1254288
1254297
1254353
1254434
1254451
1254455
1254467
1254469
1254471
1254472
1254477
1254488
1254489
1254511
1254546
1254565
1254568
1254579
1254581
1254592
1254594
1254602
1254612
1254616
1254617
1254624
1254636
1254639
1254644
1254645
1254646
1254653
1254654
1254657
1254872
1254875
1254930
1254963
1254973
1255043
1255045
1255057
1255139
1255215
1255219
1255242
1255326
1255330
1255353
1255389
1255423
1255527
1255579
1255616
1255621
1255636
1255663
1255726
1255741
1255814
1255851
1255859
1255888
1255904
1255906
1255915
1255917
1255941
1255986
1255988
1255990
1256130
1256158
1256174
1256177
1256254
1256335
1256340
1256383
1256402
1256404
1256424
1256472
1256544
1256547
1256576
1256582
1256628
1256631
1256647
1256693
1256749
1256771
1256813
1256831
1256853
1256865
1256896
1256930
1256937
1256964
1256976
1256999
1257023
1257041
1257105
1257106
1257113
1257121
1257159
1257160
1257172
1257184
1257244
1257250
1257337
1257338
1257362
1257381
1257397
1257401
1257437
1257441
1257466
1257502
1257512
1257531
1257542
1257549
1257575
1257653
1257701
1257729
1257786
1257789
1257799
1257866
1257886
1257994
1257997
1258023
1258043
1258045
1258047
1258096
1258161
1258198
1258210
1258223
1258236
1258242
1258251
1258258
1258280
1258283
1258302
1258314
1258323
1258375
1258386
1258402
1258413
1258415
1258440
1258480
1258491
1258518
1258567
1258568
1258583
1258596
1258614
1258667
1258688
1258719
1258799
1258833
1258835
1258891
1258911
1258912
1258939
1258949
1258954
1258959
1258994
1259001
1259016
1259038
1259054
1259115
1259136
1259180
1259197
1259240
1259244
1259261
1259263
1259343
1259346
1259349
1259369
1259370
1259371
1259383
1259390
1259406
1259407
1259409
1259437
1259448
1259451
1259460
1259535
1259536
1259540
1259542
1259546
1259573
1259590
1259630
1259709
1259751
1259762
1259765
1259767
1259788
1259791
1259796
1259807
1259816
1259830
1259832
1259833
1259847
1259858
1259859
1259864
1259901
1259914
1259918
1259942
1259944
1259963
1259977
1259978
1259985
1260000
1260008
1260033
1260036
1260040
1260066
1260067
1260077
1260091
1260099
1260102
1260112
1260122
1260127
1260284
1260301
1260312
1260326
1260462
1260692
1260744
1260844
1260870
1260914
1260923
1260937
1260938
1260943
1261048
1261124
1261130
1261193
1261197
1261214
1261254
1261288
1261290
1261317
1261330
1261339
1261363
1261372
1261395
1261423
1261442
1261460
1261465
1261509
1261558
1261564
1261580
1261604
1261644
1261655
1261664
1261666
1261668
1261721
1261736
1261749
1261752
1261822
1261829
1261853
1261860
1261872
1261884
1261892
1261917
1261934
1261935
1261937
1261960
1261961
1261975
1261994
1262004
1262031
1262046
1262055
1262080
1262082
1262135
1262152
1262164
1262190
1262191
1262214
1262254
1262256
1262260
1262275
1262282
1262329
1262342
1262346
1262352
1262356
1262361
1262374
1262390
1262402
1262407
1262460
1262634
1262637
1262685
1262699
1262705
1262714
1262755
1262756
1262765
1262768
1262770
1262772
1262775
1262781
1262783
1262825
1262881
1262888
1262889
1262906
1262919
1262928
1262951
1262956
1262976
1263019
1263021
1263051
1263064
1263066
1263068
1263070
1263079
1263106
1263107
1263144
1263164
1263172
1263189
1263197
1263199
1263263
1263277
1263280
1263285
1263308
1263311
1263317
1263319
1263321
1263332
1263333
1263334
1263354
1263357
1263369
1263400
1263478
1263493
1263508
1263514
1263560
1263562
1263574
1263575
1263586
1263596
1263614
1263630
1263645
1263646
1263653
1263681
1263687
1263733
1263758
1263816
1263850
1263872
1263893
1263894
1263923
1263930
1263934
1263943
1264006
1264009
1264019
1264022
1264038
1264043
1264047
1264062
1264125
1264129
1264134
1264204
1264297
1264378
1264393
1264396
1264429
1264470
1264486
1264516
1264532
1264779
1264813
1264922
1264955
1264962
1265007
1265018
1265021
1265073
1265083
1265108
1265133
1265137
1265172
1265263
1265297
1265381
1265466
1265467
1265490
1265525
1265597
1265599
1265627
1265631
1265644
1265684
1265688
1265705
1265739
1265745
1265763
1265789
1265862
1265940
1265987
1265989
1265998
1266017
1266032
1266057
1266077
1266090
1266096
1266136
1266194
1266293
1266316
1266345
1266350
1266353
1266360
1266364
1266366
1266375
1266385
1266388
1266395
1266427
1266440
1266457
1266482
1266484
1266501
1266519
1266522
1266530
1266531
1266538
1266660
1266705
1266750
1266769
1266770
1266774
1266779
1266786
1266826
1266833
1266897
1266900
1266902
1266904
1266914
1266917
1266997
1267158
1267226
1267237
1267283
1267486
1267511
1267536
1267558
1267671
1267679
1267684
1267694
1267712
1267733
1267735
1267737
1267747
1267760
1267761
1267782
1267786
1267789
1267796
1267828
1267852
1267855
1267856
1267868
1267908
1267915
1267973
1267980
1268140
1268303
1268390
1268397
1268400
1268473
1268818
1268899
1268999
1269246
1269252
1269408
1269520
1269615
1269631
1269632
1269633
1269641
1269642
1269652
1269653
1269665
1269682
1269684
1269690
1269845
1270181
1270202
1270351
1270439
1270554
1270613
1270815
1270948
1271047
1271071
1271204
1271216
1271219
1271299
1271301
1271370
1271395
1271399
1271525
1271699
1272100
1272106
1272140
1272153
1272229
1272230
1272394
1272412
1272562
1272579
1272590
1272600
1272711
1272770
1272957
1272980
1273005
1273006
1273008
1273016
1273031
1273132
1273270
1273310
1273390
1273422
1273744
1274111
1274192
1274193
1274334
1274431
1274458
1274511
1274512
1274615
1275014
1275127
1275231
1275676
1275683
1275697
1275838
1275910
1275933
1276008
1276093
1276138
1276179
1276275
1276522
1276726
1276750
1276760
1276999
1277084
1277147
1277151
1277315
1277344
1277376
1277395
1277419
1277437
1277944
1278179
1278238
1278259
1278274
1278413
1278518
1278630
1278654
1278734
1279013
1279053
1279154
1279169
1279386
1279607
1279616
1279661
1279745
1279835
1279860
1279864
1279881
1279885
1279895
1279932
1279951
1280177
1280377
1280447
1280448
1280473
1280475
1280563
1280564
1280585
1280851
1280861
1281078
1281119
1281124
1281288
1281338
1281347
1281354
1281358
1281364
1281369
1281370
1281395
1281397
1281403
1281408
1281416
1281418
1281679
1281682
1281685
1281724
1281731
1281732
1281884
1281888
1281902
1281976
1282000
1282086
1282089
1282221
1282232
1282251
1282288
1282336
1282354
1282673
1282759
1282870
1283398
1283422
1283491
1283502
1283503
1283751
1284094
1284154
1284155
1284204
1284208
1284228
1284312
1284314
1284327
1284704
1284790
1284811
1285074
1285094
1285137
1285215
1285221
1285279
1285300
1285301
1285646
1285689
1285736
1285767
1285927
1285929
1285995
1286189
1286190
1286476
1286493
1286536
1286537
1286615
1286643
1286715
1286771
1286955
1287111
1287122
1287132
1287136
1287206
1287305
1287327
1287334
1287415
1287458
1287483
1287502
1287570
1287591
1287629
1287633
1287636
1287668
1287692
1287749
1287804
1287821
1287840
1287871
1287903
1287907
1287917
1287918
1287952
1287969
1288003
1288004
1288017
1288018
1288056
1288057
1288086
1288098
1288104
1288156
1288162
1288168
1288173
1288179
1288185
1288225
1288267
1288270
1288301
1288384
1288450
1288455
1288468
1288488
1288496
1288502
1288518
1288538
1288545
1288557
1288587
1288597
1288612
1288666
1288674
1288686
1288687
1288697
1288712
1288714
1288769
1288791
1288829
1288833
1288847
1288922
1288938
1288943
1288960
1288978
1289010
1289024
1289028
1289142
1289158
1289163
1289164
1289186
1289244
1289258
1289307
1289319
1289321
1289331
1289394
1289403
1289497
1289514
1289526
1289607
1289622
1289627
1289651
1289729
1289753
1289767
1289866
1289924
1289925
1289928
1290001
1290007
1290059
1290119
1290134
1290156
1290207
1290337
1290458
1290492
1290540
1290567
1290697
1290765
1290769
1290899
1290930
1290941
1290952
1290953
1290990
1291048
1291068
1291084
1291171
1291195
1291204
1291216
1291234
1291267
1291284
1291315
1291325
1291333
1291335
1291441
1291463
1291535
1291552
1291564
1291590
1291604
1291616
1291706
1291714
1291726
1291756
1291779
1291811
1291921
1291961
1291981
1292057
1292093
1292138
1292142
1292146
1292163
1292193
1292194
1292236
1292260
1292281
1292288
1292294
1292318
1292322
1292336
1292429
1292479
1292507
1292560
1292590
1292653
1292664
1292696
1292700
1292746
1292769
1292869
1292883
1292893
1292929
1292964
1293002
1293046
1293052
1293053
1293110
1293145
1293242
1293262
1293360
1293387
1293411
1293489
1293529
1293541
1293582
1293585
1293614
1293615
1293669
1293677
1293728
1293763
1293846
1293859
1293889
1293926
1293939
1293944
1293981
1294108
1294143
1294200
1294232
1294263
1294294
1294300
1294322
1294347
1294380
1294440
1294495
1294572
1294578
1294601
1294633
1294737
1294784
1294797
1294802
1294813
1294819
1294840
1294862
1294866
1294876
1294921
1294933
1294940
1294981
1295005
1295031
1295033
1295053
1295158
1295275
1295289
1295362
1295371
1295392
1295396
1295418
1295462
1295465
1295472
1295483
1295549
1295573
1295575
1295601
1295659
1295669
1295693
1295696
1295697
1295703
1295732
1295791
1295794
1295810
1295821
1295844
1295868
1295953
1295977
1295978
1296011
1296154
1296211
1296251
1296278
1296326
1296368
1296389
1296394
1296417
1296454
1296568
1296603
1296616
1296639
1296651
1296656
1296689
1296729
1296735
1296758
1296765
1296770
1296926
1296934
1297006
1297073
1297113
1297138
1297143
1297218
1297226
1297284
1297290
1297317
1297329
1297339
1297421
1297443
1297445
1297453
1297475
1297481
1297632
1297668
1297783
1297846
1297856
1297913
1297937
1297960
1298055
1298117
1298134
1298178
1298184
1298197
1298204
1298215
1298252
1298255
1298261
1298265
1298379
1298380
1298423
1298488
1298505
1298506
1298515
1298574
1298699
1298712
1298773
1298827
1298874
1298897
1298924
1298953
1299058
1299088
1299110
1299119
1299127
1299132
1299156
1299158
1299192
1299194
1299220
1299265
1299274
1299316
1299361
1299413
1299465
1299466
1299473
1299513
1299514
1299520
1299526
1299643
1299711
1299766
1299811
1299852
1299980
1299981
1299987
1299997
1300017
1300052
1300084
1300118
1300179
1300194
1300204
1300223
1300253
1300264
1300280
1300325
1300331
1300454
1300461
1300497
1300515
1300520
1300571
1300572
1300581
1300606
1300622
1300651
1300697
1300759
1300877
1300897
1300948
1300987
1301007
1301012
1301021
1301068
1301094
1301101
1301144
1301208
1301211
1301230
1301245
1301263
1301288
1301329
1301366
1301379
1301415
1301479
1301485
1301492
1301536
1301551
1301626
1301648
1301658
1301660
1301689
1301698
1301789
1301791
1301802
1301808
1301809
1301813
1301815
1301821
1301834
1301849
1301867
1301870
1301881
1301910
1301937
1302021
1302040
1302067
1302072
1302077
1302100
1302102
1302124
1302287
1302352
1302358
1302380
1302381
1302385
1302397
1302403
1302588
1302703
1302820
1302884
1302924
1302925
1302927
1302992
1303003
1303031
1303069
1303127
1303187
1303196
1303232
1303328
1303358
1303417
1303477
1303519
1303654
1303684
1303714
1303721
1303751
1303801
1303838
1303882
1303890
1303914
1303969
1304048
1304063
1304074
1304083
1304167
1304193
1304219
1304264
1304285
1304301
1304330
1304353
1304399
1304410
1304420
1304436
1304583
1304595
1304646
1304705
1304706
1304709
1304776
1304833
1304866
1304874
1304886
1304906
1304986
1305053
1305251
1305287
1305430
1305458
1305489
1305492
1305500
1305511
1305519
1305552
1305605
1305639
1305664
1305686
1305717
1305726
1305753
1305755
1305812
1305820
1305832
1305851
1305863
1305910
1305960
1306007
1306016
1306028
1306035
1306081
1306134
1306183
1306224
1306288
1306321
1306355
1306372
1306381
1306384
1306410
1306434
1306441
1306464
1306466
1306519
1306628
1306656
1306664
1306673
1306756
1306775
1306784
1306797
1306809
1306824
1306834
1306848
1306851
1306881
1306926
1306963
1307002
1307031
1307095
1307135
1307194
1307216
1307323
1307393
1307421
1307500
1307505
1307514
1307562
1307598
1307626
1307654
1307706
1307800
1307809
1307813
1307868
1307930
1307958
1307982
1308021
1308026
1308067
1308083
1308086
1308091
1308110
1308269
1308270
1308300
1308440
1308498
1308519
1308553
1308592
1308620
1308631
1308646
1308688
1308918
1308938
1308940
1308956
1309069
1309122
1309133
1309356
1309362
1309395
1309454
1309461
1309471
1309483
1309484
1309516
1309520
1309539
1309596
1309650
1309665
1309706
1309747
1309824
1309858
1309944
1309953
1309961
1309979
1309991
1309992
1310001
1310009
1310026
1310031
1310125
1310128
1310155
1310185
1310191
1310230
1310328
1310371
1310515
1310552
1310665
1310670
1310712
1310757
1310764
1310943
1311013
1311090
1311107
1311116
1311120
1311164
1311254
1311300
1311354
1311409
1311429
1311440
1311504
1311513
1311520
1311552
1311579
1311750
1311835
1311854
1311953
1311958
1311978
1312086
1312099
1312117
1312320
1312344
1312356
1312376
1312447
1312458
1312508
1312519
1312523
1312671
1312679
1312683
1312691
1312703
1312848
1312855
1312925
1312940
1312969
1312999
1313016
1313119
1313208
1313238
1313295
1313298
1313317
1313380
1313404
1313417
1313447
1313458
1313460
1313539
1313550
1313620
1313628
1313631
1313639
1313660
1313739
1313776
1313782
1313927
1313981
1314023
1314026
1314069
1314105
1314217
1314220
1314240
1314274
1314297
1314305
1314309
1314327
1314336
1314338
1314349
1314399
1314429
1314443
1314468
1314470
1314471
1314515
1314517
1314610
1314628
1314635
1314677
1314692
1314720
1314731
1314771
1314808
1314815
1314833
1314862
1314906
1314910
1314911
1314948
1314956
1314971
1315019
1315050
1315075
1315081
1315118
1315225
1315241
1315290
1315339
1315467
1315470
1315511
1315581
1315610
1315619
1315623
1315700
1315708
1315716
1315748
1315772
1315800
1315808
1315815
1315846
1315901
1315938
1316027
1316052
1316078
1316101
1316104
1316213
1316236
1316328
1316336
1316338
1316357
1316413
1316427
1316451
1316457
1316497
1316575
1316580
1316586
1316594
1316595
1316617
1316619
1316660
1316696
1316704
1316829
1316831
1316845
1316871
1317004
1317019
1317137
1317142
1317156
1317157
1317186
1317192
1317233
1317260
1317357
1317372
1317430
1317476
1317528
1317702
1317725
1317731
1317768
1317857
1318054
1318151
1318179
1318189
1318207
1318257
1318258
1318327
1318332
1318352
1318356
1318386
1318439
1318591
1318887
1318896
1318904
1318934
1318935
1319039
1319173
1319196
1319207
1319216
1319239
1319244
1319255
1319388
1319471
1319487
1319493
1319506
1319561
1319569
1319658
1319701
1319718
1319732
1319879
1319898
1319933
1319945
1319970
1320138
1320178
1320268
1320284
1320432
1320461
1320470
1320559
1320594
1320621
1320635
1320686
1320694
1320816
1320846
1320969
1320984
1321007
1321013
1321065
1321147
1321151
1321203
1321207
1321249
1321268
1321363
1321364
1321373
1321408
1321464
1321502
1321581
1321611
1321663
1321677
1321695
1321754
1321801
1321983
1322017
1322053
1322062
1322118
1322134
1322197
1322277
1322321
1322381
1322418
1322658
1322682
1322695
1322731
1322777
1322784
1322799
1322950
1323001
1323145
1323219
1323304
1323325
1323359
1323502
1323538
1323623
1323630
1323703
1323882
1323887
1324119
1324162
1324234
1324253
1324355
1324435
1324479
1324553
1324672
1324805
1324890
1325022
1325129
1325150
1325191
1325215
1325216
1325284
1325285
1325301
1325387
1325392
1325425
1325444
1325504
1325691
1325794
1325807
1325815
1325822
1325823
1325865
1325905
1325945
1325969
1325980
1326073
1326081
1326118
1326179
1326196
1326251
1326252
1326279
1326313
1326324
1326381
1326389
1326475
1326526
1326579
1326584
1326637
1326639
1326684
1326706
1326963
1327032
1327046
1327076
1327087
1327115
1327166
1327296
1327311
1327341
1327487
1327499
1327533
1327568
1327610
1327626
1327653
1327665
1327711
1327783
1327876
1327881
1327906
1327919
1328006
1328059
1328060
1328093
1328142
1328217
1328288
1328384
1328431
1328504
1328539
1328564
1328586
1328639
1328700
1328706
1328724
1328767
1328846
1328862
1328875
1328909
1328961
1328993
1329000
1329012
1329040
1329072
1329083
1329086
1329105
1329134
1329150
1329160
1329168
1329176
1329258
1329356
1329429
1329446
1329510
1329521
1329541
1329592
1329609
1329834
1329847
1329882
1330056
1330131
1330165
1330191
1330220
1330278
1330292
1330319
1330453
1330547
1330957
1331044
1331069
1331098
1331152
1331157
1331204
1331214
1331286
1331310
1331320
1331358
1331482
1331519
1331552
1331611
1331638
1331690
1331710
1331726
1331912
1331943
1332047
1332050
1332056
1332103
1332179
1332213
1332258
1332281
1332299
1332381
1332395
1332398
1332453
1332468
1332474
1332558
1332587
1332652
1332670
1332751
1332881
1332911
1332923
1333017
1333106
1333153
1333327
1333336
1333479
1333566
1333576
1333578
1333629
1333712
1333734
1333801
1333937
1334037
1334116
1334169
1334226
1334231
1334251
1334292
1334360
1334602
1334608
1334675
1334850
1334880
1334968
1335096
1335126
1335152
1335166
1335167
1335223
1335269
1335317
1335373
1335528
1335580
1335592
1335612
1335691
1335795
1335935
1335958
1336020
1336130
1336165
1336215
1336233
1336265
1336288
1336292
1336337
1336342
1336353
1336469
1336608
1336667
1336753
1336800
1336864
1336881
1336889
1337038
1337077
1337084
1337138
1337150
1337232
1337358
1337412
1337599
1337611
1337626
1337637
1337736
1337750
1337793
1337930
1338120
1338135
1338167
1338200
1338210
1338265
1338277
1338304
1338333
1338419
1338433
1338487
1338517
1338530
1338644
1338645
1338701
1338742
1338763
1338821
1338830
1338937
1338981
1339092
1339136
1339242
1339255
1339460
1339478
1339487
1339511
1339564
1339619
1339690
1339710
1339742
1339774
1339777
1339819
1339945
1339954
1340032
1340077
1340106
1340132
1340135
1340147
1340180
1340199
1340301
1340307
1340378
1340458
1340468
1340532
1340554
1340705
1340822
1340892
1340935
1340954
1341004
1341009
1341065
1341093
1341096
1341097
1341173
1341176
1341180
1341193
1341223
1341238
1341239
1341336
1341381
1341422
1341554
1341629
1341811
1341878
1341926
1341927
1342009
1342143
1342358
1342532
1342578
1342657
1342669
1342725
1342830
1342894
1343025
1343048
1343078
1343519
1343548
1343560
1343676
1343704
1343954
1344030
1344039
1344047
1344132
1344153
1344243
1344267
1344279
1344295
1344312
1344374
1344444
1344474
1344475
1344487
1344571
1344581
1344593
1344657
1344672
1344686
1344689
1344722
1344723
1344872
1345012
1345035
1345038
1345052
1345068
1345082
1345094
1345107
1345163
1345187
1345238
1345262
1345435
1345487
1345525
1345526
1345546
1345588
1345688
1345753
1345756
1345801
1345840
1345901
1345904
1345918
1345954
1346013
1346017
1346078
1346094
1346161
1346182
1346212
1346324
1346516
1346544
1346546
1346552
1346577
1346613
1346615
1346651
1346717
1346721
1346745
1346843
1346846
1346847
1346850
1346866
1347073
1347077
1347088
1347156
1347165
1347240
1347344
1347475
1347485
1347521
1347532
1347641
1347716
1347758
1347759
1347824
1347857
1347913
1347957
1347969
1347994
1348075
1348100
1348109
1348154
1348179
1348188
1348197
1348237
1348243
1348249
1348255
1348256
1348328
1348329
1348354
1348398
1348408
1348416
1348515
1348626
1348667
1348714
1348809
1348870
1348878
1348924
1348999
1349070
1349072
1349116
1349138
1349139
1349211
1349228
1349399
1349433
1349446
1349447
1349468
1349495
1349508
1349589
1349648
1349684
1349698
1349705
1349858
1349907
1349958
1349987
1350038
1350132
1350439
1350513
1350514
1350527
1350539
1350609
1350714
1350771
1350847
1351179
1351387
1351403
1351487
1351583
1351627
1351643
1351746
1352013
1352026
1352093
1352154
1352196
1352277
1352303
1352404
1352451
1352540
1352587
1352598
1352608
1352635
1352664
1352675
1352716
1352838
1352888
1353096
1353221
1353238
1353275
1353340
1353457
1353465
1353554
1353607
1353615
1353745
1353888
1353958
1354016
1354036
1354174
1354245
1354451
1354479
1354480
1354484
1354521
1354623
1354692
1354702
1354718
1354922
1354923
1355216
1355237
1355283
1355312
1355396
1355435
1355439
1355539
1355548
1355556
1355631
1355640
1355684
1355735
1355806
1355812
1355863
1355930
1355960
1356021
1356098
1356159
1356173
1356232
1356260
1356269
1356309
1356333
1356335
1356376
1356461
1356730
1356778
1356805
1356844
1356862
1356889
1356907
1356908
1357019
1357036
1357040
1357132
1357142
1357200
1357308
1357362
1357363
1357382
1357397
1357428
1357439
1357443
1357449
1357497
1357506
1357510
1357539
1357571
1357611
1357612
1357733
1357768
1357892
1358010
1358047
1358093
1358145
1358228
1358292
1358325
1358388
1358448
1358487
1358512
1358525
1358597
1358604
1358608
1358686
1358717
1358749
1358755
1358765
1358809
1358872
1358886
1358919
1358927
1358991
1359091
1359148
1359190
1359240
1359347
1359423
1359639
1359787
1359962
1360072
1360125
1360136
1360347
1360356
1360413
1360492
1360519
1360557
1360625
1360688
1360691
1360698
1360701
1360706
1360720
1360748
1360753
1360786
1360800
1360813
1360847
1360856
1360904
1360932
1360957
1360981
1360988
1360999
1361011
1361052
1361091
1361133
1361150
1361153
1361154
1361166
1361220
1361234
1361318
1361354
1361408
1361439
1361490
1361501
1361551
1361560
1361591
1361660
1361816
1361981
1362001
1362004
1362117
1362259
1362311
1362333
1362348
1362368
1362627
1362650
1362668
1362677
1362679
1362703
1362706
1362742
1362846
1362913
1362916
1362960
1362998
1363031
1363072
1363087
1363089
1363115
1363188
1363275
1363299
1363311
1363351
1363360
1363382
1363391
1363421
1363429
1363450
1363458
1363464
1363473
1363476
1363487
1363494
1363502
1363518
1363544
1363548
1363588
1363681
1363685
1363714
1363715
1363783
1363799
1363820
1363858
1363886
1363889
1363897
1363961
1363999
1364012
1364090
1364113
1364117
1364199
1364230
1364275
1364294
1364297
1364458
1364461
1364475
1364477
1364552
1364662
1364677
1364686
1364716
1364730
1364744
1364755
1364787
1364828
1364836
1364857
1364863
1364876
1364892
1364905
1364946
1364949
1364981
1365020
1365082
1365179
1365238
1365266
1365339
1365360
1365366
1365396
1365399
1365409
1365516
1365524
1365530
1365592
1365609
1365612
1365629
1365713
1365760
1365800
1365837
1366003
1366030
1366061
1366110
1366128
1366188
1366210
1366257
1366269
1366294
1366317
1366369
1366419
1366454
1366509
1366521
1366543
1366615
1366616
1366631
1366678
1366697
1366707
1366713
1366765
1366786
1366818
1366879
1366886
1366936
1367033
1367143
1367184
1367260
1367387
1367393
1367408
1367422
1367504
1367528
1367532
1367557
1367558
1367566
1367567
1367581
1367642
1367702
1367782
1367790
1367800
1367857
1367859
1367993
1367999
1368140
1368209
1368235
1368249
1368253
1368271
1368279
1368289
1368296
1368415
1368510
1368574
1368577
1368638
1368648
1368695
1368716
1368755
1368833
1368901
1368984
1369058
1369085
1369102
1369283
1369299
1369330
1369404
1369419
1369528
1369537
1369549
1369605
1369620
1369625
1369781
1369796
1369799
1369833
1369957
1370002
1370032
1370046
1370087
1370094
1370112
1370139
1370154
1370167
1370170
1370213
1370226
1370228
1370241
1370243
1370249
1370266
1370301
1370321
1370326
1370345
1370352
1370366
1370370
1370514
1370609
1370694
1370719
1370756
1370780
1370788
1370828
1370924
1370957
1370973
1370977
1371046
1371060
1371078
1371136
1371168
1371284
1371362
1371384
1371412
1371439
1371449
1371451
1371498
1371502
1371560
1371564
1371583
1371654
1371655
1371661
1371669
1371690
1371750
1371766
1371772
1371782
1371821
1372017
1372159
1372434
1372449
1372469
1372564
1372882
1372991
1373052
1373123
1373154
1373207
1373485
1373486
1373575
1373890
1373933
1373934
1373940
1373943
1374097
1374125
1374145
1374146
1374166
1374183
1374199
1374203
1374312
1374340
1374541
1374557
1374852
1374944
1374972
1375020
1375190
1375414
1375607
1375624
1375643
1375657
1375730
1375745
1375750
1375770
1375807
1375857
1375884
1376058
1376217
1376242
1376272
1376354
1376406
1376450
1376452
1376462
1376749
1376803
1376832
1376842
1376847
1376848
1376867
1376877
1376960
1376985
1376995
1377005
1377033
1377053
1377098
1377111
1377120
1377123
1377137
1377145
1377151
1377195
1377232
1377237
1377242
1377320
1377323
1377324
1377352
1377475
1377484
1377499
1377535
1377542
1377553
1377562
1377578
1377596
1377645
1377840
1377905
1377933
1377935
1377936
1378094
1378133
1378271
1378292
1378293
1378298
1378307
1378308
1378435
1378451
1378506
1378646
1378673
1378677
1378768
1378769
1378785
1378789
1378886
1378919
1378950
1379044
1379067
1379075
1379092
1379160
1379186
1379192
1379222
1379247
1379260
1379290
1379312
1379324
1379353
1379396
1379397
1379458
1379493
1379605
1379853
1379923
1379974
1379996
1380035
1380164
1380165
1380355
1380356
1380383
1380388
1380392
1380407
1380424
1380425
1380529
1380741
1380749
1380790
1380835
1380879
1380882
1380883
1380890
1380898
1380986
1381004
1381033
1381240
1381298
1381325
1381359
1381400
1381466
1381557
1381590
1381619
1381620
1381625
1381789
1381834
1381836
1381866
1381867
1381903
1381922
1382017
1382129
1382247
1382255
1382378
1382379
1382504
1382506
1382525
1382708
1382834
1382852
1383261
1383269
1383304
1383349
1383390
1383417
1383553
1383566
1383671
1383718
1383732
1383741
1383751
1383760
1383770
1383782
1383784
1383795
1383822
1383832
1383914
1384156
1384230
1384263
1384413
1384449
1384463
1384681
1384684
1384708
1384795
1384814
1384879
1384927
1385037
1385045
1385054
1385170
1385343
1385360
1385890
1386269
1386306
1386388
1386410
1386432
1386466
1386650
1386686
1386753
1386886
1386922
1387000
1387044
1387083
1387198
1387232
1387323
1387333
1387364
1387411
1387465
1387498
1387525
1387556
1387591
1387626
1387702
1387730
1387752
1387761
1387849
1387853
1387857
1387860
1387914
1388091
1388214
1388232
1388262
1388334
1388372
1388377
1388462
1388492
1388525
1388641
1388660
1388675
1388711
1388730
1388805
1388811
1388836
1388967
1388989
1389133
1389139
1389207
1389311
1389577
1389597
1389599
1389857
1389876
1389931
1390003
1390051
1390143
1390207
1390243
1390417
1390457
1390460
1390606
1390688
1390825
1390918
1390982
1391120
1391195
1391394
1391401
1391579
1391582
1391964
1392072
1392148
1392207
1392245
1392482
1393290
1393517
1393528
1393702
1394094
1394220
1394445
1394518
1394520
1394536
1394573
1394736
1394783
1394794
1394855
1394884
1394945
1395053
1395233
1395397
1395543
1396331
1396345
1396393
1396986
1397035
1397039
1397044
1397072
1397082
1397105
1397125
1397276
1397279
1397416
1397529
1397542
1397611
1397715
1397732
1397766
1397770
1397809
1397875
1398027
1398070
1398093
1398128
1398131
1398293
1398345
1398356
1398360
1398458
1398561
1398618
1398674
1398685
1398721
1398766
1398789
1398824
1398859
1399024
1399081
1399204
1399251
1399275
1399352
1399583
1399593
1399636
1399674
1399679
1399699
1399755
1399799
1399856
1399896
1399898
1399900
1399934
1399940
1399945
1400050
1400054
1400074
1400145
1400150
1400246
1400269
1400297
1400342
1400365
1400626
1400627
1400670
1400698
1400830
1400841
1400947
1400955
1401022
1401068
1401173
1401182
1401217
1401228
1401237
1401442
1401752
1402102
1402105
1402124
1402246
1402301
1402326
1402340
1402347
1402435
1402469
1402571
1402670
1402766
1402870
1402946
1402971
1403046
1404043
1404178
1404393
1405133
1405137
1405150
1405158
1405179
1405672
1409691
1409721
1409759
1409797
1409855
1409857
1409946
1410147
1410254
1410264
1410272
1412810
1412811
1413518
1413522
1414424
1414447
1414561
1414618
1414694
1414914
1414959
1415026
1415062
1415215
1415331
1415522
1415680
1415812
1415822
1415944
1416003
1416083
1416103
1416133
1416207
1416241
1416257
1416266
1416532
1416608
1416668
1416733
1416734
1416738
1416750
1416928
1416930
1416931
1416951
1417033
1417095
1417110
1417205
1417257
1417264
1417488
1417541
1417592
1417678
1417751
1417813
1417861
1417873
1417926
1417928
1418022
1418089
1418095
1418096
1418155
1418205
1418231
1418237
1418314
1418373
1418697
1418702
1418739
1418761
1418917
1418929
[truncated: 811,064 more chars]
