# Supplementary material for: Effects of multiple conformers per compound upon 3-D similarity search and bioassay data analysis
Source: J Cheminform. 2012 Nov 7;4:28. doi: 10.1186/1758-2946-4-28 (PMC3537644; doi:10.1186/1758-2946-4-28)
Supplement: Additional file 3 — Similarity Scores. A tab-delimited file that contains statistical parameters of the NN-pair 3-D similarity scores for each of 1,528 AIDs considered for per-assay analysis. [file 1758-2946-4-28-S3.txt]

AID	Type	st_opt_st.single.mean	st_opt_st.single.stdev	st_opt_ct.single.mean	st_opt_ct.single.stdev	st_opt_combot.single.mean	st_opt_combot.single.stdev	ct_opt_st.single.mean	ct_opt_st.single.stdev	ct_opt_ct.single.mean	ct_opt_ct.single.stdev	ct_opt_combo.single.mean	ct_opt_combo.single.stdev	st_opt_st.all.mean	st_opt_st.all.stdev	st_opt_ct.all.mean	st_opt_ct.all.stdev	st_opt_combot.all.mean	st_opt_combot.all.stdev	ct_opt_st.all.mean	ct_opt_st.all.stdev	ct_opt_ct.all.mean	ct_opt_ct.all.stdev	ct_opt_combot.all.mean	ct_opt_combot.all.stdev	st_opt_st.best.mean	st_opt_st.best.stdev	st_opt_ct.best.mean	st_opt_ct.best.stdev	st_opt_combot.best.mean	st_opt_combot.best.stdev	ct_opt_st.best.mean	ct_opt_st.best.stdev	ct_opt_ct.best.mean	ct_opt_ct.best.stdev	ct_opt_combot.best.mean	ct_opt_combot.best.stdev	#Target	Noninact	Active	Others	Ratio
1	confirmatory	54.8937	11.0057	7.9015	6.81872	62.7952	15.5928	41.6964	12.7221	16.9207	7.29873	58.6171	17.7221	53.5393	9.94807	6.72137	5.34817	60.2607	13.2239	39.3913	11.4935	15.8892	6.36369	55.2805	15.5	62.7751	10.5389	14.1893	7.55315	73.872	15.4733	55.0327	10.8959	21.5291	7.80977	73.1939	16.4027	0	1127	1049	78	0.930789707
3	confirmatory	54.5875	10.7038	7.9799	6.68806	62.5674	15.1086	41.3945	12.4665	17.206	7.12937	58.6005	17.2026	53.3515	9.84145	6.75171	5.28563	60.1033	13.0258	39.1995	11.4224	15.9908	6.23404	55.1904	15.2565	62.3373	10.6376	14.1561	7.37903	73.3971	15.3176	54.6243	10.8887	21.4805	7.6415	72.7204	16.1199	0	1130	934	196	0.826548673
5	confirmatory	54.8884	10.5676	7.93158	7.01625	62.82	15.2809	41.4614	12.4836	17.0644	7.37162	58.5258	17.4711	53.7698	9.83395	6.78795	5.51537	60.5577	13.2306	39.4674	11.5717	16.0492	6.53521	55.5166	15.6617	62.987	10.3496	14.2485	7.67687	74.054	15.3983	55.1401	10.7816	21.5063	7.88844	73.2101	16.3398	0	920	792	128	0.860869565
7	confirmatory	54.8479	10.8205	7.82863	6.64342	62.6765	15.2721	41.5085	12.6353	16.8217	7.08753	58.3302	17.4073	53.4644	10.0705	6.73013	5.27934	60.1945	13.2996	39.2833	11.5823	15.8073	6.27537	55.0905	15.5017	62.9847	10.453	14.2174	7.46947	74.0545	15.3476	55.1709	10.8947	21.4381	7.72109	73.2013	16.322	0	1301	1232	69	0.946963874
9	confirmatory	54.6111	10.5365	7.72878	6.76814	62.3399	15.06	41.2321	12.3335	16.7653	7.19796	57.9974	17.1491	53.3541	9.81579	6.67089	5.33331	60.025	13.0643	39.2456	11.4193	15.743	6.37497	54.9886	15.3381	62.64	10.2922	14.1189	7.67961	73.6073	15.3398	54.8229	10.6911	21.3627	7.91836	72.7774	16.2581	0	1048	972	76	0.927480916
11	confirmatory	54.6321	11.5725	7.88204	6.56263	62.5141	15.8157	41.894	12.9044	17.0097	7.05445	58.9037	17.4448	53.6113	10.3362	6.80032	5.37696	60.4116	13.612	39.9968	11.6085	16.0127	6.32427	56.0095	15.3876	62.2542	11.6797	13.9761	7.16313	73.253	15.9769	54.8142	11.55	21.3642	7.58423	72.8914	16.3808	0	379	287	92	0.757255937
13	confirmatory	54.197	10.5403	7.31317	5.98789	61.5102	14.2608	40.7585	12.1122	16.6918	6.6511	57.4503	16.179	53.2538	9.85618	6.30017	4.92535	59.554	12.6806	39.1697	11.2486	15.6688	6.02546	54.8385	14.6436	61.9338	10.6761	13.5098	6.65377	72.3033	14.5846	54.1853	10.8102	21.0744	7.24055	71.6999	15.2898	0	1357	1039	318	0.765659543
15	confirmatory	54.8488	11.075	7.56382	6.27608	62.4127	15.0448	41.8499	12.4735	17.0368	7.0618	58.8867	16.8599	53.7193	10.229	6.4783	5.12418	60.1976	13.2007	39.8142	11.4657	16.0698	6.34844	55.8839	15.1092	62.5153	11.1187	13.7827	6.93617	73.1897	15.2805	54.8478	11.1813	21.3967	7.65219	72.7778	16.005	0	1633	1445	188	0.884874464
17	confirmatory	54.27	11.4626	8.12594	8.37517	62.396	17.3612	41.5396	13.1324	17.3644	8.71976	58.9039	19.4029	53.4095	10.0096	6.78957	6.19554	60.1991	13.9859	39.6062	11.5538	16.2129	7.16054	55.8191	16.2184	62.3559	11.115	14.5923	9.24494	73.8586	17.4928	54.7983	11.4128	22.0355	9.26624	73.4025	18.2305	0	315	307	8	0.974603175
19	confirmatory	54.6909	10.8178	7.91813	6.93454	62.609	15.4948	41.4015	12.5912	16.9696	7.32276	58.3711	17.6309	53.5003	9.99845	6.83426	5.45182	60.3345	13.363	39.3876	11.5379	15.9511	6.4565	55.3387	15.6812	62.8384	10.5091	14.415	7.84133	74.0986	15.7106	55.0977	10.9003	21.6184	8.0011	73.3134	16.6624	0	1036	992	44	0.957528958
21	confirmatory	54.9439	10.8113	7.79025	6.52265	62.7341	15.0451	41.6079	12.5592	17.0728	7.08733	58.6807	17.2483	53.7756	9.99111	6.69069	5.3088	60.4663	13.1897	39.4163	11.5993	16.0958	6.47653	55.5121	15.5981	62.8013	10.5113	13.9737	7.29796	73.6894	15.1133	54.9381	10.8525	21.458	7.68012	72.9932	16.0913	0	803	687	116	0.855541719
23	confirmatory	54.8499	10.8628	7.6757	6.42289	62.5256	15.0384	41.601	12.4735	16.8701	7.06777	58.4712	17.0642	53.537	10.0425	6.55645	5.1562	60.0934	13.1171	39.4652	11.4697	15.8218	6.28765	55.287	15.213	62.6174	10.6741	13.9153	7.14259	73.4443	15.1108	54.8616	10.911	21.4418	7.60827	72.8406	15.9471	0	1404	1333	71	0.949430199
25	confirmatory	55.0248	10.9615	7.9877	7.01146	63.0125	15.6454	41.739	12.7687	17.2472	7.43959	58.9862	17.8625	53.7873	10.0905	6.8094	5.49109	60.5967	13.4369	39.5273	11.6876	16.188	6.52124	55.7154	15.8134	62.7468	10.7944	14.2828	7.70749	73.934	15.8099	54.9506	11.1528	21.7433	7.97041	73.3031	16.7782	0	1089	1043	46	0.957759412
27	confirmatory	54.5683	11.266	8.45175	8.2984	63.0201	17.2367	41.8771	13.1731	17.4383	8.40904	59.3154	19.3032	53.5454	9.76443	7.02841	6.0802	60.5738	13.7497	39.712	11.4312	16.2426	6.91077	55.9545	16.0784	62.5107	10.8256	14.778	9.11706	74.3015	17.2839	54.9554	11.2192	22.0003	9.03638	73.7843	18.03	0	359	340	19	0.947075209
29	confirmatory	55.2872	10.8889	7.97893	6.58024	63.2661	15.2168	42.1036	12.6622	17.3097	7.15175	59.4133	17.3625	54.1771	9.93182	6.79411	5.27353	60.9713	13.0894	40.0597	11.5075	16.2414	6.31325	56.3011	15.2931	62.9993	10.7363	14.1826	7.19973	74.1312	15.2631	55.2879	11.0431	21.7131	7.65857	73.6044	16.1648	0	1268	1050	218	0.82807571
31	confirmatory	55.0321	10.73	7.88902	6.70549	62.9212	15.1626	41.7389	12.5477	17.0465	7.23389	58.7854	17.3441	53.8521	9.77629	6.7393	5.32892	60.5914	13.0057	39.6671	11.4284	16.0373	6.3956	55.7044	15.3025	62.8785	10.489	14.1766	7.49521	73.9636	15.2865	55.0988	10.8279	21.593	7.82177	73.3003	16.205	0	1251	1168	83	0.933653078
33	confirmatory	54.6136	11.0927	7.87202	6.84306	62.4856	15.6616	41.5667	12.6488	16.9965	7.4008	58.5631	17.71	53.4572	10.0474	6.64786	5.34328	60.1051	13.2952	39.3788	11.5281	15.8847	6.46125	55.2635	15.5747	62.4201	10.66	14.0012	7.45525	73.3736	15.4563	54.6705	10.9534	21.3701	7.81808	72.7099	16.3757	0	898	797	101	0.88752784
35	confirmatory	55.0112	10.8391	7.98343	6.81803	62.9946	15.3887	41.8197	12.6339	17.2004	7.33998	59.0201	17.5398	53.9557	9.98081	6.78608	5.46009	60.7418	13.3022	39.918	11.608	16.1255	6.54589	56.0436	15.5952	62.7879	10.5895	14.1417	7.40721	73.8545	15.326	55.048	10.9198	21.4862	7.7313	73.2064	16.1825	0	964	829	135	0.859958506
37	confirmatory	55.1687	10.9651	8.03376	6.81523	63.2025	15.5447	42.0572	12.7359	17.2219	7.33366	59.2791	17.7372	53.8256	9.95915	6.81114	5.36856	60.6368	13.2487	39.7104	11.5499	16.1383	6.40004	55.8487	15.547	63.0074	10.5436	14.2721	7.45532	74.2243	15.3976	55.2625	10.9513	21.6757	7.77219	73.6148	16.3665	0	1248	1185	63	0.949519231
39	confirmatory	54.3326	10.9343	7.81767	6.74731	62.1503	15.4442	41.1562	12.5153	16.9738	7.26366	58.13	17.5042	53.1882	10.0818	6.67577	5.37281	59.8639	13.3781	39.1363	11.5287	15.8682	6.46658	55.0045	15.653	62.0507	10.6388	13.9459	7.42544	72.9515	15.4462	54.2258	10.9569	21.2971	7.73553	72.2223	16.3614	0	828	721	107	0.870772947
41	confirmatory	54.9464	10.6829	7.87428	6.98741	62.8207	15.3986	41.5752	12.5963	17.0375	7.43906	58.6127	17.6432	53.6288	9.96629	6.7323	5.56464	60.3611	13.3986	39.4586	11.5969	16.0053	6.71381	55.4639	15.8164	62.8211	10.4529	14.1181	7.7145	73.8135	15.5487	54.9781	10.8825	21.443	7.99436	73.0287	16.5369	0	869	825	44	0.949367089
43	confirmatory	55.229	10.6828	8.02342	7.0425	63.2524	15.4458	41.7507	12.5969	17.109	7.40855	58.8597	17.6925	53.7749	10.0799	6.81539	5.51493	60.5903	13.475	39.5238	11.6939	15.9283	6.58907	55.4521	15.9006	62.9238	10.4828	14.1701	7.66854	73.9945	15.5417	55.055	10.9116	21.4247	7.85494	73.1138	16.5238	0	844	790	54	0.936018957
45	confirmatory	54.6946	10.767	7.6992	6.54185	62.3938	15.0405	41.4144	12.4897	16.8717	7.00956	58.2861	17.1059	53.4511	9.96106	6.58671	5.1867	60.0378	13.0805	39.205	11.4742	15.8783	6.23258	55.0833	15.2547	62.6267	10.5022	14.0275	7.23834	73.5085	15.0671	54.8221	10.8151	21.4548	7.56525	72.8122	15.931	0	1125	997	128	0.886222222
47	confirmatory	54.8577	10.5184	7.88035	6.77514	62.7381	15.054	41.4828	12.4082	16.988	7.1861	58.4708	17.2598	53.7004	9.68529	6.75918	5.34596	60.4595	12.9548	39.4449	11.3943	15.9204	6.34522	55.3653	15.3605	63.0176	10.1455	14.2865	7.65072	74.1336	15.1895	55.1804	10.6223	21.5647	7.84616	73.3045	16.1936	0	1147	1067	80	0.930252833
49	confirmatory	54.8118	10.7361	7.88144	6.70645	62.6932	15.1912	41.532	12.5122	17.0184	7.20183	58.5504	17.3049	53.5377	9.90447	6.76271	5.3249	60.3004	13.1392	39.4585	11.4651	15.9284	6.37995	55.3869	15.4039	62.7745	10.4309	14.2287	7.4904	73.8711	15.2644	54.9852	10.8102	21.5446	7.77671	73.1461	16.1726	0	1204	1083	121	0.899501661
51	confirmatory	54.1572	11.0377	7.66542	6.93353	61.8226	15.5929	41.1912	12.4206	17.0384	7.61321	58.2296	17.516	53.4509	9.99578	6.66345	5.42905	60.1143	13.2993	39.7509	11.3196	16.0682	6.47324	55.8191	15.2896	62.0859	10.9745	14.2171	7.95784	73.1748	16.0365	54.6233	11.0038	21.6385	8.36425	72.8297	16.6828	0	502	368	134	0.733067729
53	confirmatory	54.9089	10.8203	8.15982	7.19711	63.0687	15.7858	41.8102	12.7267	17.1406	7.55639	58.9508	18.0111	53.4954	9.91583	6.92201	5.59069	60.4174	13.4227	39.5251	11.5561	15.9258	6.5547	55.4509	15.8314	62.8165	10.2988	14.3947	7.9457	74.1622	15.7073	55.0786	10.8102	21.5366	8.08349	73.3912	16.7104	0	922	845	77	0.9164859
55	confirmatory	54.5789	10.9046	7.603	6.32892	62.1819	14.9775	41.5538	12.4887	16.8746	7.05697	58.4284	16.8698	53.2923	10.1812	6.45042	5.18742	59.7427	13.2747	39.552	11.553	15.7647	6.38009	55.3167	15.157	62.2512	10.8958	13.7431	7.00141	72.9176	15.1572	54.6327	11.06	21.1917	7.66656	72.4197	15.8966	0	1444	1100	344	0.761772853
57	confirmatory	54.3795	11.1768	8.27012	8.48092	62.6496	17.2685	41.5606	12.9886	17.5242	8.71106	59.0848	19.3496	53.5327	9.83344	6.96928	6.25515	60.502	13.9086	39.6773	11.537	16.3706	7.15795	56.0479	16.3164	62.5546	10.3998	14.7531	9.41838	74.2491	17.1588	54.8686	10.9591	22.0943	9.37212	73.7132	18.022	0	316	239	77	0.756329114
59	confirmatory	54.726	10.8503	7.9197	6.9058	62.6457	15.5172	41.6538	12.6094	16.8722	7.40275	58.526	17.6261	53.2597	10.0365	6.73763	5.42729	59.9973	13.381	39.351	11.5316	15.7702	6.50964	55.1211	15.5979	62.6757	10.3908	14.1982	7.6783	73.7922	15.4671	54.9741	10.7931	21.3602	7.98008	73.0181	16.4246	0	1122	1073	49	0.956327986
61	confirmatory	54.4168	10.8803	8.13566	7.85167	62.5524	16.4345	41.4296	12.6037	17.2779	8.1117	58.7075	18.4042	53.6845	9.6619	6.95957	5.94169	60.6441	13.5265	39.8305	11.2293	16.2409	6.86313	56.0714	15.7554	62.5064	10.85	14.7095	9.1445	74.1327	17.2758	54.9068	11.0955	22.0302	9.18051	73.6335	18.0128	0	426	410	16	0.962441315
63	confirmatory	54.2398	10.915	8.065	7.90402	62.3048	16.4829	41.3305	12.6609	17.0342	8.08972	58.3647	18.454	53.5387	9.54992	6.83843	5.81647	60.3772	13.2801	39.6092	11.2292	15.9881	6.60266	55.5973	15.5277	62.5581	10.4664	14.6023	8.8722	74.042	16.6631	54.9363	10.865	21.8246	8.76951	73.3987	17.3888	0	414	400	14	0.966183575
65	confirmatory	54.5589	10.8315	7.64367	6.60102	62.2026	15.1707	41.373	12.4121	16.7485	7.15661	58.1215	17.0903	53.3944	10.1769	6.61356	5.3556	60.008	13.4227	39.4255	11.5867	15.8158	6.50775	55.2413	15.5311	62.4599	10.6754	13.9117	7.43343	73.2497	15.4073	54.6857	10.9892	21.2255	7.80026	72.5031	16.2481	0	1126	1071	55	0.951154529
67	confirmatory	54.9081	10.9702	7.75504	6.69088	62.6631	15.3628	41.641	12.5939	17.0403	7.16564	58.6813	17.3191	53.6303	10.2681	6.68488	5.39828	60.3152	13.5212	39.5645	11.6348	16.095	6.49401	55.6595	15.6449	62.7112	10.7673	14.0339	7.41308	73.6276	15.4702	54.8862	11.0638	21.4781	7.76357	72.9629	16.3185	0	1116	1053	63	0.943548387
69	confirmatory	54.2988	10.9678	7.98949	7.89006	62.2883	16.4045	41.2116	12.6752	17.4039	8.17037	58.6154	18.4592	53.6682	9.78437	6.78784	5.91102	60.456	13.5055	39.6303	11.3818	16.2768	6.80948	55.9071	15.7891	62.352	10.8141	14.452	8.87377	73.72	16.8354	54.6051	11.1423	21.9903	8.87213	73.2164	17.5641	0	348	333	15	0.956896552
71	confirmatory	55.7003	10.9134	8.00854	6.71738	63.7089	15.3335	42.3235	12.7631	17.2993	7.24121	59.6228	17.5509	54.4377	10.017	6.86832	5.41023	61.306	13.2955	40.1833	11.7048	16.2844	6.45977	56.4676	15.6434	63.553	10.6596	14.2974	7.41644	74.7291	15.3735	55.7086	11.0457	21.7832	7.7469	74.0779	16.3043	0	1255	1209	46	0.963346614
73	confirmatory	55.1049	10.8793	7.96644	6.85859	63.0713	15.4738	41.9703	12.6865	17.2236	7.34401	59.1938	17.603	53.8188	10.1007	6.81896	5.47279	60.6377	13.4605	39.8268	11.688	16.1705	6.53873	55.9973	15.7285	63.0986	10.5601	14.2883	7.49711	74.2755	15.4367	55.3312	10.9757	21.7024	7.80903	73.6458	16.3391	0	1160	1061	99	0.914655172
75	confirmatory	53.9418	10.5989	7.84839	7.99491	61.7902	16.2234	40.8241	12.5083	16.9631	8.21186	57.7872	18.402	53.2605	9.52404	6.725	5.92578	59.9855	13.3115	39.2965	11.2438	15.9763	6.82903	55.2727	15.6967	62.1781	10.3552	14.4743	9.1633	73.5166	16.7967	54.4809	10.8299	21.7992	9.11174	72.8742	17.6282	0	315	292	23	0.926984127
77	confirmatory	54.0431	10.8065	7.56207	6.45374	61.6052	15.0093	40.9268	12.3825	16.6369	6.95743	57.5637	16.945	52.7736	10.1877	6.45617	5.18006	59.2297	13.3054	38.88	11.5396	15.561	6.23523	54.441	15.3542	61.948	10.6298	13.7593	7.09403	72.5805	15.1072	54.1953	10.9327	21.059	7.45368	71.8416	15.9304	0	1085	921	164	0.848847926
79	confirmatory	55.079	11.1181	7.81314	6.5628	62.8922	15.4308	41.9479	12.7057	16.943	7.16378	58.8909	17.4422	53.701	10.2927	6.66448	5.28363	60.3655	13.5094	39.6874	11.7091	15.8748	6.38692	55.5622	15.6309	62.8174	10.7972	13.9583	7.21869	73.7229	15.3645	55.0273	11.1088	21.3605	7.61227	73.0368	16.2432	0	1372	1316	56	0.959183673
81	confirmatory	55.4775	10.9129	8.02022	6.71873	63.4978	15.382	42.2379	12.6834	17.2614	7.21968	59.4992	17.5205	54.1079	10.0666	6.85033	5.37757	60.9583	13.3639	39.9833	11.6326	16.1623	6.41785	56.1456	15.6489	63.1635	10.6507	14.2373	7.40899	74.3282	15.4421	55.3687	11.0097	21.6722	7.74289	73.6879	16.3672	0	1320	1258	62	0.953030303
83	confirmatory	55.5123	11.0259	7.92251	6.40381	63.4348	15.1495	42.4206	12.7917	17.1445	6.97125	59.5651	17.2534	53.944	10.1771	6.68859	5.1689	60.6326	13.23	39.89	11.6693	16.0206	6.24388	55.9105	15.3656	63.0774	10.7249	13.95	6.94295	74.0025	15.0144	55.3058	11.0549	21.4195	7.39945	73.3865	15.9108	0	1417	1261	156	0.889908257
85	confirmatory	56.1143	11.0461	8.46986	7.20669	64.5841	15.9951	43.0504	12.9865	17.6615	7.6459	60.7119	18.3169	54.5572	10.2652	7.1402	5.70612	61.6974	13.858	40.5793	11.9178	16.4102	6.76374	56.9895	16.3147	63.7096	10.7837	14.5862	7.74521	75.2855	15.9775	55.9397	11.2995	21.883	7.98635	74.6093	17.063	0	1100	1052	48	0.956363636
87	confirmatory	56.5514	10.8999	8.58451	7.28985	65.1359	15.9098	43.4765	12.9779	17.8055	7.6797	61.282	18.3019	54.8647	10.0837	7.2127	5.74735	62.0774	13.6983	40.88	11.854	16.5565	6.78987	57.4365	16.2371	64.0473	10.5724	14.6912	7.8215	75.7065	15.8509	56.2443	11.1652	21.9947	8.04537	75.0469	16.982	0	1047	1003	44	0.957975167
89	confirmatory	55.4015	10.6345	7.94287	6.64976	63.3443	15.0169	42.121	12.4396	17.264	7.12186	59.385	17.096	54.0846	9.81265	6.72697	5.3367	60.8116	13.0066	39.897	11.4131	16.1797	6.42343	56.0766	15.3134	62.7824	10.3948	13.8947	7.22216	73.6903	15.0004	54.8758	10.7593	21.4561	7.58268	73.006	15.8685	0	768	654	114	0.8515625
91	confirmatory	55.0264	11.0303	7.61255	6.42633	62.639	15.1791	42.0156	12.8232	16.6647	7.08957	58.6803	17.2241	53.1637	10.2066	6.34626	5.14358	59.51	13.1996	39.2574	11.6275	15.4699	6.40884	54.7273	15.2053	62.4627	10.7458	13.5033	6.9889	72.9886	15.0285	54.7665	11.073	20.875	7.60293	72.3053	15.9122	0	963	771	192	0.800623053
93	confirmatory	56.5618	10.8736	8.28746	7.16365	64.8493	15.7152	43.1159	12.9464	17.5806	7.50859	60.6965	18.0032	55.0869	10.0115	7.09671	5.69139	62.1836	13.5111	40.7152	11.8409	16.6208	6.71987	57.3361	16.0238	64.3615	10.587	14.6097	7.81351	75.8619	15.7045	56.4744	11.0713	22.1211	8.0242	75.2033	16.7288	0	922	866	56	0.939262473
95	confirmatory	55.658	10.8025	8.03567	6.98724	63.6937	15.4973	42.2563	12.6935	17.3567	7.44209	59.613	17.6901	54.0568	10.2633	6.86689	5.60247	60.9237	13.7097	39.7993	11.8771	16.2754	6.79042	56.0748	16.1272	63.4569	10.5067	14.3086	7.68125	74.6421	15.5152	55.5337	10.9838	21.7701	7.96777	73.8951	16.5168	0	837	739	98	0.882915173
97	confirmatory	55.3477	10.6422	7.90357	6.69457	63.2513	15.0865	42.0798	12.5313	17.1659	7.18175	59.2457	17.1988	53.9964	9.96354	6.70855	5.44868	60.7049	13.2754	39.9687	11.6062	15.9829	6.49971	55.9516	15.5064	62.9644	10.5211	13.9457	7.26251	73.8489	15.1488	55.1302	10.8982	21.3507	7.63658	73.1243	16.0288	0	983	783	200	0.7965412
99	confirmatory	55.2642	11.147	8.02385	6.78131	63.2881	15.6512	42.2606	12.8733	17.3239	7.3393	59.5845	17.757	53.9	10.1049	6.76857	5.39601	60.6686	13.3914	39.8358	11.6661	16.1437	6.43721	55.9795	15.594	62.9767	10.8325	14.155	7.31647	74.0981	15.4981	55.2199	11.1739	21.6072	7.71666	73.5368	16.3957	0	1249	1158	91	0.927141713
101	confirmatory	55.2089	10.7599	7.92724	6.63847	63.1361	15.155	41.9933	12.6342	17.0573	7.04983	59.0505	17.2726	53.7695	10.0758	6.75817	5.29698	60.5276	13.2819	39.6679	11.6767	15.9739	6.28109	55.6419	15.5237	63.0547	10.5583	14.1427	7.20133	74.0916	15.1337	55.2834	10.9702	21.4407	7.4864	73.3441	16.026	0	1217	1119	98	0.919474117
103	confirmatory	54.8429	10.447	8.00325	6.96835	62.8461	15.1582	41.4181	12.3928	17.1994	7.30679	58.6175	17.3827	53.7966	9.6331	6.86267	5.45899	60.6593	12.994	39.5264	11.3864	16.1433	6.4156	55.6697	15.411	62.8996	10.2338	14.376	7.69282	74.1239	15.3191	55.0865	10.6817	21.6729	7.83082	73.3579	16.264	0	950	813	137	0.855789474
105	confirmatory	54.8672	11.0337	7.72815	6.27714	62.5954	15.03	41.7471	12.5767	16.8686	6.89985	58.6157	16.9971	53.6415	10.2135	6.61464	5.17353	60.2561	13.3045	39.5364	11.6574	15.878	6.34303	55.4144	15.4862	62.5841	10.7059	13.7936	6.94346	73.3229	14.9694	54.7918	10.9902	21.2051	7.42022	72.6229	15.8711	0	876	735	141	0.839041096
107	confirmatory	54.483	10.925	7.62162	6.73297	62.1046	15.3831	41.0764	12.5245	16.7496	7.24914	57.8261	17.4389	53.3759	10.018	6.57398	5.2965	59.9499	13.2296	39.032	11.5104	15.8483	6.43952	54.8803	15.5369	62.5508	10.4082	13.9471	7.50046	73.3261	15.2717	54.6823	10.8021	21.3834	7.75959	72.5334	16.2156	0	710	623	87	0.877464789
109	confirmatory	54.9897	10.9065	7.85535	6.72833	62.8451	15.3554	41.6916	12.645	17.0014	7.17092	58.6931	17.4561	53.6994	10.1007	6.68535	5.33257	60.3847	13.3297	39.4472	11.639	15.9458	6.35888	55.393	15.5733	62.8144	10.6045	14.0677	7.39359	73.7806	15.318	54.9735	10.9422	21.4539	7.68955	73.0491	16.2142	0	1144	1073	71	0.937937063
111	confirmatory	54.1194	12.2407	7.93906	8.42611	62.0584	18.1295	41.5653	13.6954	16.5295	8.59967	58.0948	19.8454	52.7409	10.6794	6.43864	5.76256	59.1795	14.2831	39.1836	11.7778	15.0808	6.90134	54.2644	16.2063	61.2977	12.0575	13.5981	9.8143	72.141	18.9833	53.9304	12.2476	20.7078	9.749	71.5885	19.5025	0	128	127	1	0.9921875
113	confirmatory	54.409	10.769	7.53091	6.19146	61.9399	14.6546	41.4732	12.2506	16.8619	7.01073	58.3352	16.5594	53.3146	10.0707	6.41989	5.1048	59.7345	13.0236	39.557	11.375	15.8009	6.3453	55.3579	14.9635	62.088	10.7904	13.6771	6.88458	72.7046	14.8662	54.5144	10.8859	21.2184	7.58954	72.2832	15.605	0	1637	1444	193	0.882101405
115	confirmatory	54.7508	10.9008	7.55076	5.95885	62.3016	14.6308	41.7393	12.453	16.8293	6.69736	58.5686	16.5302	53.5877	10.1969	6.53709	5.16117	60.1247	13.2718	39.6213	11.5833	15.8111	6.28171	55.4324	15.2965	62.6694	10.8152	13.8215	6.96685	73.4282	15.0949	54.9441	11.0339	21.2679	7.4595	72.808	15.8972	0	1850	1685	165	0.910810811
117	confirmatory	53.0125	12.57	7.73913	8.56559	60.7516	18.4251	40.1442	13.779	16.6638	8.85523	56.808	20.2027	52.2614	11.1137	6.39062	5.70069	58.652	14.6184	38.5565	11.9756	15.2262	6.8472	53.7827	16.4245	60.4	12.8393	13.7919	10.2952	71.3799	20.0681	53.0459	12.8699	21.1715	10.2046	71.0251	20.5214	0	113	112	1	0.991150442
119	confirmatory	54.4431	10.8369	7.33249	5.86065	61.7755	14.4577	41.4627	12.2882	16.7374	6.72067	58.2001	16.3033	53.3382	10.1381	6.36399	5.03058	59.7021	13.0818	39.4122	11.4498	15.6885	6.23103	55.1007	15.0504	62.3263	10.7625	13.636	6.85812	72.8657	14.8905	54.6421	10.9112	21.1553	7.50844	72.3285	15.6755	0	1879	1741	138	0.926556679
121	confirmatory	54.703	11.0202	7.60563	6.17648	62.3086	14.9344	41.7289	12.4445	16.8247	6.97673	58.5536	16.8455	53.52	10.31	6.52012	5.0789	60.0401	13.2865	39.7	11.5816	15.8062	6.28253	55.5063	15.2581	62.5059	10.8833	13.7847	6.80964	73.2287	14.943	54.8263	11.0346	21.24	7.44581	72.685	15.7488	0	1784	1593	191	0.89293722
123	confirmatory	54.7416	11.0158	7.59454	6.10656	62.3361	14.9004	41.7491	12.493	16.7641	6.89791	58.5132	16.8109	53.5784	10.2157	6.59632	5.18445	60.1747	13.3125	39.6289	11.5887	15.7848	6.32677	55.4137	15.3625	62.6835	10.7968	13.9115	7.1215	73.5188	15.1983	55.0037	11.0102	21.3072	7.61619	72.9104	16.0319	0	1742	1606	136	0.921928817
125	confirmatory	54.6204	10.8504	7.52168	5.91744	62.1421	14.5055	41.6756	12.3254	16.8428	6.79096	58.5183	16.3873	53.4789	10.1482	6.47129	5.12243	59.9501	13.157	39.6519	11.4875	15.6827	6.3784	55.3346	15.1625	62.4944	10.7554	13.7818	7.02342	73.2197	15.0126	54.8488	10.9184	21.1706	7.6842	72.6512	15.8399	0	1789	1622	167	0.906651761
127	confirmatory	54.0458	12.1362	8.66561	9.98148	62.7114	19.6796	41.3279	14.1055	17.0027	9.54543	58.3305	21.448	52.6081	10.6447	6.94182	6.33872	59.55	14.9382	39.0505	12.1242	15.5306	7.18648	54.5811	17.1199	61.821	11.6279	14.8342	11.5	73.8076	20.6197	54.3834	12.3462	21.7245	10.7979	73.0403	21.2019	0	93	93	0	1
129	confirmatory	54.3974	10.7799	7.70859	6.51324	62.106	15.057	41.1424	12.4419	16.8391	6.99202	57.9815	17.0371	53.1366	9.95049	6.6214	5.22148	59.758	13.1195	39.065	11.4039	15.8365	6.2376	54.9015	15.2419	62.2073	10.7487	13.9784	7.30812	73.0591	15.3995	54.4815	10.9773	21.3386	7.63726	72.3952	16.1814	0	1054	871	183	0.826375712
131	confirmatory	54.8474	10.8803	7.72451	6.42647	62.5719	14.9995	41.5302	12.4506	17.0682	7.01201	58.5983	16.965	53.714	10.0584	6.66011	5.22729	60.3741	13.1671	39.5537	11.4844	16.072	6.32374	55.6257	15.2666	62.7372	10.8249	14.0769	7.21961	73.6462	15.3107	54.9848	10.9753	21.5732	7.70001	73.0469	16.0961	0	1284	1120	164	0.872274143
133	confirmatory	54.5808	10.8706	7.64248	6.26079	62.2233	14.8482	41.3496	12.3373	16.9563	6.89022	58.3059	16.7524	53.4856	10.1441	6.50233	5.06725	59.988	13.1057	39.3874	11.4198	15.8882	6.1898	55.2756	15.0755	62.2224	10.8656	13.7807	6.89733	72.9134	15.0434	54.4845	10.9864	21.3051	7.42856	72.3564	15.7935	0	1315	1079	236	0.820532319
135	confirmatory	53.9303	10.9387	8.5034	9.56248	62.4337	18.1603	41.1054	13.0882	17.6666	9.61438	58.772	20.4221	53.5817	9.4486	7.23201	6.68	60.8137	13.9518	39.5931	11.3701	16.5893	7.59969	56.1824	16.6408	62.6676	10.6486	15.5375	10.8088	74.9628	18.846	55.1632	11.2466	22.7974	10.5219	74.4544	19.7094	0	226	202	24	0.89380531
137	confirmatory	54.7963	10.6335	7.8031	6.70493	62.5994	15.0561	41.5551	12.4363	16.8738	7.19809	58.4289	17.2011	53.4505	9.93019	6.63622	5.31464	60.0867	13.1359	39.3376	11.5006	15.7837	6.402	55.1213	15.4003	62.6753	10.3865	14.019	7.42548	73.5759	15.1516	54.8642	10.7602	21.299	7.75209	72.7867	16.0734	0	1148	1089	59	0.948606272
139	confirmatory	55.0729	10.7869	7.83656	6.7254	62.9095	15.2893	41.5683	12.6347	16.9767	7.16915	58.545	17.4895	53.7316	10.0401	6.70981	5.35673	60.4414	13.3351	39.3025	11.644	15.9598	6.3754	55.2622	15.6579	63.0024	10.5277	14.1575	7.51837	74.0279	15.4371	55.0973	10.9331	21.5838	7.76975	73.2039	16.4175	0	1126	1078	48	0.957371226
141	confirmatory	54.2761	10.8853	7.53008	6.46412	61.8062	15.0626	41.0454	12.5809	16.6344	6.96097	57.6798	17.0993	53.1134	10.2285	6.34369	5.12479	59.4571	13.2613	38.8285	11.6813	15.5052	6.32738	54.3338	15.5225	62.0838	10.8134	13.4859	7.16193	72.4904	15.2755	54.234	11.1367	20.8262	7.58037	71.6384	16.1696	0	698	589	109	0.843839542
143	confirmatory	54.8651	10.6826	7.76399	6.38414	62.6291	14.8102	41.5355	12.3945	16.9718	6.89294	58.5073	16.8737	53.7523	9.86907	6.68174	5.13465	60.434	12.933	39.531	11.4706	15.9897	6.14681	55.5207	15.1487	62.8885	10.4869	14.1291	7.05412	73.8397	14.8819	55.1209	10.7792	21.5641	7.44382	73.1593	15.741	0	1154	1042	112	0.902946274
145	confirmatory	55.1463	10.8478	7.97464	6.91859	63.121	15.5177	41.928	12.6684	17.0609	7.35103	58.9889	17.6906	53.7514	9.95919	6.79946	5.43454	60.5509	13.3102	39.6019	11.5416	16.0298	6.49018	55.6317	15.6382	62.9692	10.4186	14.3015	7.67496	74.1505	15.513	55.169	10.85	21.6569	7.93114	73.4498	16.4742	0	1061	990	71	0.933081998
147	unspecified	57.5805	11.7855	7.85929	6.64721	65.4398	15.8841	45.5342	13.3283	17.9538	8.12308	63.488	17.8768	55.7494	10.5608	6.45106	5.49656	62.2005	13.6161	42.4225	11.8447	16.8348	7.38182	59.2573	15.5561	64.5747	11.7737	13.9331	7.27132	75.5621	15.8814	57.3677	11.8158	22.3682	8.64229	76.1868	16.7309	0	687	687	0	1
149	unspecified	57.0927	11.9104	7.67787	6.56723	64.7705	15.8388	45.3404	13.1931	17.9543	8.37705	63.2947	17.6753	55.7019	10.7054	6.45515	5.63829	62.1571	13.8285	42.7008	11.8851	16.9979	7.71404	59.6987	15.6571	64.4853	11.9983	14.0229	7.46213	75.4692	16.0967	57.4756	11.9778	22.5607	9.03251	76.3721	16.8834	0	501	501	0	1
151	unspecified	59.6476	12.6165	8.37832	7.2423	68.026	17.1121	48.1018	14.0827	18.6621	8.96441	66.7638	19.195	57.0413	11.3819	6.69643	5.96781	63.7377	14.6739	44.0257	12.4658	17.4005	8.2242	61.4262	16.6785	66.1382	12.5391	14.2224	7.89234	77.5767	16.9983	59.1282	12.5055	22.866	9.48367	78.6256	17.9335	0	476	476	0	1
153	unspecified	57.2435	11.8198	7.77332	6.55674	65.0168	15.7396	45.3463	13.2191	17.9884	8.16764	63.3348	17.5684	55.721	10.6288	6.50845	5.56254	62.2294	13.6901	42.6011	11.8928	17.0252	7.49247	59.6263	15.5027	64.5282	11.8837	14.1102	7.30642	75.5871	15.8639	57.4745	11.9028	22.5535	8.78235	76.3602	16.6319	0	610	610	0	1
155	unspecified	56.5932	11.6594	7.66587	6.40916	64.2591	15.5245	44.742	13.0542	17.7305	7.97351	62.4725	17.2485	55.1583	10.5454	6.48478	5.48882	61.6431	13.6327	41.7397	11.8192	16.4904	7.27228	58.2302	15.6139	64.1007	11.5782	13.8526	7.40425	75.0359	15.8551	56.8118	11.6791	21.9165	8.60806	75.2826	16.7575	0	1844	1844	0	1
157	unspecified	56.3389	11.6035	7.54452	6.34458	63.8834	15.3916	44.4647	12.935	17.662	7.9311	62.1267	17.0536	54.9064	10.6303	6.38537	5.48094	61.2918	13.6921	41.5913	11.8386	16.4236	7.37972	58.0149	15.6654	63.8185	11.6108	13.7802	7.43243	74.629	15.8552	56.5659	11.6913	21.8466	8.71793	74.9101	16.7498	0	1636	1636	0	1
159	unspecified	57.472	11.8307	7.72522	6.51552	65.1972	15.7177	45.4844	13.2334	17.9304	8.16739	63.4148	17.5735	55.7519	10.6434	6.44116	5.5352	62.193	13.677	42.6404	11.874	16.9047	7.51805	59.5451	15.5248	64.6161	11.8506	13.9744	7.30622	75.5689	15.849	57.5101	11.8639	22.4339	8.8134	76.3076	16.6401	0	618	618	0	1
161	unspecified	56.4539	11.465	7.58482	6.31991	64.0387	15.2276	44.5172	12.8627	17.693	7.8712	62.2102	16.9173	54.9546	10.601	6.43311	5.512	61.3877	13.6917	41.6354	11.8217	16.4094	7.35416	58.0447	15.6346	63.8579	11.5959	13.7891	7.44269	74.6822	15.8559	56.5909	11.6676	21.8167	8.69707	74.9204	16.7332	0	1670	1670	0	1
163	unspecified	56.8128	11.6928	7.5401	6.43957	64.3529	15.5346	44.8363	13.0345	17.7832	8.16874	62.6195	17.367	55.5558	10.6269	6.41551	5.55821	61.9713	13.6875	42.4043	11.8209	16.9219	7.54885	59.3262	15.5027	64.239	11.8351	13.9606	7.35447	75.1209	15.8563	57.1715	11.816	22.4515	8.85157	75.914	16.5966	0	522	522	0	1
165	unspecified	56.1404	11.5325	7.46554	6.28763	63.6059	15.2526	44.2543	12.8521	17.5449	7.87294	61.7992	16.8775	54.7888	10.6044	6.40458	5.56066	61.1933	13.7022	41.4864	11.778	16.4353	7.51501	57.9217	15.7116	63.6917	11.5683	13.7605	7.59009	74.4807	15.9176	56.4146	11.6303	21.8281	8.87606	74.7466	16.811	0	1362	1362	0	1
167	unspecified	56.5838	11.579	7.65654	6.36677	64.2404	15.3768	44.6963	12.9462	17.8195	7.93993	62.5158	17.0606	55.0269	10.6536	6.4674	5.48561	61.4943	13.7181	41.7197	11.8751	16.5358	7.33718	58.2555	15.6939	63.9886	11.6458	13.9142	7.40167	74.9272	15.8731	56.7552	11.7378	21.993	8.68881	75.244	16.791	0	1726	1726	0	1
169	unspecified	57.5532	11.7005	7.76534	6.59657	65.3185	15.6852	45.6201	13.1826	18.0469	8.25963	63.667	17.5695	56.0222	10.539	6.46724	5.58528	62.4894	13.6334	42.8438	11.8652	17.0447	7.57408	59.8885	15.5208	64.8285	11.7352	14.0668	7.33777	75.8303	15.7873	57.7455	11.796	22.5564	8.83522	76.597	16.5686	0	610	610	0	1
171	unspecified	57.358	11.7292	7.76296	6.55909	65.1209	15.6728	45.4031	13.1684	18.0291	8.17952	63.4322	17.5294	55.797	10.5313	6.4963	5.56759	62.2933	13.6108	42.6378	11.818	17.0455	7.50702	59.6833	15.4597	64.624	11.7804	14.0766	7.33084	75.6565	15.8208	57.5285	11.8301	22.6005	8.79072	76.4549	16.6045	0	621	621	0	1
173	unspecified	57.4337	11.5961	7.71867	6.47133	65.1524	15.4684	45.2821	13.0754	18.0124	8.05502	63.2946	17.3452	55.937	10.4851	6.48417	5.50696	62.4212	13.5225	42.632	11.791	17.0791	7.4056	59.7111	15.3767	64.7464	11.6929	14.1241	7.25134	75.7896	15.6812	57.594	11.7214	22.671	8.68704	76.5245	16.4372	0	682	682	0	1
175	unspecified	56.6567	11.5331	7.61442	6.35373	64.2712	15.319	44.7264	12.9549	17.7308	7.92173	62.4572	17.036	55.1066	10.5957	6.43539	5.48893	61.542	13.6576	41.7715	11.8296	16.4475	7.32082	58.2189	15.5926	63.9983	11.56	13.7741	7.36383	74.8168	15.746	56.7165	11.6494	21.8534	8.62509	75.077	16.6225	0	1808	1808	0	1
177	unspecified	57.6262	11.7782	7.66976	6.52314	65.2959	15.7055	45.538	13.2585	17.9144	8.19772	63.4524	17.6341	55.8975	10.6272	6.39003	5.50598	62.2876	13.6463	42.6152	11.8979	16.9028	7.51903	59.518	15.528	64.7192	11.8024	13.9041	7.28411	75.6213	15.8041	57.5663	11.8064	22.4168	8.80276	76.3423	16.6114	0	689	689	0	1
179	confirmatory	52.0446	12.3131	6.72698	5.91693	58.7716	15.9612	39.4072	12.9503	16.5094	7.27419	55.9166	17.5253	50.7569	11.711	5.65096	4.87005	56.4079	14.4348	37.2792	12.1951	15.4152	6.66136	52.6944	16.1473	60.3321	12.8883	13.7194	7.16861	70.6993	17.1008	52.8518	12.6292	21.5737	8.57874	70.6069	18.0333	0	1011	847	164	0.837784372
180	unspecified	59.6271	14.2764	7.95593	8.45999	67.5831	19.3199	47.866	15.2594	18.3221	10.3902	66.1881	21.1943	58.5477	13.1752	6.77525	7.27638	65.323	17.4086	45.1255	13.9997	17.7876	10.1529	62.9131	19.2565	65.6564	14.5814	13.8235	9.59405	76.8959	19.8868	58.6001	14.1357	22.4463	11.0964	78.0636	20.4202	0	204	69	135	0.338235294
182	unspecified	49.8891	13.7656	5.35081	5.93993	55.2399	16.7494	36.5	13.3358	14.8528	8.57177	51.3528	17.3319	51.3244	13.6019	5.18969	7.30309	56.5141	18.0464	38.4347	13.7337	14.0743	11.2424	52.509	20.4182	54.4368	15.8281	10.0782	8.55039	62.092	20.4784	48.023	14.7556	17.4552	10.3454	62.3195	20.7801	0	18	12	6	0.666666667
184	unspecified	53.6937	15.1826	6.5776	9.23747	60.2713	21.1254	42.0121	15.1174	14.9892	10.2334	57.0013	21.7669	54.4962	13.3417	5.80589	7.54438	60.3021	17.9479	40.6587	13.6359	15.1947	11.0455	55.8535	20.5424	59.3387	16.4155	11.5749	10.6441	68.4062	22.9383	52.4359	15.4073	19.5655	11.8439	68.8435	23.075	0	22	19	3	0.863636364
186	unspecified	56.6442	15.8459	6.5508	9.05586	63.195	21.2685	44.1244	15.8213	16.149	10.8302	60.2734	21.8219	57.7357	14.1653	5.94964	6.74608	63.6854	17.8542	43.444	14.6303	16.2037	10.0369	59.6477	19.6387	61.8801	17.6464	12.1836	10.9037	71.5536	24.1483	55.3107	16.78	20.3254	12.4106	72.1071	23.9279	0	74	0	74	0
188	unspecified	56.5862	13.4825	7.06977	8.65118	63.6559	18.8334	43.8676	14.8429	16.0946	9.86032	59.9622	20.2827	54.8857	12.523	5.96784	7.26378	60.8535	16.825	41.2929	13.5874	15.3333	9.44223	56.6262	18.7322	61.9415	14.2598	12.2229	9.94184	71.776	20.111	54.8716	14.1215	19.9408	10.9369	71.5007	20.5302	0	131	0	131	0
190	unspecified	57.1153	14.1002	6.32844	7.91863	63.4437	18.6535	45.3103	14.5026	15.9762	11.3273	61.2865	20.3714	59.8237	12.6834	5.99146	7.87327	65.8152	17.1959	46.6454	13.925	16.5052	13.1352	63.1506	20.8144	63.6161	15.4307	11.9187	10.6691	73.0363	21.5547	57.2213	15.1835	20.2039	12.932	73.8919	22.0561	0	41	19	22	0.463414634
192	unspecified	54.5555	13.1031	6.43174	6.73967	60.9873	16.8115	42.5187	13.9884	15.9108	8.60957	58.4295	18.4733	53.9061	12.2803	5.38355	5.5528	59.2897	15.0745	40.5267	12.8577	15.4985	8.05847	56.0252	16.7479	61.4158	13.9479	12.4216	8.00976	70.9363	18.0633	54.526	13.4283	20.2148	9.61319	71.207	18.5445	0	479	177	302	0.369519833
194	unspecified	53.744	13.7244	6.33098	8.39228	60.0749	18.5982	41.8134	14.4665	15.803	10.933	57.6165	20.6983	53.2205	12.7142	5.4538	6.67451	58.6743	16.367	39.7883	13.5329	15.4897	10.6575	55.278	19.331	60.3456	15.0231	12.5655	10.4106	70.1673	21.0933	53.6249	14.5505	20.5883	12.1027	70.5267	21.6341	0	73	33	40	0.452054795
196	unspecified	61.9477	12.3702	7.80952	11.041	69.7573	19.1511	48.3066	13.9311	20.7898	13.566	69.0964	20.9127	64.2181	10.4365	7.34861	9.51698	71.5667	16.2463	47.9906	12.6555	23.485	14.954	71.4756	20.4606	68.9232	14.144	16.1634	14.0148	82.0402	22.6195	62.2537	13.5824	26.7963	15.4174	83.9573	22.623	0	32	15	17	0.46875
198	unspecified	58.2217	12.3744	6.40887	10.7343	64.6305	19.4049	44.835	14.2872	17.9877	12.9204	62.8227	22.3305	60.2783	10.721	6.78296	9.34462	67.0612	16.5876	44.8687	13.0429	20.4761	14.8697	65.3447	22.2323	66.9471	11.8428	14.5741	12.5886	78.0926	20.4505	59.1455	12.2817	23.2328	13.6714	77.9153	21.911	0	19	12	7	0.631578947
200	unspecified	54.2667	12.3207	6.58919	6.64577	60.8559	16.2071	41.4067	13.4487	16.0015	7.93539	57.4082	17.7992	53.8793	11.5309	5.5027	5.37521	59.382	14.4639	39.7506	12.395	15.2031	7.37043	54.9537	16.2158	61.3288	13.1387	12.1319	7.49217	70.6432	17.2418	53.9976	12.6958	20.0149	8.74504	70.3984	17.6478	0	264	147	117	0.556818182
202	unspecified	49.1111	20.1364	6.44444	6.91352	55.5556	23.7107	40.9722	18.9428	16.9444	9.95689	57.9167	23.796	50.1184	15.7657	7.78816	10.4718	57.9066	23.584	38.1471	15.7499	21.099	15.7652	59.2461	29.0556	57.2143	19.4543	11.6071	6.78964	66.6071	21.8434	50.7143	17.882	19.4286	8.81677	67.8929	21.24	0	6	2	4	0.333333333
204	unspecified	54.4402	16.8716	4.89634	6.72685	59.3366	19.6492	42.6585	15.6966	15.5561	11.5018	58.2146	21.1597	53.3924	16.4506	4.56946	7.62689	57.9619	20.0853	41.3167	15.4652	16.5737	14.2291	57.8904	23.6257	59.4951	18.2989	10.4902	9.42232	67.6415	22.4168	52.9915	16.9197	20.1317	12.6031	69.5232	23.2827	0	26	12	14	0.461538462
206	unspecified	55.4217	13.6042	6.2227	6.20123	61.6444	16.7769	43.6577	13.864	15.8078	8.50388	59.4655	17.7667	55.3381	12.056	5.275	5.42541	60.6131	14.8334	42.1005	12.6048	15.4021	8.30099	57.5027	16.1991	61.8381	14.4195	11.7864	7.50343	70.9215	18.0157	55.1851	13.6565	19.7467	9.73809	71.4041	18.1417	0	200	102	98	0.51
208	unspecified	56.5966	14.2114	6.63942	5.89248	63.2361	17.2859	44.8216	14.6061	16.3899	7.525	61.2115	18.2821	55.9073	13.42	5.78605	6.30562	61.6933	16.6844	42.1595	13.5969	16.4636	8.6453	58.6231	18.0352	62.8239	15.003	12.248	6.65983	72.4484	18.2714	56.0119	14.2105	20.434	8.57908	73.0719	18.3906	0	47	20	27	0.425531915
210	unspecified	54.0556	14.3206	6.68056	9.50034	60.7361	20.4528	43.0006	14.8618	14.9404	11.0418	57.941	21.9974	54.7974	12.4136	6.22352	8.41422	61.021	17.8681	41.4058	13.6791	15.5031	10.7093	56.9088	20.589	61.2769	14.7267	12.2181	11.5184	70.9873	22.2784	54.53	14.3966	19.494	12.2633	70.8608	22.6168	0	58	39	19	0.672413793
212	unspecified	55.8048	14.0353	6.62937	6.39077	62.4342	17.5336	44.1685	14.1706	16.2065	8.49376	60.3751	18.4035	55.8435	12.5168	5.67844	5.30021	61.5219	15.2537	42.5474	12.7561	15.6959	7.65463	58.2433	16.3737	62.4375	14.5105	12.2626	7.52543	72.0376	18.4086	55.7224	13.73	20.1237	9.567	72.5435	18.5756	0	344	177	167	0.514534884
214	unspecified	54.2235	15.1607	7.2847	7.23021	61.5082	19.2309	44.0219	14.9673	16.2623	9.27179	60.2842	19.9565	55.377	13.4388	6.78655	7.35866	62.1636	17.761	42.5533	13.6829	16.8146	9.78851	59.368	19.2348	61.5044	16.1991	13.324	8.2339	72.1077	20.2336	55.2333	15.0663	21.0667	9.6704	73.1262	19.8832	0	50	25	25	0.5
216	unspecified	51.4014	16.5446	5.93113	8.01161	57.3326	21.0607	39.6735	15.2275	15.3269	10.0112	55.0004	21.6711	52.5399	15.4489	5.16176	6.75481	57.7016	19.1573	39.2408	14.5295	15.6909	10.232	54.9318	20.7977	57.0906	18.0734	11.4821	9.80802	66.0799	23.7889	50.5274	16.8845	20.1233	11.126	67.1948	24.0447	0	53	27	26	0.509433962
218	unspecified	67.7941	19.8532	12.3382	12.2306	80.1324	28.7002	60.0882	19.2013	23.6838	14.6589	83.7721	30.2701	62.8385	16.2933	10.2173	14.3327	73.0558	26.3533	54.0896	15.4419	24.3112	22.446	78.4008	31.1784	73.6833	15.9621	16.9	11.4594	89.5417	22.902	67.7	15.1045	26.9167	12.9053	93.4333	23.7868	0	14	6	8	0.428571429
220	unspecified	54.6929	14.2037	6.43664	6.2646	61.1296	17.5821	43.1893	14.3689	15.8179	8.515	59.0072	18.5734	54.6811	12.9816	5.61278	5.38724	60.2939	15.7208	41.6585	13.2603	15.3478	7.91662	57.0064	17.0402	61.5346	14.9216	12.0933	7.49794	70.9829	18.7239	54.7503	14.2145	19.8466	9.52169	71.3501	18.9363	0	274	141	133	0.51459854
222	unspecified	60.2483	12.8155	6.09582	10.9912	66.3441	19.7739	46.1714	14.5939	19.0823	15.3058	65.2537	23.4408	61.5787	11.6746	5.74343	9.18066	67.3221	17.0409	47.1502	13.3409	20.9536	16.5565	68.1037	22.9928	67.3859	14.5512	15.1607	14.3241	78.8724	23.3283	60.464	14.3837	24.5	16.1527	80.7988	23.9147	0	30	15	15	0.5
224	unspecified	50.9051	16.4255	5.74872	8.10163	56.6538	21.1789	40.7936	15.7038	13.9923	10.0265	54.7859	21.7161	51.501	16.402	5.29198	7.99813	56.793	20.9938	40.4207	15.5126	14.651	12.3203	55.0718	23.121	56.9667	18.2823	11.3333	10.8163	66.0615	24.8697	51.8103	17.4782	18.2679	12.126	67.241	25.2961	0	28	8	20	0.285714286
226	unspecified	58.2055	12.998	6.39079	9.45436	64.5963	18.3735	43.2243	14.3135	18.0548	12.145	61.2792	20.8221	58.2191	11.9288	5.46115	7.20037	63.6802	15.6693	42.2844	13.0318	18.6527	12.1259	60.9371	19.4542	65.2777	14.2158	14.7914	12.1478	76.5283	21.2741	58.0172	13.6909	24.4585	14.054	77.4624	21.9051	0	83	46	37	0.554216867
228	unspecified	56.7816	14.9516	6.34558	7.92855	63.1272	19.2526	46.5686	15.1998	15.3162	10.4405	61.8849	20.3609	56.6744	13.5186	5.51273	7.23544	62.1872	17.3255	44.7874	13.7133	15.5796	11.3665	60.367	19.172	61.8296	16.0691	11.0094	9.2402	70.8227	20.886	55.8449	15.1956	18.6104	11.6041	71.8829	21.2274	0	65	31	34	0.476923077
230	unspecified	53.7857	14.9757	4.81034	6.43071	58.5961	17.6134	41.3916	14.2729	14.4581	9.72318	55.8498	19.1427	54.7688	14.5764	5.01557	7.53717	59.7843	18.6491	41.1258	14.6813	15.8421	12.0729	56.9679	21.7068	60.2966	16.4841	11.1747	8.31005	68.5402	20.4214	53.754	15.3961	19.9954	11.1793	70.1724	21.5772	0	21	18	3	0.857142857
232	unspecified	50.7486	17.9874	5.28793	8.86904	56.0365	22.5693	40.0941	16.8873	14.6489	11.2854	54.7431	22.984	51.1856	17.2126	4.76334	8.77269	55.949	21.8094	40.2029	16.4072	15.8321	14.1758	56.0349	24.5484	55.7209	20.0308	10.6611	11.2587	64.1672	26.0567	50.1628	18.7776	18.8948	13.1539	66.0011	26.4382	0	27	17	10	0.62962963
234	unspecified	57.8201	12.9854	8.2672	8.92379	66.0873	18.4397	46.2063	13.5984	19.1931	10.6812	65.3995	19.4125	58.3081	11.0679	7.73627	9.73868	66.0443	17.4559	44.7801	12.4637	21.0904	13.7905	65.8705	21.1353	66.8689	11.5499	16.0541	10.3499	79.4701	16.9133	59.8775	11.226	24.4046	11.2103	80.7322	17.4224	0	19	3	16	0.157894737
236	unspecified	51.7027	16.952	4.28378	7.59237	55.9865	20.5263	41.1622	16.1812	15.7988	13.4707	56.961	23.9388	50.7458	16.3722	4.20622	8.42637	54.952	20.8102	39.4514	15.6849	16.9953	16.359	56.4466	26.0519	56.773	18.5259	10.9587	11.9147	65.1095	24.6837	50.6619	17.2061	20.181	13.8189	67.446	25.2164	0	28	14	14	0.5
238	unspecified	56.2792	14.5208	5.50857	8.27135	61.7878	18.7997	44.8327	14.3318	15.6449	11.2396	60.4776	20.3257	56.7432	13.8319	4.96595	7.34619	61.7091	17.7018	43.337	13.9413	16.6125	12.4112	59.9495	20.4955	62.6486	15.6598	11.858	9.54668	71.5365	20.3148	56.2141	14.5753	20.6102	12.1995	73.138	21.1361	0	39	31	8	0.794871795
240	unspecified	50.3889	15.6592	6.32698	8.30391	56.7159	20.821	40.9556	15.2023	13.3317	10.3708	54.2873	21.6318	50.2916	15.1643	5.81477	8.69073	56.1064	20.7063	39.2938	14.7286	14.7462	12.3313	54.04	22.6797	55.3529	17.4683	11.3994	11.1634	64.5886	24.4189	50.1351	16.6528	17.6862	12.489	65.0751	24.9643	0	21	7	14	0.333333333
242	unspecified	58.8667	12.2565	5.91264	7.39889	64.7793	16.5616	46.0782	13.5483	16.4207	10.8458	62.4989	18.6204	58.2255	12.2433	5.57229	8.26567	63.7978	17.5301	44.3786	12.5335	18.1286	14.3674	62.5072	21.3568	64.8621	13.8486	12.6115	10.1486	74.8437	19.7813	58.3126	12.8561	21.5586	11.9769	76.5701	20.0592	0	21	5	16	0.238095238
244	unspecified	60.8242	18.2584	9.16484	14.7756	69.989	28.4021	43.6044	17.9962	23.5275	16.5223	67.1319	31.2236	61.1416	17.5494	7.47115	10.3747	68.6128	24.1335	42.5408	16.6423	23.842	16.7476	66.3828	28.9371	67.6813	19.7866	18.8022	17.6297	83.1758	33.649	59.3846	18.8855	30.7802	17.9461	84.8571	34.7638	0	12	5	7	0.416666667
246	unspecified	55.6102	15.2562	6.39228	9.08871	62.0025	20.4429	43.4136	15.2621	15.8929	10.973	59.3065	22.0047	56.2538	14.3188	5.56024	7.33694	61.8141	18.3047	42.6187	14.2486	16.0456	10.8457	58.6643	20.4105	61.7374	16.5118	12.2105	10.6212	71.3071	22.506	54.8802	15.6413	20.5038	11.9991	71.9804	23.2261	0	62	36	26	0.580645161
248	unspecified	53.4668	14.0288	5.95116	6.686	59.418	17.4417	41.3463	14.3388	15.9105	9.32975	57.2569	19.081	53.2473	12.8069	5.01012	5.84671	58.2575	15.7186	39.6872	13.0442	15.4806	9.30495	55.1678	17.5871	60.6164	14.4837	12.3629	9.25801	69.9396	19.4044	53.6949	13.8437	20.1932	11.0139	70.0921	19.9949	0	920	604	316	0.656521739
250	unspecified	52.7422	15.0932	5.56416	8.04052	58.3063	19.4518	40.5369	15.051	15.1204	10.7596	55.6573	21.0474	53.7297	14.0354	5.00865	6.52933	58.7384	17.3513	40.3057	14.0223	15.1198	10.3184	55.4255	19.4184	59.9859	16.28	11.8049	9.968	68.9107	21.46	53.0338	15.5057	19.7384	11.553	69.0884	21.8987	0	119	86	33	0.722689076
252	unspecified	61.0235	13.4016	11.4014	16.1248	72.4248	25.6843	48.3758	15.3212	25.9358	18.4449	74.3116	29.0757	61.5119	11.0084	8.57632	11.1111	70.0882	18.2737	46.2877	12.6478	26.7094	17.5798	72.9971	24.2968	67.956	14.3412	21.3604	18.6293	85.8139	27.7797	61.1635	14.4576	31.5132	18.8969	88.4077	28.798	0	133	79	54	0.593984962
254	unspecified	61.237	15.8896	15.3277	23.0117	76.5647	34.9762	48.9143	18.8702	28.2555	23.4388	77.1697	38.5392	62.3078	12.1834	10.6712	14.1117	72.979	22.0473	46.5168	14.5604	29.2252	22.1912	75.742	31.2859	67.4622	16.8448	24.2353	24.0179	88.7731	35.9022	61.0756	17.4139	34.8958	22.3009	90.837	36.5179	0	31	29	2	0.935483871
256	unspecified	53.9404	13.0494	5.82715	6.39582	59.7676	16.4663	41.0012	13.6071	15.3365	8.53737	56.3377	17.9171	53.5091	12.2107	4.95105	5.01094	58.4601	14.6751	39.5538	12.6563	14.855	7.76285	54.4088	16.2771	61.0895	13.9369	12.1346	7.74613	70.1467	17.8866	54.0104	13.3296	20.0062	9.64476	70.197	18.3527	0	930	492	438	0.529032258
258	unspecified	53.0766	15.0507	6.56864	8.26315	59.6452	20.0069	40.7753	15.3522	15.8899	10.0397	56.6652	21.6692	53.3873	13.7424	5.52607	6.55206	58.9134	17.413	39.6149	14.0313	15.4946	9.34482	55.1095	19.5412	59.7778	15.9358	12.3738	9.34511	69.4571	21.3096	52.8677	15.2082	20.6655	10.6915	69.8182	21.7645	0	80	60	20	0.75
260	unspecified	58.511	14.1094	6.89153	10.0876	65.4025	19.9365	45.6901	14.9852	16.6241	12.3743	62.3142	21.7377	59.9784	12.5975	6.1515	8.4066	66.1299	17.3705	45.4184	13.8186	17.7981	12.9755	63.2165	20.9551	64.7721	15.5268	13.1164	12.7882	75.2401	23.2249	58.2641	15.1115	21.7842	14.4514	76.1887	23.7053	0	63	28	35	0.444444444
262	unspecified	54.5588	14.304	6.55882	7.997	61.1176	19.6857	44.3529	14.9906	15.5294	8.83674	59.8824	19.8562	56.8097	10.979	7.6804	8.94678	64.4901	17.6095	43.9103	12.1757	18.7614	12.9949	62.6717	20.8725	60.3187	12.7566	12.6374	6.57185	70.4505	15.8411	53.2747	12.355	18.7473	8.29537	69.9011	16.7153	0	10	7	3	0.7
264	unspecified	54.727	13.9895	7.00474	6.40854	61.7318	17.254	44.0351	14.2639	16.1316	8.66465	60.1667	18.3525	54.0634	12.7514	5.85026	5.59902	59.9136	15.5273	42.0048	12.8608	15.3385	8.23355	57.3433	16.7587	61.2664	14.4061	12.3353	7.45699	71.1032	17.8485	54.951	13.6434	19.7455	9.55202	71.7312	18.1354	0	156	85	71	0.544871795
266	unspecified	57.9911	14.4712	6.97024	6.84976	64.9613	18.1273	46.0957	14.599	17.2406	8.66361	63.3363	18.914	59.0235	12.3892	6.58047	6.81691	65.604	16.2199	44.6826	13.0497	18.0468	9.12503	62.7295	18.0236	63.0698	15.883	12.6372	8.02355	73.101	20.3004	56.1571	15.0217	20.853	9.84298	74.0312	20.3277	0	41	12	29	0.292682927
268	unspecified	62.67	14.4292	12.05	14.4153	74.72	25.3604	51.4867	17.0669	20.6233	14.4669	72.11	27.7127	62.9229	13.8524	9.38659	12.07	72.3095	22.3029	48.2987	14.8439	22.367	16.8405	70.6657	27.5067	66.7667	15.2964	16.7867	14.5368	81.41	25.738	60.6667	15.146	24.9667	14.3247	82.5533	26.0889	0	22	6	16	0.272727273
270	unspecified	56.0243	13.6897	6.69457	8.7491	62.7188	18.8352	44.3107	14.2175	17.2878	11.4172	61.5985	20.6255	56.5601	12.1145	5.5775	6.91384	62.1376	15.7937	43.0505	12.8753	17.3169	11.6724	60.3675	19.003	62.5253	14.6409	12.9383	10.4778	72.6531	20.5168	55.7914	14.0469	21.5142	12.4598	73.7782	21.0664	0	161	61	100	0.378881988
272	unspecified	57.7372	14.9805	7.20217	8.68807	64.9394	20.0555	45.8548	15.049	17.2795	10.4086	63.1343	21.3251	58.0767	13.0923	6.31997	7.21604	64.3967	17.1146	44.4273	13.5262	16.8994	10.8493	61.3267	19.6006	63.6324	15.9536	12.6131	10.1442	73.8735	21.7086	56.7183	15.1121	21.565	11.7532	75.0744	21.9611	0	51	15	36	0.294117647
274	unspecified	55.5084	13.452	5.45042	7.16713	60.9588	17.5081	42.702	14.421	15.207	9.87541	57.909	19.2711	55.3594	13.1925	4.75222	6.24678	60.1116	16.5016	41.0531	13.8437	15.4503	10.4694	56.5034	18.7233	62.7074	14.1578	11.3617	8.92296	71.1454	18.9606	55.113	13.87	19.9925	11.3751	71.1922	19.694	0	64	26	38	0.40625
276	unspecified	57.8611	14.9527	7.30772	8.31898	65.1688	19.433	45.5515	15.1143	18.2056	10.8704	63.7571	21.2749	58.2091	13.7164	6.17637	7.0819	64.3854	17.4592	44.0331	14.0398	18.1196	11.0017	62.1528	19.9364	63.6398	16.2492	13.5139	10.1902	74.5003	21.9666	57.1877	15.39	22.9596	12.0331	76.3083	22.1986	0	64	25	39	0.390625
278	unspecified	57.6003	13.2736	8.39966	6.1506	66	16.5188	45.9464	13.5339	19.0519	7.76264	64.9983	17.7392	58.8249	11.8791	8.15095	7.47851	66.9758	16.3487	45.7616	12.5903	19.3721	9.21978	65.1337	18.2955	64.523	14.7589	15.0071	7.25856	76.6427	18.4705	57.7482	13.8823	23.5133	8.58776	77.8839	18.5324	0	39	25	14	0.641025641
280	unspecified	55.0439	12.149	7.32909	7.12949	62.373	16.4954	42.0901	13.6952	16.8523	8.18356	58.9424	18.9363	53.865	11.5733	6.14358	6.12144	60.0086	15.1259	39.9027	12.5518	16.2167	8.08867	56.1194	17.4414	61.6176	13.192	13.2271	7.718	72.0175	17.7006	54.4013	12.8092	21.3476	8.70495	72.1085	18.4123	0	82	53	29	0.646341463
282	unspecified	54.9194	17.1363	6.85891	10.6897	61.7783	23.4574	42.9689	16.5808	16.6023	11.9968	59.5712	24.3943	55.1387	15.8363	5.41522	7.29546	60.5539	19.6095	41.5069	15.011	16.2423	11.0982	57.7492	21.2978	60.9681	18.2808	12.6758	11.2404	70.901	24.7252	54.3888	17.2185	21.2845	12.67	72.1818	25.3103	0	52	31	21	0.596153846
284	unspecified	51.0941	18.9166	5.45528	9.13386	56.5494	23.9219	39.6202	17.2211	16.6585	13.9601	56.2787	25.6398	52.8644	17.7587	5.43404	9.52654	58.2984	23.0456	41.2043	16.3165	17.5638	16.0567	58.7681	26.8802	55.8583	20.5482	12.166	13.5177	65.556	28.7722	50.363	19.2817	19.7773	14.4549	67.2551	28.7009	0	24	6	18	0.25
286	unspecified	52.4493	13.9702	6.7463	7.26032	59.1956	18.0989	41.6385	14.0726	16.0666	8.6805	57.7051	19.0097	53.7151	11.8666	5.89049	7.28446	59.6055	16.2882	40.6048	12.4652	15.7741	10.0418	56.3789	18.6261	58.7347	15.3042	11.3446	7.67196	67.7474	19.0907	52.2558	14.1781	19.1934	9.14814	68.4165	18.7032	0	29	20	9	0.689655172
288	unspecified	55.4604	14.1384	6.59347	7.67739	62.0538	18.054	41.8869	14.119	17.5142	9.86105	59.4011	19.025	55.5206	13.4439	5.58868	6.79179	61.1093	16.9525	41.1892	13.3583	16.9406	11.0292	58.1298	19.2596	61.6864	15.5455	12.5903	9.27952	71.3565	20.1073	54.4617	14.5841	21.3974	10.9843	71.6182	20.3701	0	42	23	19	0.547619048
290	unspecified	56.4947	17.0538	7.7	9.91922	64.1947	23.6095	46.2789	17.0623	15.2053	11.2882	61.4842	24.2364	57.684	15.5876	7.60375	11.2976	65.2877	22.9963	46.4672	15.4159	16.6786	16.2176	63.1457	27.0015	59.9632	18.1409	10.7737	9.82634	69.1105	24.109	53.5053	17.2212	17.6158	11.633	69.0368	24.0934	0	17	5	12	0.294117647
292	unspecified	55.3594	13.276	7.05124	7.58651	62.4107	17.6905	43.8633	13.9525	15.9416	9.04364	59.8049	18.9297	55.4986	11.9155	5.84516	6.1988	61.3438	15.413	42.4878	12.7289	15.3683	8.59564	57.856	17.0556	61.6246	14.3938	12.2437	8.40409	71.4009	18.9502	55.1418	13.7907	20.0245	9.78471	71.7488	19.2048	0	104	60	44	0.576923077
294	unspecified	59.9848	15.2512	9.37879	8.69441	69.3636	20.6998	50.5	14.7536	20.6212	10.1992	71.1212	20.7316	62.5421	14.4166	11.4033	15.6864	73.9454	25.8602	51.8388	15.5185	26.8568	19.8729	78.6956	30.2619	62.7273	15.3025	15.3273	10.8543	75.7818	22.0729	57.2	14.9076	22.6364	12.2752	78.4909	22.8748	0	9	2	7	0.222222222
296	unspecified	55.6368	13.6358	7.00181	6.33502	62.6386	17.1547	44.1005	14.212	16.3622	8.23897	60.4626	18.4655	54.6837	12.4036	5.90976	5.62979	60.5934	15.3355	41.4992	12.8699	15.9598	7.93289	57.4591	16.9007	61.8921	14.162	12.4404	7.32177	71.7655	17.9219	55.0888	13.5263	20.3359	9.22826	72.1492	18.3562	0	161	72	89	0.447204969
298	unspecified	54.4107	14.1267	5.73904	5.71556	60.1498	16.8539	41.6011	13.8917	16.727	7.92522	58.3281	17.8148	53.9338	12.7452	5.48438	5.92484	59.4182	15.8536	40.1528	12.4858	16.9314	8.56964	57.0843	17.3162	60.6233	14.913	12.1197	6.91507	69.8923	18.2674	53.3612	13.9207	21.2212	8.75509	70.973	18.384	0	74	19	55	0.256756757
300	unspecified	57.8846	16.9015	7.21795	10.3355	65.1026	23.3236	47.8077	17.5196	14.7949	12.6042	62.6026	24.9708	56.1999	14.6602	8.32173	12.8855	64.5217	24.5834	44.9	16.2103	16.9556	15.611	61.8556	27.6782	60.7308	17.5119	10.2692	12.9501	69.9103	26.063	54.1667	16.5439	17.7564	14.652	70.1154	26.2238	0	10	0	10	0
302	unspecified	49.3626	14.811	4.96703	5.43333	54.3297	17.8232	36.8791	14.7858	13.4615	6.24199	50.3407	16.9393	52.4617	10.6414	7.12326	9.32352	59.585	17.3878	36.367	12.7395	17.3137	10.5967	53.6808	21.271	56.5275	15.0121	12.0769	9.5315	65.9451	20.0241	48.8352	13.6953	20.4066	10.0819	65.4505	20.3575	0	9	0	9	0
304	unspecified	54.175	15.9171	5.48222	7.73562	59.6572	19.4248	42.872	15.2425	14.909	10.9813	57.7809	20.8747	53.8531	15.7183	4.97641	7.54971	58.8295	19.5847	40.2011	14.8466	16.6455	13.1529	56.8465	22.4871	60.0108	17.5732	11.3806	9.48617	68.5938	21.9788	53.5344	16.3028	19.5762	12.3643	69.807	23.1828	0	28	20	8	0.714285714
306	unspecified	54.1719	17.4769	7.01282	10.8956	61.1848	24.2183	42.7549	17.1046	16.4359	12.5154	59.1908	25.5975	55.6785	16.2746	6.11042	8.19365	61.7889	21.0093	42.6045	15.7558	16.6799	12.3639	59.2844	23.4119	59.0635	18.8823	12.5122	12.6239	69.2549	26.9111	52.9271	17.9912	20.5984	13.6226	70.6416	27.2967	0	40	23	17	0.575
308	unspecified	53.4965	16.7408	5.97882	8.57255	59.4753	21.6043	41.0267	15.8054	15.2902	9.80255	56.3169	21.8039	55.5982	15.4384	5.53826	7.58343	61.1365	19.5889	41.4924	15.1235	16.0105	11.0639	57.5029	21.5727	59.4268	18.3421	11.5339	10.3429	68.3741	24.3668	52.6056	17.4378	19.8032	11.5068	68.9193	24.706	0	35	20	15	0.571428571
310	unspecified	57.8242	9.65124	5.82418	5.97884	63.6484	12.2505	43.4066	11.3529	17.1319	9.26428	60.5385	14.2948	60.8695	8.86789	6.85867	10.3317	67.7281	16.3651	45.9309	11.9156	19.4442	15.4419	65.3751	22.4866	65.8901	11.8748	13.1099	7.85911	75.2198	14.8173	58.011	11.3358	21.5055	10.0337	76.1209	14.4059	0	10	3	7	0.3
312	unspecified	54.0232	14.5589	4.89661	6.29909	58.9198	17.2442	41.4367	13.9722	15.4706	10.028	56.9073	19.0989	54.673	14.3899	4.90937	7.38771	59.5824	18.2402	41.2087	14.1555	16.3249	12.0871	57.5337	20.856	61.0107	15.9417	11.902	7.88507	69.615	19.3468	54.4349	14.7548	20.5882	11.025	70.8877	20.1037	0	24	11	13	0.458333333
314	unspecified	55.5	14.0307	5.72059	9.07719	61.2206	19.2137	43.2279	13.9411	14.4853	11.2494	57.7132	20.0724	55.0246	13.4973	5.52199	8.63182	60.5466	19.0322	41.8373	13.9076	16.8765	14.695	58.7138	23.028	60.9833	14.9475	12.0833	9.91271	69.9417	20.4304	55.1833	14.0312	20.8	12.0633	70.6333	20.6711	0	10	1	9	0.1
316	unspecified	55.6077	14.5311	6.42029	7.28862	62.028	18.4322	45.1159	14.9263	15.5923	9.7127	60.7082	20.0864	54.7065	13.5861	5.63605	7.4926	60.3425	17.698	42.1442	14.0831	15.9765	11.727	58.1208	20.4239	61.3798	15.2369	11.6364	8.35457	70.7	19.4825	54.8919	14.4677	19.9697	11.0686	71.5859	20.4793	0	35	15	20	0.428571429
318	unspecified	50.515	17.1416	6.64151	10.2811	57.1565	23.6236	40.0321	16.4964	14.2795	11.3531	54.3117	24.0093	50.5013	15.8423	5.43062	8.14575	55.9319	20.5447	38.5627	15.5103	14.7866	11.5428	53.3493	22.4513	56.5448	18.4037	12.1617	12.3229	66.2058	26.1424	50.576	17.6371	19.4032	13.4415	66.7461	26.8588	0	34	21	13	0.617647059
320	unspecified	56.0288	15.2314	7.12403	10.5806	63.1528	21.767	43.8682	15.2168	16.5504	12.1822	60.4186	23.1589	56.0095	14.5452	6.22499	8.56346	62.2345	19.586	41.7633	14.4507	17.8298	13.172	59.5931	22.9452	62.4027	16.2078	13.4841	11.2631	72.8319	22.7795	55.4863	15.1279	21.6406	12.9346	73.6871	23.6711	0	32	18	14	0.5625
322	unspecified	56.6734	13.1957	6.83615	7.00805	63.5095	17.1084	43.4683	13.4753	15.5338	8.51835	59.0021	18.7641	55.4444	13.2733	5.98444	7.05244	61.4288	17.3408	41.7756	13.4696	14.9915	9.80465	56.7671	19.4216	62.9027	14.14	11.8964	7.46787	72.1554	18.0753	55.5856	13.2983	19.3869	9.40845	71.6247	18.7811	0	30	24	6	0.8
324	unspecified	51.1795	13.8085	8.40741	12.0793	59.5869	23.3307	39.6581	15.2648	15.5527	12.0857	55.2108	25.0881	51.2518	13.1562	8.12666	10.4729	59.3784	21.1632	38.9593	14.9823	15.6384	11.7131	54.5978	24.0574	58.1766	14.7483	15.094	16.8936	70.661	28.7821	51.9972	15.2241	21.037	15.9927	70.2137	28.8704	0	12	10	2	0.833333333
326	unspecified	52.1051	12.5324	4.90217	5.6312	57.0072	15.8809	39.1304	13.4466	12.8659	8.59768	51.9964	17.1128	52.5042	12.8275	5.45641	8.57948	57.9607	18.6408	40.0235	13.4934	14.4269	13.8073	54.4504	22.3986	57.6087	14.2088	9.64822	8.27064	64.7589	18.8552	50.8419	13.3449	16.4664	10.537	64.3162	19.0545	0	14	11	3	0.785714286
328	unspecified	55.0546	13.222	6.20985	6.35759	61.2644	16.5864	43.5378	13.8967	15.8221	8.82223	59.3599	18.1423	54.1226	12.2342	5.10366	5.34661	59.2263	14.7954	41.3762	12.7566	15.3208	8.33528	56.697	16.3936	61.8569	13.8857	12.1433	7.63969	71.1409	17.5509	55.1881	13.3104	20.0146	9.90606	71.7343	18.1182	0	1584	740	844	0.467171717
330	unspecified	53.9475	12.9008	6.304	6.15454	60.2515	16.1637	42.1307	13.5297	15.757	8.23318	57.8878	17.6593	52.8678	12.1233	5.14183	5.45966	58.0096	14.8909	39.7095	12.6681	14.7566	8.09805	54.4661	16.5035	60.5244	13.7889	12.0468	8.12566	69.6629	18.0476	53.6795	13.2509	19.5675	9.7662	69.672	18.4427	0	1234	708	526	0.573743922
332	unspecified	57.1429	15.4656	7.03529	9.58695	64.1782	21.0545	47.3664	15.3052	15.7345	11.2851	63.1008	21.4349	55.813	15.7294	6.08991	9.79653	61.9029	21.5087	44.5827	15.0853	16.5731	14.1527	61.1558	23.4684	61.8966	16.7349	11.795	10.1346	71.7184	22.0522	56.2424	15.6557	19.6007	11.3889	73.0374	21.8227	0	27	8	19	0.296296296
334	unspecified	52.6538	14.0243	5.44231	8.06969	58.0962	18.6766	40.9974	14.1721	15.2564	11.1908	56.2538	20.1757	54.3105	12.0166	5.33126	7.32124	59.6417	16.1932	40.5376	13.0661	16.5508	11.8658	57.0884	19.6292	59.6577	15.5295	12.4244	10.8733	69.2205	21.822	53.3436	14.4933	20.7372	12.3482	70.3359	21.4537	0	29	18	11	0.620689655
336	unspecified	49.0974	17.0502	5.72757	8.19485	54.8249	21.6792	38.367	16.0297	14.2942	10.3719	52.6612	22.2874	48.8147	16.1434	4.82138	6.96896	53.6361	19.8446	36.9206	15.2432	14.1842	10.6869	51.1048	21.1975	54.9791	18.6027	11.4539	10.4673	63.9509	24.7239	49.0133	17.6378	18.571	12.2379	64.5529	25.2926	0	45	29	16	0.644444444
338	unspecified	52.315	18.1259	5.50529	9.32826	57.8203	22.9327	41.074	17.2997	14.5772	11.9961	55.6512	24.2565	51.4581	17.3529	4.85483	7.79003	56.3129	21.3817	39.1879	16.5863	15.217	13.3724	54.4048	24.2356	58.1469	19.8179	11.463	11.5659	67.203	26.1713	52.1797	18.6924	19.1628	13.646	67.9641	27.1017	0	31	14	17	0.451612903
340	unspecified	51.2014	17.0822	6.85205	9.2654	58.0535	22.7009	40.2282	15.9287	15.8289	10.3535	56.057	23.0289	51.7003	15.953	6.33437	9.29577	58.0347	21.6476	39.5826	15.1664	16.8045	12.4975	56.3871	23.5707	56.6874	18.8942	12.7126	11.5642	66.9462	25.8587	50.5529	17.7959	20.9143	12.6529	68.1412	26.5686	0	25	14	11	0.56
342	unspecified	54.6139	15.9921	6.43797	7.71529	61.0519	20.6048	44.8601	15.9242	15.9342	9.97341	60.7943	21.8286	53.6736	15.4362	5.31801	7.12221	58.9917	19.1347	42.0802	15.0734	15.866	11.1887	57.9462	21.452	59.6753	16.708	11.272	8.6049	69.0431	21.6112	53.7861	15.7658	19.2601	10.3971	70.4234	22.0958	0	62	12	50	0.193548387
344	unspecified	56.3974	12.5809	5.86154	7.84158	62.259	17.2512	44.6962	13.5544	16.8987	12.223	61.5949	20.4842	56.1117	12.8277	5.54403	9.00376	61.6557	18.2937	43.2831	14.0277	17.6269	15.0839	60.91	23.1482	63.707	13.7045	12.4765	11.9774	73.4196	20.7263	56.7838	13.402	21.468	12.9209	74.0939	21.1513	0	30	19	11	0.633333333
346	confirmatory	71.2053	9.5405	44.3737	21.6905	115.579	29.3557	67.0895	12.0237	58.2895	15.063	125.379	25.6398	65.819	7.52006	30.4379	20.4154	96.2569	25.853	58.775	11.125	52.3357	14.6203	111.111	23.756	78.2895	7.29901	57.2474	13.4953	131.816	20.8188	75.2053	8.76652	62.3263	11.6609	135.879	19.9526	0	20	20	0	1
348	confirmatory	62.6202	14.2109	21.7003	21.4949	84.3206	33.2418	53.4936	17.7304	30.5679	20.8047	84.0616	36.3139	60.6792	12.4848	17.6849	17.0256	78.3641	26.8332	50.2815	15.0708	31.0367	19.7994	81.3182	32.39	70.7654	13.4059	30.5552	21.6652	97.8211	32.8559	65.5203	14.8835	36.2671	20.3503	98.8084	33.9922	1	42	42	0	1
351	other	62.0615	9.93477	15.7615	17.8279	77.8231	25.8615	50.2474	14.7409	25.6013	16.3233	75.8487	28.903	59.1696	8.27392	11.3885	8.80172	70.5582	14.7358	45.5161	11.4911	23.2067	10.3987	68.7227	18.4485	73.5359	8.92329	26.8013	17.7721	96.5679	25.3791	67.3962	10.8704	33.259	16.9283	97.2769	26.7755	0	40	37	3	0.925
357	confirmatory	57.091	9.26113	10.3476	10.1094	67.4386	16.8084	44.7499	11.9456	20.3952	10.4267	65.1452	19.5574	56.7348	8.39515	9.12117	8.095	65.8559	14.0044	43.5613	10.862	19.9884	9.48108	63.5497	17.3962	66.7804	8.91233	18.8669	11.0556	81.8022	17.2342	59.7499	9.73902	26.1685	10.7202	82.0372	18.1677	0	1021	42	979	0.041136141
360	confirmatory	54.9135	8.82443	7.92698	5.52906	62.8405	12.1	40.9998	11.0764	18.5074	5.75008	59.5072	14.2416	54.466	8.32551	7.3592	4.87076	61.8252	11.0356	40.1146	10.3354	18.3096	5.38674	58.4242	13.1133	66.8342	7.45725	17.9289	5.88894	80.1973	10.9707	59.1987	8.16908	25.9323	6.18789	80.4164	11.8907	1	2227	511	1716	0.229456668
361	confirmatory	60.5774	10.665	10.172	6.7484	70.7494	15.1489	47.9421	13.4828	20.896	6.86507	68.8382	17.4136	59.0902	9.44534	9.21088	5.84879	68.301	13.057	45.4794	11.7902	20.5613	6.29383	66.0406	15.16	71.4394	8.67213	19.6212	6.84555	87.0345	12.9878	64.361	9.57468	27.7001	7.2792	87.7929	14.0434	1	1351	573	778	0.424130274
362	screening	57.7633	8.9218	8.41921	10.8693	66.1825	17.8106	41.3153	12.2789	19.261	10.3709	60.5763	20.5214	57.4002	7.61196	7.25669	7.63359	64.6569	13.1394	40.8498	10.9315	18.3912	8.11381	59.2411	16.7198	66.3921	7.61659	16.9198	12.2929	79.5706	18.4648	57.7582	8.96966	25.4842	11.4514	79.104	19.4432	1	60	60	0	1
363	other	56.666	10.1148	14.2437	14.9974	70.9097	22.9977	43.4944	14.091	21.8209	13.9143	65.3153	25.9661	54.5761	8.26888	10.7357	10.1683	65.3118	16.1312	41.0802	11.4712	20.605	11.39	61.6853	20.3157	66.7478	9.27942	24.2284	16.4078	87.6419	23.7341	60.4324	10.8694	29.4605	15.457	87.2332	25.204	1	709	709	0	1
364	confirmatory	58.6251	9.93726	10.43	11.9612	69.0551	19.5752	44.6928	13.13	20.7353	11.2509	65.428	21.6133	59.6451	8.46049	9.91584	9.79911	69.561	15.7664	44.9024	11.6628	21.177	10.6302	66.0794	19.2585	69.5295	8.5701	18.7913	11.8776	84.4425	18.5971	61.9894	9.85145	26.6734	11.1354	84.4551	19.3188	0	41	41	0	1
365	screening	56.5962	10.4202	9.22123	9.40431	65.8174	17.2473	43.5408	12.9892	18.456	9.27505	61.9968	19.5754	55.6174	9.5713	8.15253	7.46598	63.77	14.5654	41.9903	11.933	17.9329	8.16897	59.9232	17.2834	65.1446	10.1258	16.043	10.3474	78.1876	17.4721	57.5715	10.9489	23.3066	10.3862	77.7131	18.5544	1	90	90	0	1
366	screening	56.2902	11.1802	8.81174	8.7344	65.1019	17.1557	43.3826	13.207	17.622	8.74857	61.0046	19.1428	54.44	9.75586	7.44702	6.49109	61.887	13.8588	40.6848	11.7247	16.7716	7.34162	57.4564	16.3751	63.4906	11.021	14.5142	9.34683	75.345	17.1308	55.7077	11.4864	21.9962	9.45877	74.7724	17.9854	1	143	143	0	1
367	screening	57.0633	11.6006	8.84509	8.78408	65.9084	17.5528	43.9926	13.623	17.8116	8.87314	61.8042	19.6718	55.1829	10.3447	7.3988	6.58367	62.5818	14.4705	41.3093	12.2114	16.9111	7.4748	58.2204	16.9418	64.3956	11.6026	14.8206	9.38855	76.4634	17.5653	56.7073	11.9736	22.3165	9.53844	75.9876	18.4458	1	135	135	0	1
368	screening	58.434	10.2892	9.81928	7.56652	68.2533	15.1597	45.0057	12.7213	20.5089	7.30121	65.5146	17.1568	57.223	8.99459	8.34297	6.31845	65.5659	12.8951	42.5081	11.2709	19.9531	6.92002	62.4612	15.152	67.4762	9.65493	17.9119	7.73139	81.7421	14.4556	59.8041	10.2853	26.6773	7.72668	82.278	15.173	1	82	82	0	1
369	other	53.1979	15.2853	18.1355	20.5217	71.3333	34.8538	46.3975	18.6924	28.4973	18.1063	74.8948	35.6003	45.8006	9.27405	9.02709	8.10907	54.8277	15.6678	35.8917	10.9472	19.4031	8.34162	55.2948	17.5435	65.4545	15.9687	35.1711	20.1432	98.1765	35.2771	62.5793	16.9486	39.8431	18.9187	100.103	35.1257	1	34	34	0	1
371	screening	57.1218	8.54183	8.56986	6.78026	65.6917	13.0358	43.1665	11.0437	18.4442	6.85516	61.6107	15.017	56.6724	7.92448	8.11694	5.82297	64.7893	11.5036	42.4847	10.3084	18.4811	6.55622	60.9659	13.959	67.0819	7.64064	17.0187	7.44726	80.0273	12.7	59.3797	8.58358	24.5136	7.53587	79.7574	13.6578	0	235	235	0	1
372	screening	56.2032	10.1838	8.61005	6.85364	64.8133	14.4708	42.5861	12.3668	18.9283	7.02891	61.5144	16.5218	55.1265	9.40771	7.78278	5.68365	62.9092	12.6492	41.0504	11.3902	18.4037	6.26549	59.4541	14.7742	66.7579	9.31224	17.3737	7.598	80.2087	13.9352	58.9809	10.102	24.9261	7.72394	79.9732	14.9802	1	758	758	0	1
373	screening	60.6557	9.24439	10.9836	10.255	71.6393	17.2908	46.973	12.4629	21.505	10.532	68.4781	20.3238	58.9881	8.25503	10.0556	8.36464	69.0437	14.4379	45.0113	11.3764	21.225	9.39557	66.2363	17.9476	69.8789	7.85488	20.4516	10.8325	86.2866	16.596	62.5235	9.15024	28.1888	10.5117	86.4733	17.6741	1	62	62	0	1
374	screening	52.8509	8.31499	7.85247	5.21048	60.7034	11.2875	39.2291	10.3351	17.363	5.15662	56.5921	13.0809	53.12	7.60948	7.29371	4.67188	60.4137	10.2102	38.7451	9.75922	17.2579	4.98602	56.003	12.2776	64.3194	7.99607	16.8116	5.4813	77.0049	10.7128	56.8268	8.35318	24.1353	5.64877	76.783	11.4116	1	210	99	111	0.471428571
376	other	59.0053	9.7511	8.7374	6.17566	67.7427	13.4198	46.0239	11.7591	17.8531	6.86063	63.877	15.2302	58.4366	9.51838	7.90709	5.78394	66.3437	12.9018	45.1318	11.0642	17.3856	6.935	62.5175	14.6169	67.476	9.94611	15.3463	7.28769	79.5474	14.3464	60.4579	10.3306	22.4281	8.02192	79.1814	15.1006	1	202	202	0	1
377	other	56.0092	11.2572	7.34611	6.33198	63.3553	14.9753	42.9763	12.676	17.2794	7.33511	60.2558	16.9248	55.3718	10.4351	6.07482	5.28124	61.4467	13.2598	41.3377	11.6556	16.2218	6.8584	57.5595	15.2272	63.6204	11.6766	13.6878	7.22788	74.188	15.6615	56.1128	11.5554	21.9549	8.32067	74.3466	16.2788	1	243	152	91	0.625514403
381	screening	67.4091	15.4452	21.8485	20.9191	89.2576	34.4255	59.7727	19.9783	30.6212	18.5172	90.3939	36.7883	58.37	15.1048	14.7884	17.1201	73.1585	30.5072	48.5536	17.9854	24.1932	16.6981	72.7469	33.0158	71.1061	15.2398	25.7576	20.9336	95.9545	34.6208	65.697	17.4117	32.6818	18.9932	97.0455	35.933	1	11	11	0	1
382	other	65.1886	12.1333	15.91	16.5465	81.0987	26.355	53.588	16.6561	25.1832	15.741	78.7712	29.8703	63.0945	9.9778	12.6432	11.1723	75.7377	18.4467	49.5625	13.7678	26.4932	14.4005	76.0557	24.9909	74.8969	9.73648	23.3382	17.4767	94.8967	25.1622	67.6456	11.8896	30.4228	16.3529	94.828	26.6704	1	115	115	0	1
383	other	62.331	11.9953	13.5106	14.9514	75.8416	24.5462	49.6125	16.1248	22.2918	13.9493	71.9043	27.584	61.0331	9.98651	10.355	9.24662	71.3881	16.6837	46.6258	13.372	22.024	11.0289	68.6499	21.3971	73.2486	9.73052	20.6792	15.6865	90.2557	22.9269	65.5192	11.4418	27.7278	14.7812	89.5482	24.143	1	50	50	0	1
384	screening	64.6185	10.5679	13.4092	13.6317	78.0277	21.8079	51.16	15.0357	21.2031	12.701	72.3631	24.7345	61.0284	8.94722	10.7442	9.50002	71.7726	16.2145	46.237	12.5699	21.4046	11.0064	67.6416	19.6911	72.5323	8.85565	19.5015	13.7456	88.9385	20.8545	65.1908	10.6592	25.7877	12.9167	87.9785	21.5217	1	26	26	0	1
385	screening	63.2206	11.761	17.1103	20.5411	80.3309	30.6263	49.6029	17.1323	27.6103	18.8209	77.2132	33.343	60.151	8.27743	11.2489	10.6238	71.3999	16.9086	43.9491	12.0796	26.1835	13.7289	70.1326	21.5353	72.8529	9.50519	26.7721	21.7525	96.25	30.7132	65.7132	11.9721	33.4191	20.208	95.9044	31.7758	1	17	17	0	1
386	screening	52.6667	4.54606	3.83333	2.85774	56.5	6.65582	41.8333	8.4004	14.5	3.61939	56.3333	9.0701	53.5635	9.6398	9.03439	12.8316	62.5979	21.2259	41.3016	12.4026	21.0741	14.4961	62.3757	24.2086	62.5	5.46809	11.5	2.07364	71.1667	6.88234	55	5.2915	20.3333	2.25093	70.8333	5.6006	1	3	3	0	1
388	screening	58.5833	13.071	11.8083	14.7508	70.3917	25.2907	47.3167	16.6284	21.2583	15.3533	68.575	28.9522	56.7423	10.7016	9.93773	12.2725	66.68	20.6178	42.7196	14.5811	19.6462	12.5515	62.3658	24.2173	67.3583	14.2615	21.1917	18.1928	85.4917	30.0613	60.6833	15.8193	27.3417	17.5913	85.2917	31.3177	1	15	15	0	1
389	screening	59.808	10.939	12.4819	11.9759	72.2899	20.838	47.6087	15.3821	21.529	11.369	69.1377	24.8762	57.9732	9.69249	9.63081	8.33332	67.604	15.6886	43.4623	12.3381	20.3687	10.0564	63.831	19.4376	69.2101	8.69688	19.7065	11.4621	85.5833	18.6299	62.5109	10.0136	26.5797	11.2833	85.9565	20.1312	1	24	24	0	1
390	screening	62.4	10.0702	13.481	12.8975	75.881	20.9864	50.8667	14.3784	22.7667	11.8765	73.6333	24.009	60.3834	7.79514	10.9758	9.52049	71.3592	15.2735	45.3998	11.9873	22.1524	10.1951	67.5522	19.2869	70.9048	7.98147	20.0857	12.8812	87.9857	19.6007	63.5476	10.0729	26.9714	11.8107	87.781	20.8474	1	21	21	0	1
391	screening	62.7681	10.2459	13.1268	12.4956	75.8949	20.5932	50.7826	14.2899	22.1703	11.08	72.9529	23.2138	61.7248	8.20831	10.8247	9.06156	72.5495	15.0924	47.3046	12.0251	21.6078	10.2968	68.9124	19.1543	72.1341	7.51871	19.9529	11.9244	89.0906	18.1668	65.1486	9.43281	26.7428	10.9672	88.9855	19.3513	1	24	24	0	1
392	screening	49.2222	15.3547	10.5333	14.4907	59.7556	28.0253	41.0667	17.9841	17.7333	14.117	58.8	30.2885	46.1609	8.30575	6.00741	5.90918	52.1684	12.5403	33.1744	10.0261	14.4471	7.52324	47.6215	15.4161	53.2889	14.0124	11.9778	12.1121	63.4667	24.1375	47.1778	14.9716	16.2	12.4893	61.9111	25.3707	1	10	10	0	1
393	unspecified	65.5692	12.6218	16.6895	16.8109	82.2587	27.0361	54.7948	16.8792	26.34	16.1965	81.1348	30.8332	63.4443	10.3723	13.9923	12.2292	77.4366	19.9046	51.2085	14.077	28.9311	16.2456	80.1397	27.3912	74.4639	10.5707	24.4101	18.3564	95.8389	26.9255	67.6551	12.9413	31.7533	17.0265	96.4586	28.3822	1	100	100	0	1
395	screening	63.227	12.36	13.1561	12.4702	76.3831	21.8694	51.5513	15.7558	22.4291	12.1757	73.9804	24.8709	60.6265	10.651	11.1926	9.73753	71.8191	17.5586	47.2539	13.5691	21.6985	11.152	68.9524	21.0614	72.5075	10.3244	19.8348	13.0884	89.2353	20.5277	65.1848	11.6878	27.1486	12.1682	89.4759	21.5969	1	52	52	0	1
397	screening	64.3828	10.6878	9.5871	6.37829	73.9699	14.6925	52.0731	13.8985	18.4903	6.76932	70.5634	17.7001	60.7549	9.62347	8.78866	7.75959	69.5436	15.0783	46.7491	12.5756	19.1594	9.36374	65.9084	18.3137	70.4753	9.51224	14.557	6.66481	82.6473	13.6511	62.8387	10.5631	22.5978	7.15225	82.6108	14.6189	1	27	27	0	1
398	unspecified	38.3333	20.8391	8	16.7332	46.3333	36.9955	32.6667	22.4648	13.6667	14.2922	46.3333	36.6479	43.3011	23.0163	8.91613	15.0751	52.2172	36.1155	34.929	21.8586	17.9849	19.5277	52.914	39.7871	45.3333	24.9533	15	23.2121	59.1667	46.8633	42.5	25.3041	18.8333	21.9036	59.5	46.8988	1	3	3	0	1
400	unspecified	63.2672	13.9166	13.1508	16.2817	76.418	26.8185	53.082	15.757	23.918	16.9867	77	29.7267	59.6161	12.088	10.5551	12.9097	70.1713	22.0609	45.9598	14.4822	21.6012	13.8464	67.561	25.0404	66.3522	14.7386	18.0887	16.8822	82.0837	27.871	59.7906	15.0388	27.0222	16.2881	83.8621	28.8454	1	26	26	0	1
401	unspecified	63.5167	12.8615	14.5744	15.6042	78.091	24.9748	53.5833	15.3422	24.4987	16.1851	78.0821	27.7234	60.5181	10.2781	11.6439	11.2083	72.162	18.5982	47.9367	13.7088	23.1514	12.6268	71.0881	22.3151	68.6397	12.8217	21.3897	16.6247	87.4051	25.8547	62.6423	13.8986	29.1885	16.4045	88.8564	27.2467	1	37	37	0	1
402	unspecified	69.7802	14.5111	24.1868	25.9713	93.967	37.4615	62.3846	16.1092	34.978	26.1823	97.3626	39.9153	66.7191	16.2377	22.8087	26.3656	89.5279	39.7739	56.4197	17.7926	35.6027	26.2976	92.0224	41.0966	72.5275	15.0136	29.7033	26.6823	100.89	38.0842	66.8242	15.9789	38.4396	25.3821	102.747	40.211	1	9	9	0	1
403	screening	56.1333	16.3729	9.46667	8.9737	65.6	22.4382	46.9333	15.9294	18.5111	9.45954	65.4444	22.6621	56.8687	14.1099	11.2017	13.5315	68.0704	24.539	46.3615	15.8637	21.153	14.5197	67.5145	27.351	61.9778	16.4545	16.5333	12.2021	75.2	24.7484	55.9333	16.4281	24.5333	12.3814	78.0222	25.7739	1	8	8	0	1
404	screening	58.5556	13.8877	11.1905	12.7344	69.746	23.459	47.6561	15.9928	21.3148	13.5853	68.9709	26.0192	56.8573	10.8634	9.20735	9.49116	66.0646	17.8362	43.6301	13.7627	20.2245	10.8239	63.8546	21.2604	64.6878	14.2186	18.7275	14.2454	80.6243	25.1831	58.6984	14.7308	26.6429	14.0464	81.8439	26.071	1	25	25	0	1
405	screening	60.6185	15.0811	13.0523	14.7561	73.6708	26.5395	50.3385	16.3542	23.4523	16.2942	73.7908	29.3085	58.157	11.4956	10.6745	11.3287	68.8314	20.317	45.5011	13.7553	22.1789	13.3508	67.68	23.7898	66.36	14.4601	20.0492	16.575	83.7538	28.1533	60.0092	15.3925	28.4031	16.3615	85.1846	29.2952	1	24	24	0	1
406	screening	63.6444	17.8277	11.0889	13.9883	74.7333	28.4848	52.8889	19.5113	21.3556	13.3436	74.2444	30.3743	59.537	16.8256	11.9461	16.839	71.4831	30.198	47.7091	18.2893	22.6091	17.1088	70.3182	32.5753	67.5556	17.2739	15.2222	14.8827	81.2667	28.2966	61.5111	16.9406	24.2444	14.4571	83.2667	29.3268	1	7	7	0	1
410	confirmatory	57.3412	10.0009	9.87442	9.10512	67.2156	16.1733	44.7915	12.2703	20.484	9.70181	65.2754	18.6684	56.7585	9.05368	9.58348	8.95083	66.3419	15.3156	43.6156	11.4659	21.6281	10.724	65.2437	18.9555	67.1463	10.0658	20.4362	12.4356	83.561	19.2799	60.2081	10.8121	28.5993	12.0198	84.5126	20.2527	1	3961	3464	497	0.874526635
411	confirmatory	66.1836	11.2448	11.789	7.84509	77.9726	16.39	54.2507	14.4245	22.4118	8.32113	76.6626	19.3476	62.597	10.35	10.1433	6.7067	72.7403	14.5889	49.2062	12.8345	21.7835	7.53347	70.9897	17.0992	74.9908	9.13196	20.8362	8.03116	91.9976	14.3924	68.3869	10.1675	28.5272	8.50266	92.8369	15.6706	1	2162	1512	650	0.699352451
417	other	50.2848	9.37501	8.76179	12.2064	59.0466	20.4614	36.8398	13.4476	19.2773	12.088	56.117	23.999	48.3389	6.13376	5.63193	5.18653	53.9708	9.67782	32.7338	8.8822	16.6295	6.85387	49.3634	13.3054	61.0747	8.4333	19.0502	13.2147	75.7347	21.123	53.2513	10.299	27.2558	12.6216	76.1113	22.597	1	518	518	0	1
421	confirmatory	53.928	14.999	6.53688	8.17191	60.4649	19.9809	45.7176	15.4166	15.0229	11.2676	60.7405	22.0108	52.4471	13.8648	5.38004	8.18117	57.8272	18.7541	42.8047	14.3943	14.5894	11.6091	57.3941	21.04	60.1948	14.8595	11.1105	9.41969	69.1769	19.8942	54.6917	14.4197	18.3133	12.08	70.6522	20.8672	0	60	27	33	0.45
422	screening	57.9234	9.59733	8.97039	7.37392	66.8938	14.5315	44.2992	12.2829	19.2033	7.43423	63.5025	16.8819	56.4836	8.71351	7.94423	6.03376	64.4278	12.4484	41.9475	11.1184	18.5635	6.82295	60.5109	14.9836	66.5113	8.97768	16.7466	8.0013	79.6716	14.2282	58.7863	9.70284	24.7928	7.96555	79.7733	15.0709	1	297	297	0	1
423	other	58.6944	8.40007	5.66667	4.36218	64.3611	10.8342	46.25	10.3988	19.3056	7.40201	65.5556	12.8762	59.4365	12.147	9.81202	15.1005	69.2486	24.5582	46.824	13.3359	24.3495	18.0618	71.1736	28.1833	63.8333	10.5627	13.2222	6.9369	74.5556	13.9805	56.2778	10.0331	23.5833	7.57581	76.25	12.6996	0	8	8	0	1
424	other	64.4	6.58618	7.2	3.70585	71.6	7.97496	50.4	9.86802	22.6	8.34266	73	13.0979	66.8063	11.8107	17.7521	24.2199	84.5584	33.9666	52.1595	15.687	35.5271	24.6613	87.6866	37.7189	68.8	8.06639	15.5	8.40965	81.3	13.6793	58.6	7.61869	28.2	8.97899	82.7	14.2677	0	5	5	0	1
425	confirmatory	59.6545	11.0057	9.40796	8.90168	69.0624	17.0725	46.0997	13.628	18.8832	8.9176	64.9828	19.6473	57.4423	9.72898	8.14573	6.86168	65.5881	14.0808	43.0267	12.3241	17.8046	7.27247	60.8313	16.7297	66.7737	10.2416	15.4054	9.23506	79.547	16.3421	58.3721	11.2575	23.5757	9.18019	78.8642	17.5479	1	180	180	0	1
426	confirmatory	57.2431	16.2649	7.28423	9.06601	64.5273	21.9719	49.9261	16.7831	16.0732	12.4777	65.9994	24.1087	53.9087	14.3639	5.3845	7.26279	59.2932	18.5384	44.2389	14.639	14.7801	10.6928	59.019	20.2707	61.983	16.0468	11.2033	9.71838	71.5097	21.5964	56.8184	15.6214	18.9698	12.6551	73.8633	22.8448	0	166	92	74	0.554216867
427	confirmatory	56.5833	14.5715	7.79895	8.96683	64.3822	20.3879	48.4931	15.2423	16.7365	11.7088	65.2296	22.519	54.141	13.5165	5.84379	7.7035	59.9848	18.0911	44.1845	13.9156	15.1755	10.8242	59.36	20.1034	62.153	14.4319	12.0901	9.61115	72.2266	20.116	56.7601	14.0902	19.476	12.0417	74.0324	21.2235	0	113	45	68	0.398230088
429	screening	57.5521	10.2666	8.19717	6.19517	65.7492	14.0556	44.2156	12.1849	18.4546	6.99228	62.6701	15.9977	56.9418	9.16868	7.42174	5.53176	64.3635	12.4544	42.7609	11.0912	18.1283	6.61176	60.8892	14.5552	67.0765	10.0585	16.1855	7.36953	79.6887	14.2972	59.437	10.3709	24.5143	7.76374	79.9898	15.0053	2	186	186	0	1
430	confirmatory	56.3517	8.74003	8.29022	5.56451	64.6419	12.0537	42.336	11.1413	18.5779	5.68237	60.9139	14.1	55.942	8.10667	7.83403	4.95673	63.7761	10.8968	41.5676	10.3184	18.4621	5.34855	60.0297	12.9638	67.368	7.47632	17.4937	5.97096	80.555	11.0293	59.701	8.28991	25.221	6.18714	80.5238	11.9357	0	1014	1014	0	1
431	confirmatory	56.5019	8.72905	8.29441	5.52826	64.7963	12.0289	42.503	11.202	18.4764	5.70035	60.9793	14.183	55.9182	8.11884	7.79487	4.94339	63.713	10.9126	41.5518	10.3269	18.3388	5.39174	59.8906	13.011	67.3416	7.47696	17.3175	5.94241	80.3962	11.0254	59.6309	8.30791	25.0028	6.15074	80.2908	11.9375	0	950	950	0	1
432	confirmatory	60.5368	9.7873	10.8676	12.4691	71.4044	20.0564	48.3971	12.8353	20.4632	11.8384	68.8603	22.0596	61.086	9.04113	11.4417	12.1684	72.5277	18.7895	47.1972	12.6549	22.5464	13.1917	69.7436	22.7758	68.0074	10.3577	18.4632	13.489	82.6765	21.2268	59.875	11.5319	25.5662	12.5236	82.7353	21.5541	1	17	17	0	1
433	confirmatory	55.4638	15.9389	6.91473	7.73017	62.3785	20.7206	46.8329	16.026	15.9979	11.0463	62.8308	22.7674	53.3537	14.7644	5.90596	7.73647	59.2597	19.3683	42.9139	14.5686	15.8641	11.2426	58.778	21.5525	60.6328	16.1889	11.7289	9.4963	70.3787	21.5049	55.0487	15.6009	19.7521	11.987	72.4126	22.6974	0	64	24	40	0.375
434	confirmatory	55.2047	14.6406	6.98861	8.77617	62.1934	20.1971	47.2323	15.4879	15.4598	11.9012	62.6921	22.6223	53.207	13.9566	5.90636	8.89438	59.1133	19.5622	43.6448	14.6518	15.5072	12.5928	59.1519	22.2971	61.0966	14.6699	12.2161	10.4931	71.1405	20.8161	55.9387	14.4974	19.2228	12.7409	72.8085	21.9644	0	61	25	36	0.409836066
435	confirmatory	56.7957	14.8821	7.13044	8.43432	63.9262	20.1818	48.5953	15.6036	16.1844	11.7942	64.7798	22.3449	54.5123	13.2324	5.6131	7.82476	60.1254	17.9188	44.3277	13.8976	15.5182	11.3653	59.8459	20.1341	62.3921	14.597	11.8856	9.47759	72.2159	19.9282	56.8659	14.2762	19.6945	12.2446	74.2135	21.0572	0	98	57	41	0.581632653
436	screening	54.4893	8.68609	8.00333	5.58162	62.4926	12.119	40.6514	10.8141	18.1803	5.77573	58.8317	14.0878	54.1807	8.15297	7.52592	5.0372	61.7066	11.1391	39.9545	10.2181	18.0462	5.50157	58.0007	13.2078	65.8851	7.57116	17.4261	6.33701	78.8773	11.5934	58.1898	8.36581	25.1536	6.36669	78.8926	12.4999	1	314	314	0	1
437	screening	60.1765	11.3984	9.19118	6.56874	69.3676	15.8352	47.6324	14.8777	16.6985	5.94832	64.3309	18.7751	55.4871	10.6083	8.22185	8.72784	63.709	16.9169	41.6601	13.281	17.9097	9.71186	59.5698	19.6953	66.1985	11.3958	14.4926	6.1016	78.1544	15.1911	58.5074	12.1082	21.3676	6.20729	76.8603	15.9866	1	16	16	0	1
438	screening	54.8265	8.67703	7.54642	4.96671	62.3729	11.285	40.1054	10.6734	18.6282	5.14916	58.7336	13.0949	54.3273	8.60477	7.20185	5.54146	61.5292	11.8052	39.5343	10.5515	18.726	6.28881	58.2603	13.9262	66.269	7.4502	16.9783	5.46462	78.8896	10.3845	58.196	7.99334	25.5107	5.70532	79.0076	11.1435	1	67	55	12	0.820895522
439	confirmatory	62.9872	9.77473	11.8846	11.9065	74.8718	20.305	50.5256	13.1512	22.8846	11.3675	73.4103	22.3464	64.045	8.4185	13.2298	13.6763	77.2748	20.4213	50.5255	13.7265	25.0773	14.2012	75.6028	24.9464	73.5256	7.33029	21.5513	14.4955	90.9231	20.3328	65.3333	9.68955	30.6923	13.2766	91.2436	21.2231	1	13	13	0	1
440	screening	56.1025	8.77938	9.42592	8.54487	65.5284	15.3592	42.2057	11.7288	19.8593	7.73334	62.065	17.2973	55.7709	7.60257	7.93677	5.87413	63.7076	11.4639	41.279	10.1956	18.7215	6.06948	60.0005	13.914	66.743	7.83466	18.5212	9.35866	81.4555	15.5236	59.3803	9.0925	26.1767	8.85767	81.5261	16.4976	1	198	176	22	0.888888889
441	screening	56.9342	8.77012	8.45298	6.38243	65.3871	12.8888	42.9958	11.0736	19.5055	6.20099	62.5013	14.5301	56.8966	8.43046	7.97164	5.97156	64.8682	12.0529	42.332	10.5405	19.5961	6.69306	61.9281	14.3344	67.2667	8.08171	17.2176	6.95293	80.3401	12.4543	59.1667	8.70195	26.0256	7.22026	80.5987	13.3153	1	85	70	15	0.823529412
442	confirmatory	54.6	7.77174	7.86667	8.15796	62.4667	13.7366	36.4667	12.4031	17.6667	5.82687	54.1333	17.0414	55.3904	10.2898	9.679	13.6038	65.0694	22.5267	40.5828	13.3563	19.8733	14.5063	60.4561	25.7942	62.2667	7.59198	13.8	7.17336	74.2	12.3878	54.6667	7.87098	22.6	5.03984	73.2	10.9558	1	6	6	0	1
443	confirmatory	54.6	7.77174	7.86667	8.15796	62.4667	13.7366	36.4667	12.4031	17.6667	5.82687	54.1333	17.0414	55.3904	10.2898	9.679	13.6038	65.0694	22.5267	40.5828	13.3563	19.8733	14.5063	60.4561	25.7942	62.2667	7.59198	13.8	7.17336	74.2	12.3878	54.6667	7.87098	22.6	5.03984	73.2	10.9558	1	6	6	0	1
444	confirmatory	56.6346	8.91915	9.12497	7.36244	65.7596	13.7525	43.8913	11.0579	19.5893	7.72748	63.4807	15.8491	56.3036	8.21181	8.22942	6.13104	64.533	11.9329	42.9973	10.266	19.159	7.09091	62.1563	14.2947	66.4067	8.63045	17.9655	8.38321	80.3862	14.1339	59.2812	9.21553	25.7928	8.55884	80.8482	14.9375	0	2146	125	2021	0.058247903
445	confirmatory	52.8669	8.18087	8.02257	5.20468	60.8895	11.1945	39.1468	10.2623	18.7028	5.2837	57.8496	13.106	55.7479	9.19466	8.2995	5.49576	64.0474	12.5451	41.8877	11.3125	19.1109	6.10084	60.9986	14.7725	68.3492	8.6476	18.8323	6.89953	82.8614	13.1456	61.1053	9.5004	26.533	7.15551	83.2588	14.1551	1	7612	30	7582	0.003941146
446	confirmatory	57.0941	10.4942	10.382	11.4788	67.4761	19.1452	44.9143	12.8073	20.5661	11.8824	65.4804	21.7915	56.7918	9.34918	9.30658	9.53259	66.0984	16.1293	43.8643	11.6025	20.3921	11.0727	64.2564	19.7154	65.6033	11.0289	18.4296	12.6351	80.492	20.4296	58.7152	11.4998	25.9406	12.0292	80.9135	21.0485	0	1021	45	976	0.044074437
447	confirmatory	55.6963	9.20681	7.84837	5.44723	63.5447	12.2681	41.5723	11.1205	19.1367	5.88352	60.709	14.0669	56.3094	9.06359	8.15689	5.81933	64.4663	12.5459	42.2519	11.0884	19.4094	6.64039	61.6612	14.8177	67.8879	9.02528	18.5212	7.56764	82.1736	13.8088	60.4988	9.66028	26.6946	7.76152	82.6999	14.6459	0	39141	3	39138	7.66E-05
448	confirmatory	55.8492	9.52606	7.53106	5.41751	63.3802	12.5658	41.3384	11.262	18.5933	5.76944	59.9317	14.1303	55.4286	9.04398	7.17226	5.06076	62.6009	11.8431	40.7485	10.6626	18.6452	5.77467	59.3937	13.5517	66.8497	9.06332	17.3369	6.11496	79.6676	12.4165	59.0373	9.30935	25.9622	6.54121	80.1704	12.9674	1	363	28	335	0.077134986
449	screening	58.9048	10.4434	9.37838	7.29791	68.2832	15.0754	45.8564	12.6581	20.1896	7.35506	66.0459	17.0327	57.2613	9.50881	8.6941	6.21171	65.9554	13.2651	43.9492	11.4179	19.9839	6.87036	63.9332	15.2745	70.6297	7.98294	19.6806	7.6865	85.7424	13.083	63.2723	9.01979	27.5217	7.85323	86.2462	14.041	1	295	295	0	1
450	confirmatory	58.1062	10.4089	10.0641	9.98931	68.1703	18.2561	45.761	12.8138	19.7561	9.54843	65.5171	20.168	57.0539	9.17475	8.09152	7.56304	65.1454	14.5153	43.6777	11.1964	18.4358	8.19457	62.1134	16.7507	65.5448	10.2996	16.5625	10.4637	79.0807	18.4806	58.1267	10.9241	24.6805	10.316	79.4606	19.2368	1	247	106	141	0.429149798
451	confirmatory	55.6942	11.3674	8.03169	8.34837	63.7259	17.2846	42.8936	12.7384	18.0143	8.79877	60.9079	18.9058	54.107	11.252	6.68577	6.43198	60.7927	15.2278	41.027	11.7209	17.2657	8.00099	58.2927	16.6137	62.9895	11.8922	15.3262	9.31259	75.173	18.3114	55.9072	11.8269	23.885	9.77602	75.9755	18.9192	1	127	37	90	0.291338583
453	screening	58.2162	9.26775	9.34414	11.5978	67.5604	18.6702	43.1921	13.1104	20.7658	10.8775	63.9578	20.9997	56.9109	7.89679	7.86615	6.60188	64.7771	12.2094	41.8471	10.6185	20.3312	8.06071	62.1783	15.1554	67.9005	8.33532	19.4097	12.0536	82.9301	18.2927	60.018	9.58067	28.605	11.339	83.8811	18.8603	1	72	72	0	1
454	screening	56.1938	7.22325	8.08615	5.19959	64.28	9.94732	41.2308	10.0998	18.6185	5.17075	59.8492	12.4337	54.9881	7.69128	8.18553	6.53971	63.1736	12.0997	40.7507	10.1179	19.3162	7.5201	60.0668	14.9064	65.9938	6.07311	17.4062	5.32881	78.7015	8.95601	58.3323	6.77962	25.3508	5.80124	79.3046	10.0644	0	24	24	0	1
455	screening	60.614	9.63771	10.0117	6.6483	70.6257	13.7973	47.3333	13.2745	21.345	6.93102	68.6784	17.0824	60.0677	9.76107	9.71386	9.37034	69.7816	16.6397	45.8794	12.4912	22.2485	10.2989	68.1279	19.4671	69.6725	8.46017	17.4269	8.03442	83.4035	13.666	61.655	9.42607	26.269	8.11086	83.8772	14.8745	0	18	18	0	1
456	screening	54.5726	8.28077	8.62108	5.7616	63.1937	11.7897	41.0684	10.6801	18.1795	5.60298	59.2479	14.0209	53.8993	8.75331	8.57295	7.52692	62.4723	14.0461	40.6527	10.8566	19.2297	8.43	59.8824	16.6028	63.3704	8.2344	16.3846	7.03889	75.9744	12.3507	55.6239	8.57644	24.3419	6.98467	76.2593	12.8258	0	23	23	0	1
457	screening	61.9211	8.14739	8.42632	5.14574	70.3474	10.8626	46.7105	10.0552	21.1053	6.43317	67.8158	12.8698	61.3303	8.38593	9.27196	8.67538	70.6023	14.6336	46.6866	11.4842	21.7511	9.78561	68.4377	17.4467	71.2789	7.22218	17.4895	6.90659	85.0737	11.32	63.4158	8.51831	26.7263	7.46908	85.3474	12.6422	0	19	19	0	1
460	screening	53.4539	9.44225	7.44586	6.09358	60.8998	13.154	39.8614	11.3205	18.1408	6.37066	58.0022	15.027	53.2622	9.1694	7.07361	5.5106	60.3358	12.396	39.0031	10.9446	17.9539	6.37864	56.9571	14.6083	65.0426	8.65184	17.1685	6.70399	77.7529	12.6757	57.2695	9.11843	25.4499	7.01667	77.9398	13.413	1	90	90	0	1
461	screening	55.4657	9.02723	8.32178	5.62936	63.7875	12.4589	41.8802	11.1948	18.4174	5.89433	60.2976	14.3054	54.8078	8.52599	7.80071	5.29124	62.6085	11.6998	40.8462	10.5159	18.2808	5.94079	59.127	13.6581	65.7794	8.11395	17.1743	6.13713	78.8839	11.7554	58.3022	8.7706	24.928	6.62529	78.9488	12.5784	0	208	28	180	0.134615385
462	confirmatory	58.2667	6.40833	8.73333	3.9545	67	8.34095	46.9333	7.52583	16.8	3.58967	63.7333	9.8812	62	8.69405	15.7126	18.117	77.7126	25.0729	50.803	12.4502	26.3063	20.3888	77.1093	30.4579	66.9333	6.78724	13.9333	3.65409	78.2	9.112	59.2	7.48522	20.7333	4.84719	77.5333	7.6892	0	5	5	0	1
463	screening	57.552	9.10904	8.87178	6.44637	66.4238	13.1385	43.2986	11.5225	19.9618	6.54459	63.2603	15.2745	57.4817	8.40666	8.30951	5.46588	65.7912	11.5752	42.8021	10.6044	19.926	6.00929	62.7282	13.7551	69.8187	7.40036	19.2203	6.87811	84.3847	11.858	61.9612	8.3504	27.4716	7.05425	84.7346	12.905	0	670	670	0	1
464	confirmatory	58.6123	8.77392	9.15728	7.2864	67.7695	13.6852	43.7247	11.5728	20.3862	6.99913	64.111	15.7806	58.3254	7.949	8.45542	5.8659	66.7809	11.5136	43.0789	10.5416	20.4067	6.34185	63.4856	13.9173	70.4202	7.0342	19.3195	7.53882	85.0772	12.3843	62.2863	8.21625	27.823	7.43846	85.3431	13.3346	0	310	310	0	1
465	screening	60.378	10.0068	9.65504	7.20522	70.033	14.7016	47.0387	12.7454	20.1291	7.36074	67.1679	17.0817	58.8206	8.91013	8.50432	6.26899	67.325	12.7854	44.3752	11.1413	19.9101	6.92044	64.2853	15.016	71.0484	7.9377	18.828	7.44242	85.6647	13.0328	63.4213	9.06183	27.2696	7.51094	86.0371	13.9674	0	124	124	0	1
466	confirmatory	58.9286	10.6135	9.51695	7.65153	68.4455	15.5949	45.9263	12.8893	20.2817	7.58236	66.208	17.4915	57.2272	9.49532	8.86215	6.47527	66.0894	13.5252	44.0404	11.4938	20.1928	7.07021	64.2332	15.5772	70.6873	7.9892	19.9702	7.89603	86.0729	13.3184	63.3855	9.01047	27.7602	7.94495	86.6596	14.224	1	248	248	0	1
467	confirmatory	57.187	9.33316	8.67956	7.66271	65.8666	14.3863	43.0427	11.7987	19.3363	7.87873	62.379	16.3673	57.0865	8.34331	7.86539	6.03497	64.9519	11.9488	42.7128	10.726	18.9584	7.02618	61.6711	14.3351	68.6419	8.07654	17.3973	8.02628	81.7371	13.4175	60.6265	9.25105	25.809	7.99781	81.7629	14.0743	1	55	55	0	1
468	confirmatory	58.7175	10.5095	9.3849	7.39489	68.1024	15.2628	45.6347	12.7334	20.1809	7.36771	65.8156	17.1083	57.3409	9.47995	8.7857	6.33761	66.1266	13.394	44.0376	11.4618	20.1561	6.93465	64.1937	15.4049	70.8239	7.94155	19.8736	7.74082	86.0879	13.1227	63.4698	8.9754	27.7706	7.79339	86.6955	14.0203	1	261	261	0	1
483	screening	54.5503	9.54804	7.50306	5.94296	62.0534	12.8478	41.129	11.0595	18.9548	6.97723	60.0838	14.7901	53.8127	9.53135	7.1842	5.79346	60.9969	12.7678	39.9549	10.8902	18.9335	7.11014	58.8884	14.7796	64.9571	9.63899	17.1966	7.38509	77.7245	13.8167	57.3156	9.82823	25.8647	8.03518	78.6241	14.555	1	77	77	0	1
484	confirmatory	58.2857	7.82345	9.41758	6.63336	67.7033	12.5206	41.3626	10.7502	21.0769	7.00354	62.4396	14.6433	58.863	8.01288	9.5185	8.75138	68.3815	14.8431	44.2185	11.0817	22.2349	10.3361	66.4534	18.5648	70.0879	8.3115	20.0879	10.4389	85.1978	17.2403	62.1868	9.38073	28.3626	10.1133	85.3736	17.594	1	13	13	0	1
485	screening	56.376	9.13523	7.98965	5.64972	64.3656	12.4643	42.2985	11.3905	18.8877	6.09043	61.1861	14.3774	55.966	8.6115	7.45341	5.19131	63.4194	11.5426	41.2081	10.7668	18.7378	5.927	59.9459	13.6446	67.6242	8.13451	17.3792	6.34225	80.6721	11.7135	59.7121	8.86697	25.6881	6.82223	80.7426	12.6561	1	399	399	0	1
486	confirmatory	75.7333	12.7418	29.8	28.0947	105.533	40.2295	62.6667	19.474	37.2	28.8053	99.8667	47.0378	67.7099	9.5666	18.336	21.4502	86.0459	30.0921	56.6451	14.4317	28.5587	23.0163	85.2038	34.9341	83.3333	13.4465	51.4667	38.7111	133.733	53.0101	81.1333	15.2731	54.6667	36.58	134.067	53.1917	1	1	1	0	1
487	screening	57.478	8.87822	8.68981	5.53492	66.1678	12.2579	43.6746	11.0644	19.5762	6.13332	63.2508	14.263	57.1769	8.86333	8.26208	5.75038	65.439	12.3692	43.2625	10.8938	19.5652	6.7508	62.8277	14.4266	68.8357	8.77641	18.6671	6.60878	83.1849	12.757	61.6758	9.2926	26.9217	7.34454	83.7966	13.5272	0	84	80	4	0.952380952
488	screening	59.9942	10.6518	11.2253	16.4967	71.2195	25.3784	44.4193	16.0147	22.7851	15.141	67.2044	28.6801	57.3349	8.02483	8.14605	7.78247	65.481	13.513	41.4788	11.5932	21.0922	9.67021	62.571	18.0983	68.9187	9.65596	21.0012	16.2646	86.0058	24.3469	60.9036	11.5498	30.0314	14.6485	86.3531	25.2654	1	41	41	0	1
489	other	64.8747	9.81259	15.501	22.0858	80.3756	30.111	48.055	17.7183	32.4082	18.0405	80.4632	33.9227	63.041	7.19806	8.92684	11.5283	71.9678	16.786	45.2748	12.3764	26.7208	11.3244	71.9956	21.4186	76.6777	8.12751	38.9672	20.3716	111.912	28.8876	70.5529	11.4066	48.194	17.7365	114.67	29.4571	1	86	86	0	1
490	other	83.7033	13.473	52.5275	27.9549	136.231	40.6084	78.7363	17.0567	63.5714	19.5421	142.308	36.1573	74.0879	9.24847	27.1103	21.4248	101.198	28.703	60.351	16.8416	44.5163	15.1214	104.867	29.7567	95.2418	3.13879	78.2747	9.77987	173.385	12.0801	94.1978	3.84482	80.9231	8.86721	174.978	11.347	1	14	14	0	1
491	other	62.9661	11.6167	19.3583	26.617	82.3244	36.5343	48.4424	19.5779	38.8574	21.967	87.2998	39.3712	58.3651	8.07798	8.51432	12.2173	66.8794	17.5133	42.0912	12.2976	29.8356	14.3849	71.9268	23.7382	74.4816	9.74443	49.3033	21.7664	120.367	29.8376	70.2203	12.111	57.8983	18.5632	124.614	29.4985	1	59	58	1	0.983050847
492	other	63.9024	13.1236	24.4114	29.136	88.3138	39.7425	54.0946	19.6438	44.3739	24.1541	98.4685	41.6982	61.3828	9.94635	12.1539	14.9192	73.5367	22.1866	47.5251	13.9342	35.4933	15.1124	83.0183	26.4228	76.97	10.9158	59.5075	17.0569	133.961	26.398	74.8498	11.606	69.4745	12.7263	141.629	20.1758	1	37	37	0	1
493	other	74.0083	9.81223	27.095	26.3748	101.103	35.1833	60.4449	19.3342	43.5015	19.7319	103.946	37.2843	70.319	6.96055	16.1606	16.1323	86.4796	21.7637	54.9165	13.9964	36.6924	13.45	91.6089	25.1391	86.4163	5.41446	59.0965	14.2087	143.81	18.4759	84.5905	6.07927	64.5686	13.2967	146.61	18.2962	1	52	52	0	1
494	other	65.0797	10.29	19.0769	22.5518	84.1565	30.9768	52.833	16.2031	37.2041	17.5302	90.037	32.0502	61.9212	6.9786	8.35048	10.4984	70.2717	15.2151	45.2007	11.4137	26.2311	9.4156	71.4318	18.5391	76.2369	8.7159	42.2376	18.401	115.433	27.1613	71.1824	11.0056	52.4221	15.6912	120.126	26.5171	0	54	54	0	1
495	other	69.8667	10.934	21.2	20.1147	91.0667	28.9864	54.9333	17.8224	36.7333	15.5125	91.6667	32.7232	69.4929	8.04426	14.8351	13.8382	84.3279	19.9312	54.8013	13.0035	32.7552	11.4966	87.5565	22.2271	80.6667	7.57502	43.0667	15.3086	121.933	21.4425	77.5333	9.13288	49	13.5436	124.2	21.0788	1	6	6	0	1
496	other	63.0564	12.5188	24.0308	29.3287	87.0872	40.2573	50.3038	21.145	44.6231	23.2265	94.9269	42.2298	57.1538	8.19831	9.7633	13.5348	66.9171	19.2079	42.3227	12.8645	32.4654	15.4366	74.7881	25.4335	75.5667	10.0151	60.1705	14.9171	132.806	23.287	73.5962	10.6322	67.0013	13.2976	137.932	20.9363	1	40	40	0	1
498	other	76.9722	10.8982	29.4444	32.2432	106.417	42.8442	68.4167	17.5147	42.3333	24.2581	110.75	40.1044	66.6307	6.24361	9.70212	11.7152	76.3328	15.9396	49.9196	11.5702	26.7518	9.91635	76.6714	19.2135	81.4444	9.02835	43.7778	26.0199	123.639	35.4499	76.6111	12.2294	50.4722	22.9228	124.056	36.1678	1	9	9	0	1
499	other	82.1228	13.0159	47.3216	28.4968	129.444	40.5757	76.848	16.7525	59.8012	19.2625	136.649	35.0436	73.0693	8.75801	23.3931	20.442	96.4625	27.1617	58.1185	16.2178	42.3585	14.134	100.477	28.0766	93.9942	3.74401	76.1462	8.69731	169.731	11.5788	92.9415	4.15113	78.9357	8.18833	171.374	11.2077	1	19	19	0	1
501	screening	56.398	9.2823	8.09712	5.76824	64.4951	12.6554	42.0424	11.4082	19.6677	6.08404	61.7102	14.6116	55.9573	8.71537	7.67677	5.37462	63.6341	11.7505	41.4671	10.6334	19.3792	6.05421	60.8462	13.7544	67.5893	8.11585	18.427	6.59347	81.4799	11.9428	59.9496	8.69019	27.2495	6.97974	82.291	12.8084	1	291	33	258	0.113402062
505	screening	66.9672	12.3969	15.4926	16.7858	82.4598	26.8519	55.6088	17.0819	23.6999	15.9091	79.3088	30.4457	63.9557	9.99912	12.1743	12.7197	76.13	19.9214	50.7871	13.5846	24.7007	14.9726	75.4878	25.4073	74.6949	10.071	21.1216	18.0313	93.0587	25.9416	67.0645	12.457	28.4664	16.8208	92.7715	27.4397	1	60	60	0	1
506	screening	61.7833	11.0812	10.0833	7.68233	71.8667	16.1526	47.2917	12.9889	19.2	7.39589	66.4917	17.5092	62.0002	9.68704	10.8768	8.6105	72.877	15.5318	47.7129	12.5076	21.3176	10.5719	69.0305	19.0726	72.1	9.72599	18.0417	8.49161	86.4	14.9691	64.475	10.6983	24.5667	7.96076	85.4833	15.9279	1	16	16	0	1
510	screening	42	9.1433	3.5	3.61939	45.5	12.1778	33.3333	10.4817	9	2.09762	42.3333	11.6562	44.2727	6.82126	5.2381	5.27088	49.5108	10.7359	32.3766	9.06648	14.8009	9.1135	47.1775	16.2154	46.1667	9.98833	4.83333	5.63619	49	11.4193	39.3333	9.56382	8.16667	7.96032	46	12.474	1	4	4	0	1
512	screening	65.75	14.2663	16.7857	22.8787	82.5357	35.2814	56.9286	19.7689	24.6786	20.6614	81.6071	37.2174	59.2725	14.4833	12.9092	21.6483	72.1816	33.9513	49.7816	17.5089	22.4126	23.2238	72.1942	37.462	72.4286	13.9508	20.8214	21.5597	90.9643	34.2253	66.6071	15.9498	27.1071	19.6362	90.7857	34.7599	1	8	8	0	1
513	screening	63.5731	10.8682	14.6917	15.9152	78.2648	24.5188	50.2846	15.0454	24.3636	15.065	74.6482	27.1195	60.4126	8.83282	11.1676	9.57578	71.5802	16.2566	45.374	12.0088	24.3153	12.8043	69.6893	20.3243	72.4743	9.19521	22.6759	17.2695	92.1028	24.7256	65.1937	10.9439	29.0316	16.2871	91.5652	25.7922	1	23	23	0	1
514	screening	61.0657	11.7288	13.635	13.7947	74.7006	23.1571	48.3273	15.5694	23.0479	13.2041	71.3753	26.4151	59.9821	9.9863	11.0746	9.34286	71.0566	16.7632	45.7023	13.2195	23.0866	12.1154	68.7889	22.3253	72.1994	9.42632	21.8445	14.8636	90.2842	22.2383	64.5758	11.3816	28.8355	14.0314	89.8501	23.734	1	87	87	0	1
515	screening	64.6818	13.109	13.0928	11.5614	77.7746	21.6741	53.5492	16.3189	22.7765	10.9945	76.3258	24.6756	60.6614	11.6947	12.3517	11.3552	73.0131	19.9707	48.5741	14.7995	22.1081	11.3588	70.6822	22.9169	70.6345	11.8879	18.4697	11.7591	87.125	20.0286	63.589	12.9172	26.4943	11.2246	88.4659	21.4752	1	33	33	0	1
517	confirmatory	57.8214	12.1596	10.8571	16.3043	68.6786	26.8191	48.0714	13.5945	18.25	15.0791	66.3214	26.8908	61.2323	10.9451	13.582	14.8167	74.8143	24.3787	50.6485	14.5523	22.582	16.3	73.2305	28.3705	65.1429	11.6164	16.0357	15.3899	78.2143	25.0531	57.8571	12.6453	23.0357	14.6654	78	25.7193	0	4	4	0	1
518	confirmatory	61.7918	13.2751	11.4298	11.3822	73.2215	22.0842	50.0419	16.3465	22.9546	12.3479	72.9965	25.5242	58.3548	11.391	8.89597	8.52212	67.2508	17.4923	44.3525	13.8085	20.7154	10.6949	65.0679	21.0642	71.8337	11.0344	19.9078	11.5289	88.4668	20.3101	64.7086	12.2111	28.2048	11.6648	89.2285	21.8062	1	52	52	0	1
519	confirmatory	59.0688	10.3947	13.3949	14.7137	72.4638	24.0709	46.4783	15.3425	23.3659	12.5391	69.8442	26.2594	58.2278	7.43763	9.68575	8.59661	67.9136	14.2215	43.7108	11.1305	20.7848	8.7721	64.4956	17.5062	70.4638	7.89261	22.971	14.1747	90.3225	21.6259	64.0725	10.1624	29.5326	12.756	89.5761	22.5149	1	23	23	0	1
520	confirmatory	56.6667	11.3934	11.4667	13.2118	68.1333	23.476	43.5333	15.7791	20.2667	12.1389	63.8	26.0088	58.1929	9.41118	13.6532	13.0595	71.8461	20.5837	46.1701	13.0497	25.2701	15.625	71.4403	26.6513	62.8667	10.056	18.9333	11.0678	79.0667	19.9301	57.6667	10.3763	25.9333	11.2851	79.0667	20.9437	1	6	6	0	1
521	confirmatory	58.1151	9.51853	8.32708	6.56875	66.4422	13.542	43.6092	12.3184	18.5678	6.84901	62.1771	16.208	57.0667	8.92503	7.53217	5.58973	64.5989	12.1448	42.1486	11.4714	18.0809	6.18751	60.2294	14.6742	67.7119	8.77762	16.3946	7.28302	80.3687	13.1704	59.5572	9.71724	24.4246	7.51572	79.9912	14.3388	1	709	703	6	0.991537377
522	screening	67.0383	10.2935	12.0093	8.04367	79.0476	15.5111	54.6555	13.6601	23.2036	8.47038	77.859	18.4773	63.7845	9.67903	10.4561	6.88028	74.2407	13.9696	50.1067	12.3584	22.562	7.77967	72.6687	16.5593	76.641	7.73282	21.8252	8.34976	94.3469	13.3489	69.9521	8.90287	29.6915	8.86249	95.2777	14.7125	1	1187	1187	0	1
523	confirmatory	80.8727	12.9229	62.3273	24.876	143.2	36.5672	77.4727	17.4035	67.7636	22.3731	145.236	38.8801	60.0892	9.56054	16.5528	13.786	76.642	21.1586	48.2739	13.2019	34.8976	11.7383	83.1715	22.2377	85.5636	10.0088	69.3818	16.877	154.309	24.8088	84.1455	10.7814	73.6727	15.3455	157.364	24.4369	1	11	10	1	0.909090909
524	screening	63.4077	10.8982	13.6513	12.231	77.059	19.8643	51.3436	13.8249	24.6932	12.702	76.0368	22.8853	61.4852	9.74401	12.4612	10.5301	73.9464	17.3824	48.3271	12.3697	24.949	12.5114	73.2761	20.9671	73.5191	9.08142	23.8456	13.3384	93.5754	19.1195	66.6703	10.3818	31.7582	12.8124	94.5941	20.3586	1	91	91	0	1
525	screening	59.0301	10.9923	9.75708	7.13521	68.7872	15.6823	46.4694	13.5739	19.9434	7.26411	66.4128	17.871	57.3958	9.49073	8.71155	6.13898	66.1073	13.2875	43.7281	11.6636	19.5655	6.67806	63.2936	15.4411	69.8918	8.92231	18.8213	7.41857	84.6458	13.7807	62.7014	9.85757	26.6245	7.63553	84.984	14.8218	1	337	337	0	1
526	confirmatory	56.9581	8.94192	8.39058	6.78828	65.3487	13.1592	43.2709	11.4091	19.6108	6.96945	62.8817	15.3233	56.559	8.48393	7.71538	5.90737	64.2744	11.9038	42.1034	10.7564	19.2845	6.72996	61.388	14.3602	67.6697	8.25253	17.9334	7.10066	81.2499	12.5431	60.0703	8.82216	26.4073	7.41566	81.7206	13.3696	0	298	2	296	0.006711409
527	screening	54.8803	8.82367	8.37978	7.504	63.2601	14.1052	41.1432	11.4719	18.6301	7.35013	59.7732	16.3109	55.5146	7.71813	8.01595	5.92011	63.5305	11.5854	41.448	10.3283	18.4473	6.67121	59.8953	14.3074	67.2113	6.96389	18.1192	7.79376	81.1011	12.8938	60.0785	7.90911	25.7565	7.68427	81.5107	13.5357	0	59	59	0	1
528	screening	55.0455	8.86462	8.23121	5.44522	63.2767	12.0581	41.0728	10.9092	19.0753	5.64793	60.148	13.8945	54.776	8.48765	7.72609	4.90319	62.5021	11.2197	40.4522	10.3797	18.8116	5.33768	59.2638	13.0527	66.9126	7.85354	18.2053	5.90052	80.6167	11.2269	59.2853	8.46315	26.4354	6.21429	81.0338	11.9978	1	2140	1	2139	0.00046729
529	screening	55.0511	8.83932	8.20661	5.41371	63.2577	12.0025	41.0624	10.8803	19.0576	5.61428	60.1199	13.8368	54.7598	8.49192	7.68776	4.88831	62.4475	11.2083	40.4167	10.3757	18.7746	5.32169	59.1913	13.0357	66.8488	7.88439	18.1358	5.86633	80.4827	11.2262	59.2033	8.48439	26.3813	6.19707	80.8866	11.9947	1	2262	48	2214	0.021220159
530	confirmatory	53.9027	12.4852	7.69579	7.27872	61.5985	16.8273	42.6316	13.0272	17.3368	8.60807	59.9684	18.0669	53.6584	11.0312	6.71936	6.26119	60.3778	14.6009	40.9426	11.6592	17.0699	8.02655	58.0124	16.1136	61.4969	13.6281	14.2165	8.58472	72.6919	18.3322	54.7507	12.9599	21.9632	9.42575	73.3489	18.4106	1	1033	28	1005	0.027105518
538	screening	58.624	10.2178	9.54067	7.61632	68.1646	15.4455	44.6317	12.793	22.171	7.74123	66.8028	17.8474	57.9338	9.24173	8.95797	6.53184	66.8918	13.4458	43.6964	11.3851	21.709	7.07328	65.4054	15.6579	69.8476	8.59807	21.2029	7.75848	86.3863	14.011	62.6251	9.32114	30.2351	7.87085	87.8206	14.9554	1	102	102	0	1
539	screening	55.2289	8.71655	7.7245	5.38139	62.9534	11.7703	40.9786	10.8379	19.3131	5.76529	60.2917	13.6371	54.9483	8.23667	7.25051	5.01911	62.1988	10.9733	40.3433	10.177	19.1528	5.75783	59.4961	13.0067	66.995	7.4994	18.2006	5.94614	80.5693	10.9271	59.3319	8.1273	27.2889	6.53558	81.3959	11.8103	1	301	301	0	1
540	confirmatory	58.8629	15.2026	8.01773	9.77169	66.8806	21.5973	50.8759	15.9062	17.2628	12.848	68.1387	23.9499	56.3864	13.3497	6.13856	8.00281	62.5249	18.0569	46.1094	13.8976	15.5972	10.9938	61.7066	19.9192	63.7558	14.9063	12.0068	10.444	74.0409	21.2498	58.088	14.751	20.2605	12.7745	76.3338	22.6203	0	174	83	91	0.477011494
541	confirmatory	59.3044	16.3403	7.78916	9.41702	67.0936	22.3704	51.5165	16.8291	17.052	12.5194	68.5685	24.318	55.6908	14.0713	5.44445	6.95152	61.1352	17.9425	45.6821	14.3724	15.5831	10.9589	61.2652	19.9715	63.8262	15.9529	11.6588	9.95743	73.7974	21.8146	58.2786	15.5644	20.1662	12.6651	76.2295	22.9404	0	269	128	141	0.475836431
542	confirmatory	55.4347	14.7108	7.40681	8.41136	62.8415	20.1367	47.2188	15.5834	16.3077	11.6179	63.5265	22.6609	52.9991	13.2073	5.50546	7.48856	58.5046	17.6857	42.7543	13.7958	15.3776	11.1974	58.1319	20.312	61.3449	14.4478	12.1322	9.6068	71.4344	20.0257	55.9808	14.2417	19.8429	12.2074	73.3478	21.3355	0	82	35	47	0.426829268
543	confirmatory	58.869	14.7286	7.75187	8.79251	66.6209	20.3602	50.3404	15.5112	16.5198	11.1055	66.8602	22.1039	56.1993	13.5249	6.27471	7.53217	62.474	17.9746	45.7065	14.1246	15.7392	10.1942	61.4457	19.7338	64.0127	14.6514	12.0785	9.51441	74.2516	20.2954	58.1172	14.4007	19.7508	11.3976	75.6978	21.1366	0	187	79	108	0.422459893
544	confirmatory	57.7759	16.2919	7.40363	8.77515	65.1795	21.7892	50.0417	16.7901	16.33	12.2146	66.3717	23.9891	55.0308	14.0095	5.47101	7.13835	60.5019	18.0528	44.8144	14.3944	15.1535	10.7312	59.9679	19.9479	62.8884	15.9283	11.5516	9.53371	72.7148	21.3421	57.6093	15.4125	19.4892	12.5617	74.9917	22.6211	0	210	101	109	0.480952381
545	confirmatory	56.4319	14.9429	7.7299	8.52226	64.1618	20.4394	48.3032	15.4766	16.2209	11.1275	64.5241	22.4048	53.5558	13.3382	5.7652	7.36237	59.321	17.782	43.4371	13.7584	14.8575	10.5768	58.2947	19.9364	61.8446	14.7469	12.1603	9.28114	72.1087	20.1467	56.3229	14.2946	19.4979	11.4259	73.6194	21.1131	0	116	43	73	0.370689655
546	confirmatory	54.7463	15.8678	7.18115	8.0427	61.9274	21.1594	46.4397	16.391	15.5352	10.7124	61.975	23.117	51.5452	14.2152	5.23146	6.95964	56.7766	18.2834	41.0569	14.3037	14.4735	10.2938	55.5304	20.4534	60.2336	15.6313	11.4618	8.89059	69.7794	20.8263	54.7048	15.2078	18.8616	11.1724	71.2224	21.7984	0	70	30	40	0.428571429
547	other	50.2857	11.6968	4.47619	3.90665	54.7619	13.7583	34.381	11.711	20.5714	7.81391	54.9524	12.1222	54.2585	13.3299	7.87432	14.4553	62.1328	24.6906	38.9191	16.3503	21.5754	15.3098	60.4945	26.9517	59.0952	10.9723	12.619	6.72664	67.2381	13.1374	49.8571	10.2532	23.5238	6.911	69.2857	11.8834	1	6	6	0	1
548	confirmatory	64.2173	10.2949	15.5812	14.0372	79.7985	21.3339	52.4527	13.7024	26.8689	14.7666	79.3215	24.8956	62.2722	9.56992	14.0987	12.0752	76.3708	18.8552	49.4862	12.4981	26.9782	14.3316	76.4644	23.0739	74.119	8.74332	26.4157	15.2071	96.6589	20.986	67.6372	10.2022	34.092	14.3877	97.7726	22.1816	1	60	60	0	1
550	confirmatory	58.3588	9.12462	9.65338	6.00043	68.0122	13.0204	45.1319	11.7867	19.3054	6.12553	64.4374	15.4335	57.1184	8.17562	9.00795	5.6996	66.1263	11.8165	43.1561	10.6926	19.083	6.24264	62.2391	14.3947	67.624	7.54537	18.0927	6.30408	82.0366	11.566	60.5973	8.34306	25.4252	6.46082	82.0902	12.5029	1	133	133	0	1
551	confirmatory	55.9311	9.44419	9.54847	8.65859	65.4796	15.7633	43.9787	11.8098	18.193	8.57613	62.1718	17.5235	55.4604	8.11646	8.12853	7.01119	63.589	13.1068	41.4947	11.0421	17.6304	7.9632	59.1251	16.0839	64.5315	8.98674	16.8478	8.57873	78.0306	14.8547	57.4898	9.67937	23.9702	8.77346	77.8197	15.7767	1	48	48	0	1
552	screening	67.8222	11.454	21.5556	25.4804	89.3778	34.5163	53.8444	16.6487	26.2222	22.9514	80.0667	38.4952	63.6256	10.0318	20.5249	20.4002	84.1506	27.922	51.1184	13.965	26.4112	18.739	77.5296	30.8688	73.1333	10.9474	37.4222	26.8764	108.489	35.9258	68.2	12.8481	39.5556	25.0632	106.533	36.9198	0	7	7	0	1
553	confirmatory	61.2843	10.6136	11.8206	10.8279	73.1048	18.7827	50.2702	13.4187	20.3044	10.6107	70.5746	20.9707	58.8042	9.47658	9.97224	10.0378	68.7764	17.4327	45.9624	12.4014	19.8283	11.4324	65.7906	20.6663	66.9556	10.2826	16.6573	10.8434	81.4173	18.2427	59.9698	11.077	24.2016	10.5794	81.3508	19.0765	1	31	31	0	1
555	screening	59.6783	9.31059	10.604	9.00525	70.2823	15.7049	46.3633	12.0571	22.8243	9.61838	69.1876	18.4514	57.6407	8.93363	8.65414	6.70615	66.2948	13.1292	43.7562	10.9047	22.3462	8.29521	66.1024	15.8021	70.4553	8.34835	22.052	9.58322	87.5538	15.4061	63.2209	9.18497	31.7207	10.2237	89.3038	16.7905	1	277	276	1	0.996389892
556	screening	57.3547	9.67743	8.89119	5.70016	66.2459	13.167	44.0236	12.0605	19.2737	5.88553	63.2972	15.2892	56.398	8.70479	8.17998	5.25292	64.578	11.7925	42.1703	10.8601	19.0279	5.81553	61.1982	13.962	66.8501	8.68782	17.6371	6.01121	80.6184	12.1494	59.6341	9.24124	25.7157	6.37952	81.0729	12.8795	1	299	299	0	1
557	confirmatory	59.1601	8.9297	10.8911	8.49312	70.0513	14.6991	45.8684	11.6466	23.1978	8.74852	69.0661	17.1945	57.5654	8.62701	9.22239	6.82004	66.7878	12.881	43.9048	10.593	22.925	8.09608	66.8298	15.347	69.8013	8.22933	22.5851	9.09298	87.4854	14.4732	62.7218	8.9042	32.107	9.26344	89.4415	15.5803	1	60	60	0	1
558	confirmatory	54.8409	9.59904	9.22348	8.69618	64.0644	15.9581	42.4394	11.7582	17.7576	8.8899	60.197	17.5145	54.7018	8.52086	7.98794	7.06266	62.6897	13.4901	40.6974	11.2026	17.4385	8.31734	58.1359	16.3099	64.1098	9.30075	16.5436	8.37442	77.0492	14.782	57.0246	10.0644	23.9716	8.87319	76.7538	16.0179	1	32	32	0	1
559	screening	56.6351	9.35176	7.8765	6.20346	64.5116	13.1766	42.5189	11.5355	19.1031	6.59965	61.622	14.9586	56.8258	8.97441	7.6088	5.72745	64.4346	12.4518	42.0832	11.1109	19.0741	6.66679	61.1573	14.6127	67.5299	8.83132	17.3872	6.70743	80.7027	12.7732	59.9001	9.31366	26.2468	7.05549	81.3524	13.4801	1	90	90	0	1
560	screening	66.7461	10.0434	11.8643	8.03133	78.6104	15.3034	54.1236	13.5373	23.182	8.41006	77.3056	18.3833	63.6634	9.62355	10.3661	6.87079	74.0294	13.8772	49.972	12.3122	22.5368	7.76138	72.5089	16.5193	76.2277	7.87548	21.7187	8.3349	93.8673	13.4555	69.5492	9.04327	29.5528	8.79722	94.8171	14.751	1	950	950	0	1
561	screening	59.8371	11.1228	9.90672	7.24591	69.7438	15.9563	47.4496	13.7205	20.2671	7.44828	67.7167	18.0556	57.926	9.83918	8.78429	6.33997	66.7103	13.7828	44.3635	11.9216	19.8366	6.93815	64.2001	15.8036	70.8801	9.00961	19.0329	7.54458	85.7417	14.096	63.643	10.02	27.1243	7.76658	86.2408	15.0497	1	260	260	0	1
562	confirmatory	54.8409	9.59904	9.22348	8.69618	64.0644	15.9581	42.4394	11.7582	17.7576	8.8899	60.197	17.5145	54.7018	8.52086	7.98794	7.06266	62.6897	13.4901	40.6974	11.2026	17.4385	8.31734	58.1359	16.3099	64.1098	9.30075	16.5436	8.37442	77.0492	14.782	57.0246	10.0644	23.9716	8.87319	76.7538	16.0179	1	32	32	0	1
563	confirmatory	56.4232	9.62776	9.6122	8.86892	66.0354	16.0773	44.0366	12.2357	18.4415	8.77352	62.478	17.9485	55.7231	8.37094	8.35081	7.50398	64.0739	13.8294	41.8212	11.333	17.856	8.41026	59.6772	16.7317	64.6927	9.05529	16.9463	8.87463	78.272	15.113	57.7293	9.82135	24.1024	8.90195	78.0195	15.9431	1	40	40	0	1
565	screening	55.9715	9.363	8.3687	5.95017	64.3402	12.8597	41.959	11.3129	19.3927	6.43415	61.3518	14.926	55.7141	8.79692	7.84179	5.26272	63.5559	11.719	41.337	10.6235	19.064	6.08718	60.4009	13.8743	66.7666	8.89584	17.7433	6.75985	80.2857	12.797	59.0903	9.36778	26.1054	6.98853	80.7097	13.5107	1	1185	1185	0	1
566	confirmatory	66.8939	10.2103	18.3485	18.2921	85.2424	26.0538	57.5455	13.1456	27.7424	16.8297	85.2879	27.0229	65.8117	10.2764	19.1719	20.5158	84.9836	29.3236	55.0487	14.8548	30.5743	18.9278	85.623	31.9185	69.8333	9.71531	22.9091	19.0753	90.8182	26.1651	62.5	11.7777	30.1212	17.7803	90.8636	27.0594	1	12	12	0	1
567	screening	55.9138	9.11494	8.269	5.81185	64.1828	12.6005	41.9223	11.1362	19.0586	6.28334	60.9809	14.5642	55.6612	8.63845	7.73743	5.18771	63.3987	11.6022	41.1917	10.5495	18.972	5.93601	60.1637	13.6908	66.8515	8.41386	17.9582	6.46536	80.496	12.2118	59.2903	9.00252	26.372	6.87986	80.9132	13.0551	1	337	337	0	1
569	confirmatory	65.7759	10.0646	15.2586	13.4933	81.0345	20.755	54.5985	13.9477	24.5665	12.0107	79.165	22.5218	64.2922	8.69962	12.7636	11.4899	77.0558	17.8909	51.0568	12.4885	24.1895	12.1324	75.2463	21.1777	71.2094	10.1984	20.798	14.562	89.6724	21.5029	63.9901	11.8054	28.9064	13.7444	90.069	22.3856	1	28	28	0	1
570	screening	58.0091	9.1901	8.3404	7.41738	66.3495	14.0492	43.3202	11.9107	18.3798	7.23526	61.7	16.3133	56.7969	8.63499	7.79462	6.41773	64.5915	12.6786	42.1627	11.1187	18.4308	7.33253	60.5935	15.5281	67.9374	8.12579	16.7869	7.58544	80.6909	13.4115	60.0687	8.96828	24.6758	7.63042	80.2606	14.2227	1	39	39	0	1
571	screening	58.0981	8.70906	8.98326	6.38395	67.0814	12.8038	43.7272	11.3612	19.6732	6.31517	63.4004	14.9352	57.7484	7.95435	8.36362	5.62806	66.112	11.366	42.9896	10.6084	19.3394	5.97299	62.329	13.7611	69.0258	7.35175	17.9245	6.69691	82.7728	11.7706	61.1074	8.46025	26.0631	6.72219	82.7016	12.7279	1	599	599	0	1
572	screening	56.0147	8.22477	9.11429	7.69475	65.129	13.607	43.0384	10.4954	18.7714	7.76851	61.8098	15.4831	55.7414	8.12888	8.74783	6.65919	64.4893	12.6678	42.2305	10.5855	18.9317	7.69352	61.1622	15.4714	65.5959	8.0411	17.8253	8.36731	79.24	14.0614	58.5543	8.83225	25.3216	8.85409	79.6727	15.1782	0	34	3	31	0.088235294
573	screening	56.4403	8.65025	8.83221	6.03805	65.2725	12.3157	42.7248	11.0063	19.7725	6.31709	62.4974	14.5138	56.0374	8.04056	8.21363	5.36642	64.251	11.1817	42.055	10.237	19.5566	5.91565	61.6116	13.3239	68.4284	6.91697	19.2695	6.69591	83.0386	11.2276	60.9462	7.86246	27.2477	7.0441	83.5636	12.3535	0	1341	1341	0	1
574	screening	55.7645	9.29397	8.39835	6.42818	64.1628	13.2544	42.1089	11.3482	19.3251	6.82445	61.4339	15.3713	55.222	8.91214	7.71588	5.38663	62.9379	11.9475	41.193	10.7534	18.963	6.21189	60.156	14.1276	66.8523	8.64418	18.3141	6.96788	80.6934	12.8014	59.3503	9.15963	26.6489	7.2456	81.3028	13.596	1	389	389	0	1
575	screening	54.9519	9.11331	8.15546	5.48304	63.1073	12.279	41.4248	11.2947	17.9817	5.71649	59.4064	14.3008	54.1041	8.61726	7.67025	4.97044	61.7743	11.4072	40.2721	10.4814	17.8589	5.5065	58.131	13.3175	65.6558	8.15831	17.0227	5.95711	78.453	11.5408	58.129	8.82887	24.5521	6.28813	78.3767	12.4028	0	264	103	161	0.390151515
576	other	57.9953	8.83193	9.75271	6.61083	67.748	13.1353	44.9674	11.448	19.7323	6.72102	64.6996	15.3798	57.7365	8.05956	9.01358	6.08402	66.7501	11.9181	43.924	10.5266	19.6255	6.6712	63.5496	14.2524	68.122	8.19391	18.36	7.29114	82.6084	12.9757	60.9825	8.96265	26.0324	7.37694	82.9478	13.7764	1	160	132	28	0.825
577	screening	56.7294	9.27771	8.42141	8.07202	65.1508	14.7979	42.3125	11.6621	19.9716	7.6287	62.2841	16.5206	55.7934	8.63758	7.46924	5.56007	63.2626	11.7864	41.2525	10.6556	19.3592	6.42012	60.6117	13.8914	67.0658	8.87825	17.9538	7.89088	80.6606	13.9385	59.2935	9.3033	27.0213	7.91863	81.4426	14.3542	1	107	107	0	1
578	other	61.9362	13.1998	18.7175	17.125	80.6537	27.9553	51.0873	17.3433	27.7758	16.266	78.8631	31.4817	58.4514	11.0569	12.7626	11.2	71.214	19.7443	45.2222	13.9808	24.3292	12.6385	69.5514	23.5077	71.1036	12.1476	30.091	17.255	97.9069	27.3913	65.9331	13.9476	35.8139	16.0252	99.2787	28.8467	1	775	775	0	1
579	confirmatory	63.4286	17.0399	24.5238	25.6664	87.9524	40.8038	52.8095	21.2665	35.8571	22.8829	88.6667	42.7497	50.4592	8.91741	10.6671	8.78021	61.1263	16.0329	38.041	11.9682	23.1023	9.72385	61.1433	19.0416	81.0476	10.4665	52.7143	17.4245	129.667	26.8632	77.8095	12.7068	61.2857	14.2343	133.143	25.4407	1	7	5	2	0.714285714
580	screening	55.8271	8.4657	8.25179	5.30988	64.0789	11.5827	41.8088	10.8057	18.3519	5.4687	60.1608	13.6929	55.233	8.15118	7.82201	4.84364	63.055	10.8857	40.9287	10.2511	18.275	5.24431	59.2038	12.9087	66.9731	7.31086	17.4879	5.71331	80.1301	10.6707	59.3114	8.07573	25.2136	5.94794	80.0962	11.5443	0	565	327	238	0.578761062
581	screening	61.6888	9.7265	12.7092	11.8049	74.398	18.9478	48.7487	13.0879	25.7855	12.1467	74.5342	22.3666	59.9147	9.13635	11.1492	8.53045	71.0639	15.1189	46.5111	11.8217	24.2164	8.94005	70.7275	17.8656	71.741	8.9006	25.7101	12.9255	93.2425	19.4978	65.4219	9.99101	33.7636	12.0312	94.9814	20.2736	1	95	95	0	1
583	confirmatory	60.5643	11.4437	11.2529	13.4664	71.8172	22.1969	46.8756	14.9957	20.6429	12.7566	67.5185	25.0135	58.5941	9.17673	8.86407	9.77858	67.4582	16.4111	43.9157	12.4845	19.1142	9.60002	63.0299	19.2181	67.4866	10.3509	17.6682	13.5079	82.4583	21.1609	59.4923	11.8337	26.0662	13.0059	82.2918	22.3111	1	78	78	0	1
584	confirmatory	56.074	8.77892	8.25387	9.19198	64.3279	15.3443	41.113	11.6518	18.9197	8.98437	60.0327	17.8676	55.7123	8.33967	6.16768	6.04514	61.88	12.0793	40.0334	10.7366	16.5035	6.99524	56.5369	14.964	65.747	8.75499	15.3445	9.15057	77.274	15.6188	57.8044	9.73412	22.9182	9.12791	76.4065	16.7369	1	62	39	23	0.629032258
585	confirmatory	54.8397	9.22016	7.93212	5.65843	62.7718	12.5998	40.7693	11.229	18.7571	6.02693	59.5265	14.4865	54.5886	8.56709	7.35625	4.91275	61.9449	11.3246	40.1827	10.5154	18.2854	5.57367	58.4681	13.3067	67.3221	8.07986	17.9388	6.39194	80.7633	11.905	59.738	8.65652	25.9258	6.83022	80.9999	12.7612	1	1772	1187	585	0.66986456
586	confirmatory	61.1568	10.6877	9.85748	7.68446	71.0143	15.8773	47.8508	13.4791	20.2331	7.97921	68.0839	18.3212	59.303	9.16405	8.72691	7.05214	68.0299	13.767	44.8246	11.524	20.123	7.73466	64.9477	16.1111	71.7	8.23021	18.8695	8.07693	86.5924	14.0279	64.1722	9.57463	27.1395	8.0065	86.7659	15.0465	0	77	77	0	1
587	other	55.3008	9.21189	7.68543	5.36161	62.9862	12.2337	41.1333	11.0686	18.9149	5.81161	60.0482	13.9863	56.2391	9.16321	7.88243	5.51632	64.1215	12.4615	42.0865	11.0889	19.0074	6.32692	61.0939	14.5661	67.6118	9.19928	17.7601	6.85419	81.2255	13.3863	60.1354	9.72032	25.9956	7.22257	81.6625	14.1249	0	6297	27	6270	0.004287756
588	other	56.3554	9.47049	8.75495	6.12813	65.1104	13.4043	43.6408	11.1185	17.9349	6.65713	61.5757	15.4565	56.6378	8.84928	8.75061	6.37373	65.3884	13.2686	43.348	10.9961	17.9278	7.33769	61.2757	15.8626	65.1937	9.71482	15.957	7.40205	78.0198	14.4376	57.9764	10.1778	23.1248	7.55724	77.7344	15.2838	0	61	20	41	0.327868852
589	other	57.3622	9.14739	8.63671	5.79869	65.9989	12.6357	43.4879	11.4704	19.1734	6.00155	62.6613	14.7791	58.4707	8.517	9.61156	7.63751	68.0823	13.6109	44.7064	11.2019	20.4079	8.59492	65.1143	16.9405	68.6751	8.6114	19.2439	9.80173	84.2145	15.5524	61.5096	9.53629	26.8244	9.31763	84.4837	16.5053	0	7779	4591	3188	0.590178686
590	other	57.0138	9.06243	8.39493	5.63754	65.4087	12.4029	42.9848	11.3527	19.1131	5.87287	62.098	14.4905	58.2232	8.58785	9.37623	7.36326	67.5995	13.4252	44.3909	11.1865	20.2338	8.28488	64.6246	16.5982	68.6174	8.62709	19.0744	9.43331	83.9193	15.2015	61.405	9.5118	26.7553	9.0212	84.2138	16.1336	0	9801	4750	5051	0.484644424
591	other	58.6301	9.51275	9.54408	6.76978	68.1742	13.927	45.8926	11.885	19.4379	7.14187	65.3305	16.4834	57.5836	8.16363	8.61817	6.06825	66.2018	12.0389	43.6715	10.534	18.8489	6.91259	62.5204	14.7892	66.5615	8.97101	16.7982	8.27994	80.1924	14.5811	59.1994	9.58773	24.9022	8.2777	80.5452	15.468	0	195	52	143	0.266666667
592	other	57.3833	8.92752	6.8	5.47508	64.1833	12.3424	41.9167	10.4998	19.2417	6.1753	61.1583	12.7107	57.278	8.71265	6.95958	7.02055	64.2375	13.454	42.2135	10.4259	19.9715	10.088	62.185	16.7501	67.0917	8.0586	16.4	8.1832	79.8167	13.6024	58.8667	8.09392	25.3833	8.75645	79.5417	13.7828	0	14	0	14	0
593	other	55.6298	9.29657	7.78866	5.39104	63.4185	12.3198	41.6434	11.1617	18.8245	5.85663	60.4678	14.0747	56.5927	9.00634	8.08222	5.86595	64.6749	12.5325	42.6219	11.0168	18.9871	6.74125	61.6089	14.7866	67.1273	9.50618	17.4587	7.5855	80.6687	14.1882	59.727	9.98826	25.5568	7.80611	81.048	14.8828	0	11709	452	11257	0.038602784
594	confirmatory	56.9856	9.8078	8.77558	5.76593	65.7612	13.4087	44.4669	11.4046	17.9753	6.39386	62.4422	15.495	56.8802	8.92882	8.55097	6.16858	65.4312	13.0616	43.5545	10.9766	17.6877	7.04904	61.2422	15.5544	65.1634	10.1218	15.4789	6.89558	77.643	14.2817	57.8496	10.3933	22.8222	7.15828	77.4073	15.0628	0	76	25	51	0.328947368
595	confirmatory	56.1246	9.57379	8.07682	5.64988	64.2014	12.8584	42.5681	11.399	18.9064	6.20312	61.4745	14.572	56.8875	9.3249	8.40274	6.25498	65.2903	13.2243	43.2912	11.2299	19.2363	7.34627	62.5275	15.51	67.1544	10.0642	17.5671	8.24612	80.9621	15.2829	59.9364	10.4887	25.2524	8.58357	81.2572	16.0783	0	2421	241	2180	0.099545642
596	confirmatory	56.4811	10.3247	8.48855	5.94234	64.9697	13.8391	43.6023	12.03	18.5263	6.49818	62.1286	15.5319	56.5584	9.93441	8.14132	6.53235	64.6997	13.9765	43.0229	11.659	18.7008	7.88021	61.7236	16.2967	66.1381	11.1244	16.5521	8.69159	79.3024	16.4984	58.9185	11.3726	24.4362	8.8742	79.6467	17.0726	1	2542	1143	1399	0.449645948
597	confirmatory	57.238	9.47701	8.42451	5.79756	65.6626	12.9027	43.5447	11.5192	19.1001	6.19291	62.6448	14.8126	56.5576	9.03477	7.87132	5.39433	64.429	12.1754	42.3174	10.8329	18.9566	6.04395	61.274	13.9701	67.1893	9.34017	17.3743	6.50064	80.4872	13.0726	59.7261	9.67483	25.8449	6.94328	81.0093	13.6381	0	373	55	318	0.147453083
598	screening	55.4763	8.73108	8.23897	5.25772	63.7153	11.798	41.5364	10.96	18.639	5.4476	60.1754	13.7941	55.8934	8.37522	7.98184	5.12666	63.8752	11.3455	41.6221	10.5418	18.6108	5.60996	60.2329	13.4846	67.3663	7.82517	17.7502	6.2096	80.8757	11.6286	59.7765	8.62691	25.4448	6.46606	80.888	12.5777	0	3981	3981	0	1
599	confirmatory	59.9097	11.5726	10.0931	7.3861	70.0028	16.4329	47.9023	14.052	20.2342	7.58454	68.1365	18.4791	57.9585	10.0292	8.91671	6.38529	66.8752	14.0217	44.4474	12.1343	19.8261	7.02728	64.2735	16.1141	70.6042	9.51171	18.8914	7.66056	85.5018	14.5325	63.5166	10.3969	26.7734	7.96209	85.9542	15.5359	1	202	202	0	1
600	confirmatory	59.6936	11.2211	10.2137	7.71886	69.9073	16.3911	47.3799	13.8158	20.3227	7.87687	67.7026	18.5634	57.9333	9.85406	9.07479	6.73673	67.0081	14.1314	44.3828	12.1008	19.8416	7.31241	64.2243	16.4012	69.9934	9.26278	18.9077	8.04042	84.9335	14.7152	62.8954	10.2298	26.64	8.21625	85.2411	15.7275	1	198	198	0	1
601	screening	55.1756	7.02672	9.09487	7.04934	64.2705	11.9943	41.0859	9.79739	20.4449	6.92381	61.5308	14.2658	54.9863	7.78019	8.94816	7.19699	63.9344	12.861	40.9603	10.0723	20.6677	8.38132	61.628	15.9826	66.041	6.42231	19.0449	8.39658	80.6615	13.2719	58.1641	7.63202	27.2038	7.69697	81.0962	13.8789	0	40	12	28	0.3
602	screening	56.958	7.69494	8.73613	5.17108	65.6941	10.563	42.8605	10.1813	19.7849	5.68572	62.6454	13.0548	56.2753	8.03111	8.71994	7.18102	64.9952	12.9023	42.2526	10.5955	20.5591	7.98032	62.8118	15.4603	67.1832	6.76581	18.9008	5.93726	81.3731	10.1563	59.7378	7.50859	27.3076	6.28674	82.284	11.0779	0	34	34	0	1
603	confirmatory	54.6248	10.5021	7.75372	5.44973	62.3785	13.7016	41.4171	11.892	17.4602	6.07227	58.8773	15.1964	54.4146	9.47588	7.22626	4.96095	61.6409	12.3452	40.4682	10.9125	17.4336	5.85984	57.9017	13.9776	65.0321	10.2891	15.8516	6.24111	77.1432	13.685	57.6829	10.2782	23.6755	7.12476	77.2178	14.2555	0	466	120	346	0.25751073
604	screening	61.268	11.2445	10.6336	8.60256	71.9015	16.7593	48.3239	13.5042	21.6695	9.57957	69.9934	19.5794	59.3129	10.2231	9.49014	7.53167	68.8031	15.0314	45.5608	12.1755	21.0214	9.19932	66.5822	17.8281	70.156	10.7697	19.4453	9.78016	86.0488	16.9602	62.9928	11.3794	27.8461	9.75028	87.013	17.8332	1	203	203	0	1
605	confirmatory	52.1216	10.9436	7.64677	5.59748	59.7683	14.2336	39.8906	11.3435	17.1203	6.80744	57.0109	15.3287	52.8825	9.77419	7.15334	5.35825	60.0358	12.9812	39.5845	10.7192	17.0918	6.63622	56.6764	14.604	61.5132	12.0012	15.2188	6.81818	73.2783	15.6692	54.4959	11.4729	22.6949	7.75041	73.5117	15.9498	1	199	20	179	0.100502513
606	confirmatory	52.7	6.18331	8.6	9.65171	61.3	14.1661	33.6	12.5804	17.3	6.36047	50.9	18.1687	52.6543	8.93208	8.07824	10.9679	60.7326	18.3936	37.6415	12.5537	18.3556	12.3028	55.9972	22.8119	60.6	7.76316	14.8	8.21651	73.7	13.7683	53.9	8.37257	22.9	5.32186	71.9	12.6969	2	5	5	0	1
607	confirmatory	56.5539	10.2112	9.62943	9.24444	66.1833	16.7122	43.7497	12.4548	20.6493	9.98064	64.399	19.2357	56.2844	9.39326	8.48518	7.46869	64.7696	14.3096	42.7352	11.3251	20.3469	9.32042	63.0822	17.1974	66.0793	10.8209	18.5898	10.7252	80.7069	18.1528	58.9502	11.2043	27.1064	10.7538	81.6244	18.82	1	1564	33	1531	0.021099744
608	other	66.8584	10.0313	14.4091	12.3439	81.2674	19.909	56.1818	13.5673	27.7939	12.5387	83.9757	21.8346	64.5931	9.63243	11.7558	9.85499	76.3489	16.8985	51.7547	12.2556	27.1729	11.3663	78.9276	19.0568	78.7093	8.63566	29.3732	14.9715	104.1	20.8383	73.2875	9.72771	38.4736	14.8304	106.856	21.8865	1	44	44	0	1
610	confirmatory	59.7361	11.2717	9.87772	7.44062	69.6138	16.2094	47.3213	13.8218	20.209	7.51279	67.5304	18.2141	57.6551	9.91469	8.66426	6.33199	66.3194	13.7599	44.0298	11.9554	19.7103	6.88697	63.7401	15.7692	70.6475	9.09232	18.902	7.625	85.4278	14.1796	63.3809	10.1004	27.0423	7.82574	85.8881	15.1289	1	214	214	0	1
611	confirmatory	60.094	11.462	9.81465	7.3985	69.9086	16.3535	47.5286	14.0393	20.1885	7.59139	67.7171	18.4521	57.9837	9.94479	8.567	6.31196	66.5507	13.7578	44.1783	12.0071	19.682	6.96413	63.8603	15.8431	71.0674	9.00418	18.8223	7.55907	85.7382	14.0626	63.7366	10.0309	27.091	7.8915	86.1626	15.1143	1	181	181	0	1
612	screening	55.4936	8.64939	8.60658	6.36697	64.1002	12.5959	41.3733	10.8855	19.5008	6.50676	60.8741	14.5913	54.6361	8.23904	7.7818	5.23451	62.4179	11.2049	40.3406	10.1843	19.1022	5.77741	59.4428	13.2301	66.8764	7.24502	18.5027	6.88126	80.7953	11.6961	59.124	8.06126	26.796	6.93019	81.3134	12.5277	1	364	364	0	1
613	confirmatory	57.5368	10.2999	10.3529	11.2247	67.8897	19.2776	44.375	12.8484	19.3088	12.287	63.6838	22.8488	56.7656	10.0617	9.64799	8.97569	66.4136	16.6919	42.9744	12.1192	20.1162	11.3156	63.0906	20.9748	66.1397	10.491	19.0368	12.8284	81.3971	20.3048	58.9118	10.6482	25.5441	12.704	81.0588	21.6555	1	13	13	0	1
617	confirmatory	56.3845	8.51293	8.78442	5.84929	65.1689	12.022	42.5778	10.8808	19.7435	6.16206	62.3213	14.2399	56.0103	7.99984	8.23359	5.29533	64.2439	11.0782	42.0109	10.1864	19.5567	5.85359	61.5677	13.2184	68.4459	6.85525	19.2607	6.50698	83.0306	10.9875	60.9691	7.7885	27.2856	6.91673	83.5561	12.1314	0	1164	1164	0	1
618	confirmatory	64.108	12.0624	10.9872	7.93236	75.0952	17.5596	52.1881	15.3045	21.7127	7.9878	73.9007	19.9032	61.0317	10.0089	9.44496	6.48703	70.4766	14.1169	47.4969	12.5711	21.2279	6.9959	68.7248	16.2778	73.7751	9.49	19.8963	7.83448	89.8018	14.8746	66.8936	10.7485	27.883	8.23029	90.675	15.9349	1	489	489	0	1
619	screening	56.6959	10.0438	8.36683	6.15159	65.0627	13.5954	42.7243	11.9148	19.5805	6.46926	62.3048	15.4664	56.1075	9.30589	7.50881	5.28429	63.6163	12.1831	41.6391	10.9808	18.9046	6.06594	60.5437	14.0739	67.6514	9.02191	17.548	6.74817	80.9794	12.7805	59.7961	9.47699	26.2883	7.12153	81.4722	13.5139	1	482	482	0	1
620	confirmatory	57.9443	8.78011	8.77893	6.76476	66.7232	13.2407	43.482	11.3942	19.9707	6.77243	63.4526	15.3283	57.7535	7.9544	8.2963	5.70483	66.0498	11.3955	42.8926	10.4845	19.9826	6.28287	62.8752	13.8205	69.2068	7.30866	18.6241	7.08034	83.4016	12.0894	61.2828	8.29992	27.1319	7.30547	83.751	13.1394	0	323	323	0	1
621	confirmatory	70.6257	11.9422	36.7546	24.6405	107.38	34.0674	63.255	16.7015	41.8684	23.4002	105.123	38.1247	67.3729	10.2685	28.9208	20.5548	96.2938	28.142	59.3996	14.4468	42.3012	21.6998	101.701	33.9778	76.4911	11.6026	45.4941	23.2323	119.99	32.6617	72.7501	13.3832	48.2629	22.2887	119.439	34.6242	1	82	82	0	1
622	screening	62.7313	9.16909	10.847	7.51855	73.5783	14.1151	50.1454	12.3228	20.8552	7.34476	71.0006	16.8928	61.1584	8.24597	9.62925	6.79429	70.7877	12.6534	47.1676	11.222	20.2202	7.28388	67.3878	15.6514	70.1001	8.43681	18.0233	7.61323	85.0153	13.2395	62.9186	9.30824	25.7288	7.46496	85.3982	14.2298	1	106	106	0	1
623	screening	53.3095	9.41669	6.14762	4.90894	59.4571	12.3172	39.4905	10.0821	17.5333	6.1443	57.0238	13.1591	54.6438	9.03221	6.65134	7.05984	61.2952	13.9753	39.6807	10.6471	18.9647	9.53986	58.6454	17.1637	63.5095	8.81074	14.9286	5.41128	73.5143	12.3545	55.4286	8.93609	24.0048	6.74732	74.4952	12.7449	1	21	21	0	1
624	screening	56.1395	10.6954	8.44898	5.84996	64.5884	14.5878	44.0706	12.1408	18.6786	6.36162	62.7491	15.8353	54.6411	9.8366	8.20192	6.97091	62.843	14.6727	41.9256	11.221	19.0249	8.01878	60.9505	16.4615	64.8512	10.5178	16.96	6.94067	77.9872	14.969	58.0255	10.6065	24.9719	7.30352	78.9762	15.0764	0	41	41	0	1
625	screening	57.084	10.5395	9.03879	6.26587	66.1228	14.7204	44.4629	12.4437	19.191	6.43387	63.6539	16.3266	55.4505	9.55012	8.39112	6.71021	63.8416	14.0448	42.3275	11.1931	19.1034	7.46072	61.4309	15.8796	65.6816	10.1966	17.3414	6.83561	79.3419	14.5156	58.7161	10.3529	25.2157	7.03124	79.9177	14.7865	0	59	59	0	1
626	screening	54.8097	8.75927	8.11706	5.31091	62.9267	11.8959	41.1356	10.821	18.5527	5.40299	59.6883	13.7163	54.5013	8.22188	7.583	4.80597	62.0843	10.9287	40.3412	10.1719	18.2807	5.08294	58.6219	12.7369	66.0962	7.80855	17.5287	5.66651	79.2934	11.0557	58.513	8.37968	25.5665	5.87912	79.5822	11.7136	0	1820	1820	0	1
628	screening	55.2223	8.80325	8.10066	5.52667	63.323	11.9589	41.3913	10.8191	18.9353	5.79606	60.3266	13.7725	54.9116	8.39638	7.46313	4.94125	62.3747	11.0539	40.7326	10.2245	18.6496	5.4958	59.3822	12.8456	66.8411	7.78378	17.9558	5.88992	80.2058	11.0396	59.2268	8.32756	26.2794	6.39583	80.6337	11.826	1	1907	1907	0	1
629	screening	55.1224	9.68318	8.35599	5.45113	63.4784	12.9368	41.4465	11.789	18.5605	5.60419	60.007	14.8268	54.6531	8.78695	7.80832	4.87641	62.4614	11.5724	40.3571	10.8259	18.2601	5.2003	58.6172	13.4852	66.9931	8.2173	17.7242	5.82541	80.5012	11.5372	59.5364	8.87073	25.5058	6.0672	80.6213	12.353	1	1346	1346	0	1
630	screening	55.8118	10.1981	7.25445	5.05179	63.0663	13.0651	42.7675	11.5452	16.5416	5.88133	59.309	14.337	55.1968	9.67402	6.73166	4.99276	61.9285	12.4641	41.5918	10.9165	16.4129	6.12139	58.0047	13.8114	64.4953	10.1555	13.914	5.93155	75.1945	13.2346	56.9694	10.2435	21.5687	6.82281	74.7838	13.6545	1	206	206	0	1
631	screening	56.0445	10.0483	8.47984	6.1638	64.5244	13.8053	42.8566	12.0289	19.4351	6.34465	62.2918	15.4268	55.3758	8.99208	7.84997	5.25722	63.2257	11.9779	41.3799	10.8705	18.9995	5.78871	60.3794	13.8324	67.5262	8.7376	18.0578	6.90281	81.4306	12.9592	60.0052	9.39422	26.3975	7.19525	81.9433	13.7985	2	757	757	0	1
632	confirmatory	58.0033	11.5426	9.82724	11.8999	67.8306	20.4251	43.5371	14.4615	21.4374	12.0251	64.9745	23.2179	58.0149	9.51183	8.51051	7.72276	66.5254	14.9568	42.8186	12.2419	20.2969	8.52456	63.1154	17.5194	69.5449	9.44901	19.4773	11.7905	84.876	18.5071	61.7951	10.8101	28.5083	11.5011	85.8627	19.2918	0	42	42	0	1
633	screening	56.0557	9.78307	8.32757	5.52851	64.3833	12.9803	42.3817	11.8329	18.7617	5.82746	61.1434	14.9019	55.6358	8.90688	7.78177	4.98437	63.4176	11.6843	41.2667	10.89	18.5521	5.44169	59.8189	13.6046	67.0616	8.79417	17.4518	6.03611	80.4035	12.1126	59.5643	9.2913	25.5835	6.37542	80.6936	12.8695	1	1039	1039	0	1
635	confirmatory	61.2551	9.40549	10.3144	8.43222	71.5695	14.9653	47.7638	13.3149	19.5371	8.09022	67.3009	18.3012	59.3353	8.71025	9.26355	7.89728	68.5989	14.1129	45.2089	11.8766	19.3562	8.8123	64.5651	17.5952	69.5466	8.52577	18.2578	9.18943	84.4332	14.6358	62.8273	9.35905	25.1444	9.39433	84.2308	15.9721	0	32	32	0	1
636	screening	53.4356	8.9629	8.08712	5.32189	61.5227	12.1942	39.4943	10.9098	17.2443	5.15334	56.7386	13.9548	53.9625	8.95657	7.88586	5.67836	61.8484	12.4559	40.2168	10.5181	17.9451	6.60127	58.1619	14.567	67.1742	7.75355	17.6648	5.20357	80.3314	10.8594	59.661	8.23612	25.0133	5.85934	79.7898	11.8044	0	29	29	0	1
637	screening	55.3469	9.58983	7.52051	5.19883	62.8674	12.4337	41.7734	11.35	18.0523	5.72471	59.8257	14.1645	55.2027	9.30591	7.49894	5.73275	62.7016	12.6615	41.4533	10.9201	18.404	6.56622	59.8573	14.4479	67.6767	8.3547	17.7334	5.9652	80.7016	11.7542	60.1521	8.83639	25.6644	6.61339	80.866	12.5422	0	67	67	0	1
638	confirmatory	60.6255	10.0768	9.29308	8.08927	69.9186	15.2725	46.8322	12.9242	19.6893	8.69674	66.5215	18.0836	59.0734	8.82825	8.48501	7.09978	67.5584	13.3413	44.6527	11.3546	19.6156	8.51504	64.2683	16.2883	69.6554	8.5088	17.8743	8.88394	83.9141	14.2167	62.1474	9.33804	25.6793	9.55176	83.8055	15.8273	0	59	59	0	1
639	screening	55.0138	9.50032	8.51596	5.69355	63.5297	12.9176	41.5414	11.4324	19.1578	5.75969	60.6992	14.6406	54.8163	8.53599	8.00803	5.06065	62.8244	11.4445	40.8282	10.4968	18.866	5.39378	59.6942	13.306	68.1601	7.17524	18.719	6.139	82.3056	11.0637	60.6266	8.1068	26.6304	6.30801	82.6353	12.0476	1	1114	1114	0	1
640	screening	53.462	9.4419	7.51643	6.20178	60.9784	13.2112	39.4801	11.4705	17.53	6.23073	57.01	14.9635	53.039	8.73382	6.9643	4.83814	60.0033	11.3475	38.4639	10.6452	17.3393	5.52359	55.8032	13.398	65.9084	8.12345	16.8817	6.28606	78.3194	11.8146	58.1719	8.72273	24.4806	6.56967	78.0122	12.582	2	165	165	0	1
641	screening	58.5753	9.3691	9.00411	5.99889	67.5794	13.0481	44.8013	11.76	19.9968	6.30692	64.7981	15.2287	59.0739	8.78851	8.63932	5.73243	67.7132	12.232	44.6426	11.0449	20.141	6.41035	64.7836	14.5343	70.2037	8.11767	18.6337	6.91946	84.7066	12.5534	62.4967	9.03803	27.0128	7.11787	85.084	13.4714	0	2910	2910	0	1
642	other	60.0732	9.12273	9.22487	6.27892	69.2981	13.0629	45.7707	11.6745	20.4114	6.56961	66.1821	15.3931	59.0136	8.58393	8.54242	5.62526	67.556	11.9202	44.4672	10.833	20.0872	6.29858	64.5544	14.2004	69.9865	7.8821	18.4942	6.78566	84.3227	12.1575	62.1825	8.74993	26.9632	6.99171	84.6716	13.0428	0	1882	1882	0	1
643	other	59.8	10.4433	10.7933	7.00339	70.5933	15.2662	47.69	12.4331	20.4733	7.11604	68.1633	17.3667	58.1622	9.75259	10.6896	9.18279	68.8518	16.5437	45.8157	11.9852	21.2459	9.84262	67.0616	19.0959	67.5367	10.097	19.0233	7.24554	82.6867	15.0245	60.9567	10.6017	25.78	7.17005	83.31	15.9042	1	21	21	0	1
644	confirmatory	63.4844	11.8357	11.6459	11.5431	75.1303	19.6834	50.431	14.8359	22.7757	12.4425	73.2067	23.3699	60.7631	10.8924	10.489	10.1365	71.2521	17.8868	46.8781	13.2575	22.4818	11.9986	69.3599	21.6563	72.0837	10.7198	20.8263	12.8442	89.5278	19.749	65.0023	11.6898	29.436	12.3512	90.4989	20.7379	1	65	65	0	1
645	screening	55.9782	8.90223	7.87094	5.40602	63.8491	11.9647	41.805	11.0973	18.7294	5.76697	60.5344	13.9895	55.7613	8.32067	7.40525	5.07833	63.1666	11.1325	41.1538	10.395	18.5894	5.72973	59.7432	13.2507	66.857	8.03109	17.2239	6.0699	79.796	11.4021	59.0636	8.61015	25.7098	6.54614	80.0307	12.3064	0	424	412	12	0.971698113
646	other	51.4583	14.5982	8.13333	8.34038	59.5917	20.506	39.525	16.5544	16.5167	8.03875	56.0417	22.4759	51.6091	14.9036	8.54629	10.1778	60.1554	22.2257	39.6645	15.5859	18.6375	12.1702	58.302	25.281	59.3917	16.8963	17.9083	17.5341	74.825	31.2065	53.5333	17.3316	25.0417	17.2911	75.4083	32.1265	0	11	11	0	1
647	other	60.3095	9.17444	9.41252	6.47617	69.7221	13.2472	46.0835	11.7137	20.6089	6.80255	66.6924	15.6509	59.2008	8.60126	8.71768	5.77471	67.9185	12.0363	44.7036	10.8398	20.2598	6.54617	64.9634	14.4205	70.1971	7.90666	18.7482	7.06407	84.7996	12.3952	62.4476	8.77427	27.1052	7.22096	85.1271	13.3307	0	1363	1363	0	1
648	screening	55.3353	8.91633	8.26852	5.50777	63.6038	12.2364	41.6163	11.1865	18.0907	5.63333	59.707	14.2115	54.5287	8.27986	7.67605	4.897	62.2048	11.0856	40.4451	10.3781	17.802	5.26409	58.2471	13.0863	65.7958	7.81264	17.0385	5.78661	78.7387	11.2158	58.3017	8.55468	24.4077	6.05098	78.5014	12.1067	0	802	802	0	1
649	confirmatory	68.3297	11.894	21.7912	21.7105	90.1209	31.0157	56.956	16.3856	30.8022	18.8799	87.7582	31.9383	65.9689	9.94386	16.0578	15.9347	82.0268	23.5185	53.0277	14.1509	28.0246	15.8284	81.0523	26.7186	74.011	11.3279	30.6484	23.7498	102.143	32.4847	68.1099	13.4251	37.8462	22.7654	103.516	33.6311	1	13	13	0	1
650	confirmatory	64.9833	10.2606	15.3233	13.9279	80.3067	21.4233	53.0167	14.1793	24.7433	11.9698	77.76	22.7842	64.1661	8.63442	12.7856	11.6512	76.9518	17.9663	50.3214	12.4128	24.4915	11.8097	74.8129	21.015	70.7133	10.5192	21.6533	15.3743	89.8433	22.6049	63.52	12.1544	29.71	14.3536	90.35	23.3637	1	24	24	0	1
651	screening	56.518	9.22423	8.70327	6.70433	65.2212	13.4415	42.6336	11.3889	19.6771	7.32409	62.3107	15.8217	56.1762	8.73534	8.16424	5.78863	64.3404	12.1166	41.9387	10.6855	19.3529	6.87194	61.2916	14.6239	67.5222	8.80599	18.1836	7.74683	81.5051	13.6726	59.9017	9.33081	26.3615	7.7608	81.8258	14.4276	1	444	368	76	0.828828829
652	confirmatory	56.5384	9.17432	8.81282	6.76327	65.3512	13.5135	42.6909	11.3919	19.7192	7.39754	62.4102	15.9331	56.0496	8.63465	8.22642	5.83737	64.276	12.1217	41.8689	10.6716	19.3558	6.94545	61.2247	14.7023	67.5315	8.6946	18.3344	7.87615	81.7159	13.7846	59.9824	9.26116	26.4321	7.89063	82.0349	14.5464	1	349	349	0	1
653	confirmatory	71.219	19.2883	36.7143	37.9141	107.933	56.496	61.381	27.4452	44.7048	32.586	106.086	59.4751	57.5787	9.41482	12.1691	12.1449	69.7477	19.4874	44.706	12.6181	27.8106	12.2734	72.5166	22.3681	77.8	14.4405	43.7238	33.3018	118.581	49.4792	72.1048	18.9198	50.9524	28.544	119.886	49.5181	1	15	15	0	1
654	confirmatory	50.1622	13.1154	5.44563	7.72549	55.6078	18.0173	41.8467	13.8522	12.3957	9.67878	54.2424	19.2457	49.6224	10.3786	5.24294	7.41705	54.8653	15.5648	38.4834	11.763	14.3139	10.1993	52.7972	18.6977	57.0897	12.5382	11.0828	9.06442	65.7931	18.0413	51.0851	12.5276	17.8851	11.0226	66.1609	19.1219	0	19	6	13	0.315789474
655	confirmatory	55.3339	16.2536	6.55515	8.52842	61.8891	21.4282	48.0481	16.8304	15.3516	12.4084	63.3997	23.7255	53.3516	13.6192	5.45608	7.24904	58.8076	17.8932	43.5435	14.0673	14.9724	10.5962	58.5159	19.7206	60.3558	16.6861	10.7045	9.98686	69.2257	22.1238	55.2432	16.1714	18.6161	13.223	71.8228	23.4637	0	93	32	61	0.344086022
656	confirmatory	52.5934	11.893	7.6044	13.4395	60.1978	22.1039	43.1319	13.2549	18.6154	14.1034	61.7473	23.1951	51.3746	12.8183	6.95604	13.2468	58.3307	22.9804	41.4958	13.9366	18.022	14.5304	59.5178	24.7208	59.3788	12.001	12.4848	14.5287	68.5909	23.7726	52.5303	12.8461	18.3939	15.1646	69.0303	24.5582	0	9	3	6	0.333333333
657	confirmatory	55.1982	13.2941	7.57207	9.97237	62.7703	19.6692	48.1351	14.5693	15.53	12.603	63.6652	21.7005	54.7073	13.1507	5.68917	9.72676	60.3965	19.5898	45.3882	13.9672	15.2244	13.7538	60.6126	22.4573	60.9513	13.9439	10.9782	10.4092	69.8017	19.8228	56.2017	13.8384	16.7882	12.8457	70.8017	21.0736	0	28	7	21	0.25
658	confirmatory	46.2615	14.6724	4.43692	7.3472	50.6985	19.326	38.6185	14.7052	10.7908	9.83251	49.4092	19.5586	46.7876	11.0596	3.66613	6.53767	50.4537	15.0757	36.0251	11.5175	12.9406	10.477	48.9656	17.4512	53.5233	14.4882	8.09667	8.27095	59.5	18.5508	47.79	13.442	14.3833	11.2183	59.64	18.6457	0	17	3	14	0.176470588
659	confirmatory	45.1367	13.2747	3.99	6.54416	49.1267	16.93	36.8	12.9909	10.6767	9.22764	47.4767	17.6505	45.3193	10.7735	3.47207	6.00558	48.7914	14.4127	34.5943	11.4689	12.2225	9.34465	46.8168	16.7528	52.3874	13.621	8.39921	7.66425	58.2055	17.4989	46.3715	12.6043	14.4229	10.8551	58.2016	18.0201	0	16	2	14	0.125
660	confirmatory	50.4698	13.8896	4.86694	7.43174	55.3367	17.9689	42.4214	14.3755	12.6875	10.8203	55.1089	19.5892	49.2974	13.3722	3.97812	7.6404	53.2755	17.8266	40.2974	13.6734	12.7514	12.5273	53.0488	20.6487	55.4391	15.2555	8.32644	8.28046	61.5011	19.0895	50.7241	14.4701	14.308	11.6685	62.7954	19.8484	0	24	4	20	0.166666667
661	confirmatory	49.5088	14.1242	4.67345	7.63858	54.1822	18.7898	41.3756	14.2503	12.5569	10.9977	53.9325	20.06	49.3863	12.8017	4.18013	7.36491	53.5665	17.2443	38.9289	13.0626	13.2521	11.0937	52.181	19.3094	56.2019	14.477	9.08245	8.77922	62.945	18.9501	50.3679	13.6113	15.8414	11.4252	63.5275	19.3787	0	32	11	21	0.34375
662	confirmatory	56.202	9.07272	8.26965	5.61874	64.4716	12.3687	42.2863	11.1753	19.2093	5.90791	61.4957	14.2861	57.478	8.68419	9.09364	7.12253	66.5717	13.3021	43.5389	11.1886	20.3197	8.13943	63.8586	16.3565	68.5171	8.64342	19.3364	9.34231	83.8166	15.1175	61.2002	9.5264	27.226	9.03225	84.258	16.0515	0	13374	1437	11937	0.107447286
663	confirmatory	52.003	14.8517	6.16455	8.99257	58.1676	20.3559	44.5826	15.5543	13.6183	11.4564	58.2008	21.937	50.8942	13.2863	5.22439	8.69283	56.1186	18.7431	41.1735	14.0833	14.1286	12.0523	55.3021	21.3016	58.1852	15.0878	11.1537	10.007	67.218	20.5536	53.2131	14.7243	17.1761	11.8033	68.0147	21.2411	0	42	11	31	0.261904762
664	confirmatory	55.5765	13.6737	9.41569	12.9056	64.9922	23.4096	47.7357	14.4595	19.058	14.159	66.7937	24.8645	53.6336	12.7874	7.29531	11.3823	60.9289	21.1289	44.8083	13.6565	16.9395	13.7337	61.7478	23.3364	60.8759	13.9039	13.3404	13.4803	72.2926	23.9452	55.4637	13.9962	20.2473	14.2071	73.8652	24.6417	0	41	12	29	0.292682927
665	confirmatory	51.5326	13.4906	7.3442	11.6389	58.8768	22.2524	43.5978	14.0578	15.0181	12.7349	58.6159	23.337	49.2925	13.1459	6.44934	12.9853	55.7418	22.8966	40.418	13.9454	15.2632	15.1682	55.6812	25.0132	57.7403	12.771	11.3983	12.3421	67.0823	21.2972	52.0736	12.7749	17.2468	13.4667	67.5931	21.9921	0	13	3	10	0.230769231
666	confirmatory	58.9441	15.0882	8.50707	9.31484	67.4512	21.0089	51.2384	16.7754	16.4572	11.6703	67.6956	23.35	53.5319	13.9915	6.32051	8.23918	59.8525	19.3139	43.8789	14.7436	15.2452	12.3851	59.1241	22.3379	62.9354	15.6524	12.3803	9.78196	73.6771	21.4177	58.0247	15.4945	19.7801	12.4441	75.6872	22.7828	0	40	4	36	0.1
667	confirmatory	53.3492	11.049	6.55026	7.91157	59.8995	15.6249	43.2063	12.6098	15.3704	9.31246	58.5767	17.7795	53.1002	11.1144	5.92105	7.89793	59.0212	16.2237	41.7792	12.2625	15.2128	10.4311	56.992	18.8612	59.9969	12.2921	11.8462	9.36277	69.2092	17.7237	53.7015	11.9895	17.9938	10.9685	68.8431	18.5455	0	21	3	18	0.142857143
668	confirmatory	65.5556	11.1159	17.2484	16.1344	82.8039	24.7644	54.2745	15.3851	26.8693	14.3011	81.1438	26.2597	64.1021	9.20232	13.7992	12.3099	77.9013	19.3454	50.899	12.9715	25.6565	12.6754	76.5556	22.3776	71.5817	11.0743	25.1634	18.4378	94.1503	26.7109	65.3072	13.0496	33.1438	17.137	95.5098	27.2424	1	17	17	0	1
669	confirmatory	67.9643	15.5765	29.8929	27.1189	97.8571	40.317	55.0357	18.7369	36.8214	23.3096	91.8571	40.8853	64.0987	12.2238	18.3416	17.8103	82.4403	27.7218	50.889	16.0666	31.2916	17.617	82.1805	31.7336	74.6429	14.8154	42.2857	30.7581	114.714	43.9333	68.4643	17.792	52.0714	28.0237	118.143	45.7811	1	7	7	0	1
670	confirmatory	64.9048	12.3495	18.6095	17.8296	83.5143	27.471	53.1333	16.5146	27.1524	14.278	80.2857	27.333	63.1877	9.559	13.8075	13.7363	76.9952	21.2027	49.6208	13.3891	25.8536	13.6201	75.4744	24.2153	70.419	12.1969	25.1238	20.5724	93.2857	29.9759	63.8476	14.1698	34.5238	19.1593	95.2667	30.6858	1	14	14	0	1
671	confirmatory	64.0879	12.8752	18.033	17.8434	82.1209	28.3027	52.2198	16.992	27.0659	15.1311	79.2857	28.8568	62.5728	9.67288	13.5378	13.4193	76.1106	21.1138	48.7721	13.4585	25.7163	13.6602	74.4884	24.3855	69.9451	12.8654	25.0989	21.1024	92.6264	31.486	63.2967	15.0322	34.9231	19.5972	94.9341	32.1565	1	13	13	0	1
672	confirmatory	73.8333	13.4524	44	36.5513	117.833	48.0808	67.5	19.2432	52	33.8881	119.5	47.45	74.8579	10.2196	35.3053	33.8903	110.163	43.0388	65.2	15.672	48.1316	29.7504	113.332	42.9317	75.6667	12.9254	55.8333	35.7626	130	45.2769	72.6667	14.208	60.1667	34.9309	132.167	46.054	0	4	4	0	1
673	confirmatory	71.6	9.07143	21.4	20.6644	93	26.7233	62.4444	13.3068	29.5111	18.8048	91.9556	28.5362	72.5094	7.89935	20.6233	18.7939	93.1328	24.3605	61.6632	11.9346	31.9266	19.4591	93.5898	26.7906	76.4444	9.65909	28.1556	21.2046	101.844	26.5261	70.7111	11.7078	32.3778	20.3797	101.022	28.3248	1	10	10	0	1
674	confirmatory	67.6182	9.50144	18.1455	19.0024	85.7636	25.9943	57.2727	14.9709	27.4182	17.5137	84.6909	28.45	68.9885	8.22313	17.3168	17.1626	86.3053	23.429	56.9101	13.1955	28.2005	17.3276	85.1106	26.4498	73.6909	9.10204	25.0909	20.1028	96.5273	25.7954	67.5091	11.1187	31.3455	19.2211	95.9636	26.9588	1	10	10	0	1
675	confirmatory	63.5218	11.652	10.7592	7.35367	74.2809	16.14	50.7078	14.4036	22.0027	7.3975	72.7105	18.0826	61.6579	10.2127	9.83337	6.70008	71.4913	14.2625	47.6831	12.3488	21.7976	7.51562	69.4807	16.3658	75.0647	8.06402	20.8802	7.13679	91.4566	12.3743	68.0192	8.92141	28.9463	7.55228	92.1545	13.487	1	87	87	0	1
676	confirmatory	59.6601	10.3166	12.1502	10.072	71.8103	17.4339	47.0435	13.5943	21.2292	10.0595	68.2727	20.5585	59.7627	8.9541	10.881	9.96757	70.6438	16.655	45.811	12.2354	21.2923	10.47	67.1033	20.0446	67	9.95585	19.1502	10.973	83.5455	17.1844	60.2253	10.4396	26.4941	11.1011	83.5415	18.5	1	22	22	0	1
677	other	55.2129	8.62921	8.89295	6.16055	64.1059	12.4469	41.7875	10.7912	19.568	6.26079	61.3555	14.342	54.8748	8.35579	8.02019	5.26546	62.895	11.347	41.1533	10.2787	19.0011	5.811	60.1544	13.2785	67.1021	7.30861	18.9844	6.35972	81.4094	11.2245	59.8373	8.08447	27.0688	6.78541	81.9973	12.1158	1	563	563	0	1
678	other	56.0882	8.78675	8.09559	5.08866	64.1838	12.362	42.3897	9.98308	18.7206	5.85085	61.1103	13.815	56.7603	8.1821	9.00868	9.27137	65.7689	15.2896	42.9009	10.8945	20.0081	10.4017	62.9089	18.4485	67.6618	6.47642	16.4779	5.34439	80.2206	9.89777	59.5588	7.35226	24.4338	5.58663	79.7059	10.4663	1	17	17	0	1
679	confirmatory	59.1524	8.85047	10.0381	8.1263	69.1905	14.3451	45.4476	11.1814	23.1	7.51423	68.5476	15.6321	58.8801	8.61359	9.2193	7.04438	68.0994	13.3078	44.8033	10.4577	22.1581	8.49228	66.9614	15.7727	70.2048	7.79037	21.2905	7.39044	86.8667	12.9253	63.281	8.44074	30.1619	7.56993	88.2571	13.9246	1	21	21	0	1
680	screening	56.7149	9.1058	8.49779	7.26561	65.2126	13.8923	42.2357	11.2493	20.9828	7.24269	63.2185	15.6576	56.4384	8.41884	7.98121	5.87952	64.4196	11.9249	41.6969	10.4883	20.7101	6.4242	62.407	14.0082	68.3217	7.60016	20.0594	7.4404	83.4363	12.6214	60.5644	8.33202	29.2202	7.46209	84.5814	13.3112	1	119	119	0	1
681	confirmatory	64.4828	9.74307	10.9414	7.84226	75.4242	15.1613	51.7343	13.0096	21.9141	7.59994	73.6485	17.4898	61.8439	9.73362	10.1468	7.98821	71.9907	14.9687	47.9868	12.2494	22.3191	9.0438	70.3059	17.9587	73.5798	8.48452	20.802	7.81932	90.3788	13.6033	66.898	9.31076	28.504	8.15593	91.1556	14.5327	1	42	42	0	1
682	confirmatory	66.2179	9.30807	16.1026	14.5599	82.3205	20.753	54.9487	14.0175	24.9744	13.2331	79.9231	23.4475	66.2852	8.531	14.613	16.9874	80.8981	23.6167	51.8248	12.9868	26.7191	16.8129	78.5439	27.4251	70.0128	9.43122	20.5385	15.4741	88.859	20.3832	62.1667	10.7322	28.3974	14.1938	88.4359	21.7814	0	13	13	0	1
683	confirmatory	66.0278	8.93304	17.6111	19.1778	83.6389	26.0342	54.4722	15.0095	25.9722	17.8685	80.4444	28.5712	66.2391	8.5912	15.4815	18.9496	81.7205	25.7928	52.462	13.3881	28.6956	18.6937	81.1576	29.9919	71.1111	8.63474	22.0556	21.0332	91.25	25.9256	63.1111	9.78856	30.75	19.2953	91.7222	26.8196	0	9	9	0	1
684	screening	56.89	9.56237	8.21254	5.7833	65.1025	12.9859	42.9677	11.6286	19.73	6.0832	62.6978	14.963	57.2063	8.97863	7.72651	5.69758	64.9328	12.2349	42.7319	11.0691	19.497	6.47441	62.2289	14.3483	68.5021	8.22934	17.8616	5.82108	81.8981	11.2742	60.7129	8.71149	26.9037	6.41118	82.6863	11.8651	1	90	90	0	1
685	screening	58.3603	9.86759	8.72508	5.9444	67.0854	13.425	44.3189	12.0504	19.536	6.44535	63.8549	15.2223	57.6526	8.92201	8.00978	5.66404	65.6624	12.2951	43.1712	11.1235	19.4829	6.47519	62.6541	14.4215	69.0634	8.58387	18.1147	6.53769	83.0012	12.4786	61.6994	9.24925	26.613	7.32859	83.3923	13.3399	0	166	70	96	0.421686747
686	screening	57.4427	8.42464	9.1045	6.41683	66.5472	12.3748	43.4557	11.0041	20.2525	6.67201	63.7083	14.7071	57.9218	8.27599	9.22465	7.28974	67.1464	13.1326	43.3664	10.8888	20.8091	8.25005	64.1755	16.1497	67.8324	8.17387	18.5682	6.92317	82.209	12.2476	60.2896	8.97764	26.8795	7.04267	82.5501	13.0839	0	46	46	0	1
687	screening	59.1457	9.85162	10.0176	8.47273	69.1633	15.7924	45.2588	12.5101	21.5893	8.3511	66.8481	18.1604	58.2052	8.69677	8.79664	6.47356	67.0018	12.7371	43.9103	10.9285	21.138	7.17588	65.0483	15.2196	69.7714	8.51619	20.5662	8.26126	85.7968	14.2561	62.6612	9.19687	29.4413	7.93402	87.1073	15.1454	1	90	90	0	1
688	screening	56.7945	9.06786	8.21455	5.55269	65.0091	12.3654	42.3346	11.4928	19.568	5.72752	61.9025	14.4751	56.4593	8.50726	7.54394	5.18533	64.0033	11.4401	41.5485	10.7039	19.2011	5.73421	60.7496	13.5145	67.8914	7.96196	17.8334	5.65722	81.3258	11.0955	60.0678	8.64868	26.5712	6.0097	81.8057	11.8665	1	248	239	9	0.963709677
689	confirmatory	56.7927	8.66402	9.07342	7.14107	65.8661	13.4409	43.1946	11.3804	18.7528	6.94591	61.9475	15.8788	56.4921	8.25585	8.61413	6.89968	65.1062	12.945	42.5781	10.9783	18.7226	7.31142	61.3007	15.7374	65.9335	8.02915	16.8942	7.22863	79.2866	12.8137	58.4265	8.79986	24.0665	7.26608	78.962	13.8573	1	73	73	0	1
690	confirmatory	60.0524	9.82048	9.22523	6.65314	69.2776	14.1946	46.8702	12.3609	19.2147	6.86294	66.0849	16.089	58.147	9.60811	7.85801	6.25148	66.005	13.5393	44.2423	11.9899	18.2029	7.01481	62.4452	15.4938	70.4148	8.45405	17.0395	6.99872	83.7185	13.0058	63.0037	9.77439	24.3068	7.33987	83.2864	14.0291	1	60	60	0	1
691	confirmatory	59.3429	7.9721	10.9333	7.22212	70.2762	12.7946	45.0286	11.9948	22.9619	6.8401	67.9905	15.8845	60.2738	8.55359	12.2908	10.5875	72.5645	16.8871	46.7459	12.0626	24.4591	12.0534	71.205	21.0543	69.6381	7.09296	21.0286	7.00337	86.5905	11.6319	62.3333	8.34781	28.8952	6.15024	86.5619	12.2662	0	13	11	2	0.846153846
692	confirmatory	65.435	11.1748	11.2432	7.56302	76.6782	15.8417	52.8695	14.0179	22.422	7.48608	75.2915	17.6125	63.0867	9.8886	10.234	7.04918	73.3207	14.2501	49.1198	12.2546	22.2648	7.87402	71.3847	16.4506	76.2173	7.38805	20.8894	7.17726	92.7877	11.8341	69.24	8.30411	28.911	7.64499	93.516	13.0438	1	75	75	0	1
693	screening	58.7304	9.26608	8.61955	6.24125	67.35	12.9528	44.6227	11.7306	20.0676	6.4777	64.6903	15.2364	58.0288	8.70353	7.85159	5.90528	65.8804	12.1314	43.1395	11.0069	19.825	6.60031	62.9644	14.5174	68.3733	8.79927	17.4129	6.63957	81.7623	12.545	60.4696	9.42236	26.3196	6.90194	82.5374	13.3256	1	123	123	0	1
694	confirmatory	50.1569	15.6865	6.40523	9.09991	56.5621	22.2151	36.5752	15.6014	15.3203	10.2409	51.8954	21.878	49.3018	16.6493	5.69714	9.60883	54.999	23.213	36.6046	15.6214	16.3658	12.147	52.9705	23.3344	57.8431	15.8882	13.3137	10.2215	68.0065	22.7748	51.0065	15.9887	22.4052	10.6044	69.268	22.9097	1	13	13	0	1
695	confirmatory	64.5859	10.1526	10.8949	7.8175	75.4808	15.5439	51.6727	13.2817	22.1798	7.5491	73.8525	17.5155	62.1317	9.80014	10.0458	8.01936	72.1775	15.0852	48.0036	12.2751	22.5578	8.99926	70.5614	17.815	74.1051	8.41162	21.0384	8.04867	90.9545	13.5852	67.1657	9.43397	29.0253	8.25653	91.8364	14.43	1	42	42	0	1
696	confirmatory	54.8131	9.15632	7.58106	5.4617	62.3941	12.3669	40.0808	11.4522	18.1154	5.82189	58.1963	14.4254	54.1807	8.69823	7.09799	4.77845	61.2787	11.3563	39.1509	10.6873	18.0394	5.43493	57.1903	13.2722	67.0645	7.98026	17.4374	6.04083	79.9204	11.4077	59.0231	8.64605	25.6691	6.41052	79.7652	12.3343	1	1082	1082	0	1
697	screening	56.7969	9.39293	8.0697	5.71637	64.8666	12.7108	42.1842	11.5187	20.0235	6.46073	62.2077	14.8309	56.9471	8.71784	7.70307	5.6322	64.6502	12.0143	42.0136	10.7821	20.0845	6.77694	62.098	14.3488	68.6389	8.15277	18.887	6.14008	82.7744	11.6669	60.9522	8.6084	28.2862	6.8857	83.742	12.549	2	99	99	0	1
699	screening	58.6417	7.9661	11.2917	8.96904	69.9333	15.5405	44.0667	11.9507	21.8917	7.2989	65.9583	17.565	58.4953	7.39448	10.1971	8.58598	68.6924	14.2886	43.9337	11.3508	21.5822	8.43547	65.516	17.6648	70.2167	7.75917	23.625	11.5184	90.3	18.7548	63.8417	10.0092	29.4083	10.0524	90.5167	19.5886	1	16	16	0	1
700	confirmatory	55.6601	11.9104	9.08497	12.9777	64.7451	23.12	41.3595	13.6982	18.9869	13.1469	60.3464	24.6884	57.3183	10.3276	9.26439	9.30839	66.5827	17.8158	42.7635	12.41	20.2123	11.048	62.9758	20.4818	67.4412	10.3185	19.5294	14.926	82.4265	24.1015	60.3676	11.8851	27.8456	14.7517	83.3015	24.8895	0	17	17	0	1
701	screening	66.3061	10.358	16.3086	15.811	82.6147	23.6159	53.6351	15.0836	28.6722	14.0445	82.3073	26.4385	63.1562	8.74379	12.2431	9.8512	75.3993	16.0295	49.7226	12.0332	26.7066	10.0214	76.4291	19.006	75.4382	8.92985	28.5358	14.341	99.8325	21.5263	69.9041	10.2773	36.0767	13.087	101.822	22.2318	1	69	69	0	1
702	confirmatory	55.2276	9.69048	10.0882	12.2244	65.3158	19.9684	42.2347	12.4434	20.1138	12.0215	62.3485	22.5203	55.6096	8.266	9.41215	8.21952	65.0217	14.2637	41.9687	10.7944	19.8554	9.93879	61.8241	17.8503	67.2532	7.94792	20.0683	13.04	83.256	19.7018	60.1451	9.38396	26.2873	12.7733	82.7781	21.0249	1	38	34	4	0.894736842
704	screening	58.6797	8.80683	9.12333	6.51748	67.803	13.0197	45.2727	11.6552	19.3674	6.68559	64.6401	15.4466	57.9162	8.0252	8.32526	5.6581	66.2415	11.4738	43.778	10.7129	18.8768	6.12431	62.6548	13.9423	67.5142	8.17577	16.7187	7.07853	80.7078	12.6569	59.7663	9.13429	24.6772	7.09619	80.6665	13.5267	1	690	690	0	1
705	screening	59.328	9.92123	10.0817	7.34378	69.4098	14.619	45.7549	12.1493	20.3439	7.26987	66.0988	16.3272	57.8747	9.43676	8.88618	6.77235	66.7609	13.7819	44.076	11.4166	19.8656	7.50733	63.9416	15.7178	69.45	9.98943	18.7476	7.53217	84.2476	14.6537	62.4988	10.5077	26.3963	7.51898	84.4378	14.9958	0	36	18	18	0.5
706	screening	56.0707	9.31465	8.82603	6.80638	64.8968	13.7792	42.237	11.4184	20.0351	7.29077	62.272	15.55	55.7981	8.82791	8.16869	6.23307	63.9668	12.6351	41.8612	10.7267	19.6451	7.36591	61.5062	14.7697	67.9833	8.64806	19.0706	8.19808	82.5519	13.8274	60.6414	9.30165	27.325	8.21556	83.0971	14.4956	0	121	70	51	0.578512397
707	screening	54.8095	9.52237	9.98439	9.23184	64.7939	16.0766	40.9416	11.763	22.5831	9.83247	63.5247	18.936	53.9071	9.00402	8.43301	7.22849	62.3401	13.5987	39.3708	10.9671	21.4399	8.4585	60.8108	16.2679	68.5056	7.1048	23.2038	9.82583	86.5539	14.877	61.1322	7.93817	31.6078	9.88501	87.8055	16.1412	1	278	278	0	1
709	screening	59.5395	9.31781	9.75379	6.18645	69.2933	13.1868	45.9492	11.9201	19.932	6.3632	65.8811	15.7075	59.5863	8.42174	9.69748	6.44761	69.2837	12.5698	45.5099	11.145	20.2655	7.11206	65.7754	15.5755	69.7115	8.38964	19.1883	8.38115	85.4028	14.1933	62.6164	9.38856	26.8085	8.14569	85.6931	15.1941	0	2820	2820	0	1
710	screening	61.2464	10.0318	9.78778	8.86432	71.0342	16.0775	48.4087	13.0273	19.7933	9.2513	68.202	18.7621	59.5012	9.48938	8.20959	6.97155	67.7108	13.8085	45.174	11.7037	19.4464	8.58652	64.6203	16.5788	70.0893	9.70139	18.0309	9.52403	84.4235	16.0815	62.8182	10.1843	25.5272	10.1	84.2542	17.3655	0	108	108	0	1
711	confirmatory	56.1838	9.91684	8.19853	8.28369	64.3824	15.962	43.6397	12.5218	17.9412	9.08133	61.5809	19.0875	55.7594	9.53638	8.8398	8.86938	64.5992	16.6617	43.4625	11.9384	18.5452	10.0352	62.0077	19.5332	65.5294	9.29113	16.0294	11.1641	78.3382	17.7965	57.7279	9.90209	23.9412	10.2544	78.5074	18.1124	1	13	11	2	0.846153846
712	confirmatory	59.8861	10.0206	9.27886	7.745	69.165	15.1631	46.4821	12.7341	19.0194	8.06779	65.5015	17.7604	58.6954	8.35169	7.74012	6.1698	66.4355	12.3293	43.6025	10.9834	18.4595	7.77483	62.0619	15.4522	68.3501	9.1537	15.4967	8.28285	80.7155	14.4358	59.904	9.97604	24.0439	8.36007	80.5232	15.4501	2	81	80	1	0.987654321
713	confirmatory	55.2989	9.40787	8.36746	5.43099	63.6664	12.7356	41.8083	11.7503	18.4094	5.63692	60.2178	14.8126	54.7728	8.84296	7.81444	5.06252	62.5872	11.8795	40.5346	11.0675	18.2308	5.55343	58.7654	14.0138	67.8869	7.66368	17.9602	5.76596	81.4571	11.1581	60.4463	8.48812	25.7458	6.07941	81.5801	12.1057	1	203	203	0	1
714	confirmatory	53.197	7.97346	7.60606	5.57985	60.803	11.6964	37.7121	10.1326	19.0606	5.21795	56.7727	13.4517	52.8589	8.2199	7.28378	5.99975	60.1427	12.2032	37.4836	10.2502	19.3842	7.02853	56.8678	14.8235	68.3485	5.83752	18.9848	6.42469	82.4394	10.956	59.0758	7.36794	27.9242	6.89551	81.4545	12.1189	1	11	11	0	1
715	confirmatory	59.1197	11.7402	8.87749	8.48221	67.9972	17.6309	46.188	14.323	20.4644	8.76443	66.6524	19.5313	55.9832	10.3312	7.97598	8.28942	63.9592	16.0801	41.6055	13.306	20.1328	9.59828	61.7382	19.2497	67.2564	10.3251	16.661	8.85545	81.0655	16.4468	59.5613	11.6362	25.7863	8.63729	81.4274	17.4023	1	24	23	1	0.958333333
716	confirmatory	68.3162	9.35292	17.2941	16.5131	85.6103	24.3366	56.1838	14.796	30.9265	14.6872	87.1103	26.9594	65.6663	8.83549	14.2378	11.1646	79.9041	17.9796	52.6235	12.0438	30.0428	11.2261	82.6663	20.3186	77.0294	8.78799	30.2279	15.563	103.397	23.4019	71.5	10.555	38.4118	13.4371	105.838	23.4689	1	17	17	0	1
717	screening	58.3414	8.77188	8.4936	6.02106	66.835	12.4637	44.2902	11.6538	20.6458	6.39854	64.936	15.5377	57.6094	8.59234	8.30862	6.73478	65.9181	13.0288	42.7263	11.1679	20.3885	7.66282	63.1149	16.0029	68.8634	7.7627	18.0991	6.14186	82.6772	11.4671	60.6081	8.72751	27.3709	6.18893	83.3514	12.4397	1	31	31	0	1
718	confirmatory	74.5238	10.8518	28	28.7472	102.524	38.6117	61.3333	19.4816	40.4762	27.7013	101.81	46.0506	73.5232	9.52845	19.9428	17.9566	93.466	25.1272	60.8626	14.4118	36.4882	20.5418	97.3508	32.4216	80.1905	9.89757	36.4762	27.5438	112.19	37.258	74	12.1367	45.2381	26.4857	116.048	39.1478	1	2	2	0	1
719	screening	55.8056	9.10306	8.29116	5.56803	64.0968	12.4377	41.9148	11.3241	18.5514	5.79461	60.4661	14.3901	55.1094	8.52607	7.7352	5.01341	62.8446	11.3802	40.9836	10.4961	18.3079	5.51718	59.2916	13.3559	66.4167	8.09325	17.4094	6.00508	79.6145	11.6384	58.8756	8.75305	25.1194	6.41183	79.6452	12.5332	0	844	844	0	1
720	screening	55.7079	8.75676	8.26613	5.37681	63.974	11.8655	41.6383	10.9702	19.2089	5.58423	60.8472	13.7365	55.245	8.27197	7.69536	5.17192	62.9404	11.2555	40.8916	10.2754	18.9855	5.7924	59.8771	13.2089	66.6162	8.17981	17.7141	5.96723	80.0153	11.5301	58.9479	8.69858	26.4145	6.17123	80.624	12.0902	1	136	136	0	1
721	confirmatory	59.1524	8.85047	10.0381	8.1263	69.1905	14.3451	45.4476	11.1814	23.1	7.51423	68.5476	15.6321	58.8801	8.61359	9.2193	7.04438	68.0994	13.3078	44.8033	10.4577	22.1581	8.49228	66.9614	15.7727	70.2048	7.79037	21.2905	7.39044	86.8667	12.9253	63.281	8.44074	30.1619	7.56993	88.2571	13.9246	1	21	21	0	1
722	screening	58.5477	8.80965	11.808	12.53	70.3556	19.9802	44.7454	13.0212	22.9644	11.3279	67.7098	22.4001	58.528	7.17915	10.9714	9.72786	69.4994	15.3664	44.7289	11.3161	22.3993	9.43069	67.1282	18.6951	70.7354	7.54292	24.8051	13.8489	91.7952	21.0159	64.6643	9.59202	31.478	12.7535	92.6287	22.2107	1	38	38	0	1
724	confirmatory	59.9238	13.2053	13.8095	17.5899	73.7333	29.5597	44.8	18.3106	25.9048	15.187	70.7048	32.3478	58.6495	9.4906	13.0887	12.3152	71.7382	20.4584	46.1213	14.0707	25.1657	11.7222	71.287	24.491	71.3524	11.4034	28.5238	19.3535	96	30.9379	65.1429	13.8914	35.3429	17.4581	97.3429	31.8753	1	15	15	0	1
726	confirmatory	64.6068	13.6748	15.661	17.8265	80.2678	28.8199	51.0855	16.465	29.1709	19.6828	80.2564	33.8438	61.2584	12.3315	11.9644	12.4562	73.2228	21.8185	47.6449	14.7378	24.936	14.1495	72.5809	26.2074	70.7635	12.078	24.8262	17.391	92.1453	26.7588	63.5014	13.5286	34.9516	18.4261	94.5641	30.1888	1	18	18	0	1
727	screening	57.2806	10.336	9.0366	5.9356	66.3172	13.9708	43.902	12.5904	19.1158	6.1771	63.0178	16.1085	56.1058	9.15391	8.13672	5.13269	64.2425	12.1015	41.8161	11.23	18.5228	5.57447	60.3389	14.1496	67.0726	9.1414	17.212	6.17841	80.5789	12.6039	59.4975	9.82529	25.0884	6.39687	80.6566	13.4941	1	733	733	0	1
728	confirmatory	69.9311	9.78552	20.381	18.7702	90.312	26.2296	58.3512	15.0863	33.0994	16.2857	91.4507	28.8624	65.2687	8.47263	13.8608	11.2136	79.1295	17.176	52.4347	11.7251	29.5283	10.9735	81.963	19.5884	78.6727	8.26554	33.1575	16.3905	107.816	23.3645	73.6582	9.72841	40.3338	14.8398	110.378	23.8254	1	53	48	5	0.905660377
729	screening	56.8613	8.36343	8.8258	6.50017	65.6871	12.6636	42.8271	11.0321	19.2915	6.80902	62.1186	15.1627	56.696	7.7352	8.26493	5.54424	64.9609	11.1943	42.3424	10.3126	18.9087	6.1159	61.2511	13.7107	68.039	7.20183	17.9952	7.26831	81.9569	12.2482	60.4168	8.32211	25.9877	7.07422	82.0333	13.1275	1	423	423	0	1
731	screening	55.9908	10.0332	8.60106	6.412	64.5918	13.9651	42.9551	11.9422	19.4409	6.59694	62.396	15.6604	55.4754	9.04991	7.91036	5.39229	63.3858	12.1612	41.5216	10.9201	18.9888	6.01528	60.5104	14.1197	67.0231	9.03961	17.822	7.32655	80.8554	13.601	59.4765	9.7078	26.1787	7.56668	81.32	14.4601	2	479	479	0	1
732	screening	77.6667	4.33699	27.7333	18.297	105.4	20.4443	64.2	13.2891	38.2	15.6306	102.4	26.6426	76.1136	7.35301	32.2292	21.6279	108.343	27.121	66.4451	12.8707	42.1686	21.5486	108.614	31.4336	84.9333	7.3238	40.6	30.1776	122.867	38.4965	74.2667	16.3116	48.3333	27.1732	120.867	41.9964	0	6	6	0	1
733	confirmatory	57.1426	9.75538	8.42909	6.08798	65.5717	13.4314	42.7079	12.0214	19.5561	6.2622	62.264	15.5547	56.6334	9.45688	7.86134	5.47947	64.4947	12.6616	41.7776	11.4822	19.2691	6.0691	61.0468	14.7417	68.7792	8.83062	18.2994	6.57695	82.6793	12.6285	61.1073	9.38873	26.954	6.96982	83.2051	13.4913	1	184	184	0	1
734	screening	70.1429	11.2898	20.1429	22.8177	90.2857	31.8432	61.4643	14.8386	29	20.3288	90.4643	33.7128	66.0719	9.32669	17.0302	16.217	83.1021	22.8588	54.8551	12.6517	30.2804	18.323	85.1354	25.3112	80.7857	6.73497	29.25	19.5422	105.75	26.7022	75.7857	9.05685	34.1786	18.292	107.107	26.4524	1	8	8	0	1
735	confirmatory	59.7143	10.2523	9.32381	10.013	69.0381	17.5663	44.781	13.087	19.9333	9.96848	64.7143	20.8759	58.5325	9.10834	8.85751	8.08454	67.39	14.6002	43.2307	12.2658	20.7397	9.64561	63.9704	18.6815	71.3238	8.45633	19.7524	10.8111	86.981	17.0919	63.5048	9.76663	28.3429	10.3699	86.3333	18.8933	1	15	15	0	1
736	screening	55.7718	9.75835	8.82885	7.76925	64.6006	15.0046	42.485	11.8838	18.7529	7.73349	61.2378	16.6392	54.4386	9.04072	7.91302	6.10588	62.3517	12.7677	40.6367	10.8948	18.4259	6.99701	59.0626	14.8937	66.1391	9.18556	17.5293	7.93951	79.5948	14.4136	58.7335	9.75409	24.9125	8.20606	79.4368	15.1499	1	175	175	0	1
737	confirmatory	55.245	9.72957	8.33978	6.0952	63.5848	13.5687	41.8557	11.29	18.8874	6.12579	60.7431	14.583	55.0827	8.73836	8.32925	6.16649	63.412	12.6449	41.6434	10.5832	18.8818	6.61885	60.5252	14.2969	68.1329	7.24106	17.9087	6.81537	81.8378	11.6767	60.7564	8.31768	25.7594	6.90245	82.1359	12.5624	1	60	60	0	1
738	screening	56.2873	8.413	8.53978	5.51818	64.8271	11.6496	42.3201	10.7737	19.5553	5.77135	61.8755	13.6791	56.8114	8.26138	8.47103	5.61717	65.2824	11.6729	42.7558	10.6013	19.4821	6.14842	62.2378	13.8449	68.9906	7.20879	18.8261	6.74237	83.4419	11.5627	61.4993	8.19722	26.6912	6.97636	83.7086	12.5628	0	3208	3208	0	1
739	screening	56.6491	8.63704	8.28415	5.60938	64.9332	11.9361	42.5627	11.0437	18.9465	5.93248	61.5092	13.9972	55.676	8.25373	7.62221	5.0375	63.2982	11.0589	41.3892	10.3578	18.787	5.58234	60.1762	12.9825	67.9043	7.41783	18.032	6.01657	81.417	10.9137	60.2787	8.16082	26.2505	6.50523	81.7281	11.8322	0	771	771	0	1
740	screening	58.2307	9.29013	9.47024	7.18643	67.7009	14.1508	44.5769	11.9849	20.7857	7.00441	65.3626	15.9746	57.5951	8.86727	8.98466	6.75478	66.5798	13.4091	43.5904	11.3857	20.6042	7.30495	64.1946	15.5899	68.5813	8.11996	18.8924	7.76554	83.3492	13.5483	61.1379	9.218	27.4732	7.99574	83.9985	14.4091	0	58	58	0	1
741	confirmatory	56.1643	8.08792	8.71999	7.2243	64.8843	13.1175	42.1299	10.5971	19.631	7.12316	61.7609	15.1096	55.5492	7.84322	8.13091	5.90409	63.6801	11.5587	41.2	10.128	19.409	6.48731	60.609	13.9232	66.249	7.13494	18.2407	7.8796	80.2155	12.8665	58.5477	8.045	26.4512	7.58425	80.5695	13.6008	0	211	29	182	0.137440758
742	confirmatory	63.0217	10.7571	9.88768	10.034	72.9094	18.5695	49.3659	14.0273	23.4203	9.89678	72.7862	20.9474	63.6474	9.54877	11.151	10.7587	74.7984	17.9924	49.4431	12.9079	24.2782	10.6781	73.7213	20.3626	73.8007	8.36878	21.6667	11.6446	91.1087	17.8789	66.8623	9.73182	31.7065	11.3662	93.3043	18.3206	0	22	22	0	1
744	screening	66.3091	11.8868	10.6788	10.0224	76.9879	18.7375	53.2747	14.881	22.5768	11.3077	75.8515	22.6864	65.5044	11.1674	10.2521	9.43185	75.7565	17.4842	50.8394	13.8534	22.4083	11.6405	73.2476	21.443	74.1848	11.5023	18.2545	11.2124	89.2737	19.1036	66.5071	12.3637	27.1182	11.0501	90.3253	20.1498	1	42	40	2	0.952380952
745	screening	55.2549	8.75593	9.34268	7.1097	64.5976	13.1493	42.9317	10.7775	20.3427	7.08269	63.2744	14.8309	55.7291	8.92557	7.99004	6.47782	63.7191	13.0198	42.1015	11.0357	19.0507	7.42004	61.1521	15.288	66.4012	8.25235	17.6683	5.64711	79.8195	11.2084	59.2537	8.7316	25.2854	6.24932	80.2817	11.7927	0	41	41	0	1
746	screening	59.5027	10.5228	9.76616	7.57027	69.2688	15.4397	45.5669	12.9879	21.0922	7.32022	66.659	17.572	58.1292	9.50909	8.49314	5.83103	66.6223	12.9466	43.1244	11.5254	20.393	6.3542	63.5174	15.1455	69.7321	9.27882	19.4636	7.7446	84.9688	14.1319	61.9875	9.99046	28.221	7.75944	85.7467	15.1	1	356	356	0	1
747	other	69.28	14.0848	13.5467	11.9864	82.8267	22.4752	60.64	15.4456	25.4433	15.2881	86.0833	26.9256	70.9096	13.6916	13.0706	13.2379	83.9802	23.7113	58.4078	15.5901	26.6593	16.1692	85.067	28.0036	71.9605	15.0991	17.1067	13.7795	87.581	24.8478	66.5494	15.2355	28.747	17.0757	93.3123	28.082	1	20	0	20	0
748	confirmatory	58.087	9.68754	8.61483	6.29615	66.7018	13.3798	43.9619	11.9825	19.0831	6.88305	63.045	15.9324	57.3519	9.31861	8.21049	6.11575	65.5624	13.0015	42.6532	11.6138	19.1609	6.77691	61.814	15.58	68.3023	9.3473	17.6606	7.17583	81.8777	13.6712	60.6038	9.89697	25.8239	7.50905	82.173	14.604	1	91	91	0	1
749	confirmatory	63.1051	9.3517	11.5725	11.1593	74.6775	17.9782	50.5217	12.1809	22.6558	10.1617	73.1775	19.3671	62.979	9.32629	10.9848	11.8009	73.9638	18.3799	48.9125	11.9955	22.8503	12.342	71.7628	21.0648	72.0688	7.9397	18.8804	12.5279	86.9167	18.1726	63.9457	9.10268	27.2935	12.3879	86.7971	19.0571	1	23	23	0	1
750	screening	66.0833	10.0413	12.0583	7.52156	78.1416	15.1033	53.8869	13.294	22.8767	7.73006	76.7637	17.7498	63.3824	9.41614	10.5535	7.0281	73.9359	14.0266	49.8827	12.1067	22.251	7.73155	72.1337	16.4099	75.2863	8.88895	20.7202	7.70538	92.2154	14.0178	68.4811	10.0115	28.6437	8.13595	93.1495	15.0808	0	129	129	0	1
751	screening	54.6422	8.81349	8.01615	5.43952	62.6584	11.967	41.1204	10.6985	18.7408	5.6723	59.8611	13.6813	54.4686	8.34364	7.72788	5.07709	62.1964	11.2813	40.324	10.2937	18.5513	5.56839	58.8753	13.2236	65.8639	8.30608	17.5448	5.87625	79.1266	11.4741	58.2988	8.66934	25.7453	6.18982	79.5981	12.0545	0	173	35	138	0.202312139
753	confirmatory	53.8688	8.21514	7.63647	5.99061	61.5052	11.7375	39.3055	10.3743	18.8339	5.60785	58.1394	13.7919	53.5947	7.74921	7.45061	5.89852	61.0453	11.4034	38.8513	9.97114	18.728	6.70597	57.5793	14.0739	66.0616	6.69308	18.0511	6.43697	79.3763	10.9193	57.9315	7.59567	26.1974	6.62504	79.7166	11.9646	1	40	21	19	0.525
754	confirmatory	56.5	15.3563	14.2143	22.2866	70.7143	34.7156	46.1429	17.9004	24.9286	21.0342	71.0714	35.1809	57.1207	11.7137	10.8172	18.1078	67.9379	27.6107	45.8197	14.2255	21.1335	18.3013	66.9532	29.9342	63.3929	14.2422	20.2857	24.3354	81.5714	34.8738	58.1786	15.1854	28.9286	23.4188	85.4286	34.6308	2	6	6	0	1
755	confirmatory	62.02	10.9266	11.0667	11.7943	73.0867	20.118	49.75	13.4555	21.8033	10.7889	71.5533	21.4317	61.2071	10.7262	10.5376	11.9574	71.7447	19.7403	47.0846	13.2599	22.1407	12.5691	69.2253	22.6754	70.8267	9.52606	18.5433	12.9561	85.4667	19.822	62.63	10.5732	27.13	12.6541	85.4533	20.7813	1	25	25	0	1
757	screening	55.8272	9.30132	7.66967	5.24055	63.4969	12.2593	41.3384	11.5661	18.582	5.61941	59.9204	14.3471	56.0042	8.94496	7.85492	5.60829	63.8591	12.342	41.4652	11.252	18.2402	6.2881	59.7054	14.7904	67.6048	8.4996	17.0046	6.38674	80.6373	12.3629	59.8586	9.32923	24.6187	6.57315	80.3302	13.3545	1	2270	326	1944	0.143612335
758	screening	55.7081	9.31129	7.64735	5.27498	63.3554	12.2848	41.2333	11.5436	18.6776	5.67556	59.9109	14.3543	55.8552	9.05468	7.89267	5.75412	63.7479	12.5619	41.4625	11.2681	18.4329	6.5069	59.8954	14.9761	67.3091	8.6302	17.1088	6.40005	80.4116	12.4752	59.6246	9.37746	24.8082	6.6717	80.2436	13.4507	1	2015	63	1952	0.031265509
759	screening	55.7781	9.29396	7.6573	5.25544	63.4354	12.2602	41.2893	11.5447	18.6243	5.64235	59.9136	14.334	56.0112	8.96547	7.89497	5.69766	63.9062	12.4299	41.5572	11.2249	18.3506	6.44377	59.9078	14.8731	67.5543	8.5304	17.1032	6.47748	80.6598	12.4624	59.866	9.31475	24.7392	6.69041	80.4346	13.4366	1	2119	177	1942	0.083529967
760	screening	55.7471	9.28579	7.65258	5.24138	63.3997	12.2449	41.2633	11.535	18.5824	5.62235	59.8457	14.3157	55.9641	8.96235	7.88597	5.65481	63.8501	12.4036	41.5158	11.2434	18.2751	6.35915	59.7909	14.8334	67.555	8.49791	17.0827	6.43745	80.6508	12.4035	59.8726	9.30635	24.6786	6.63535	80.3908	13.3794	1	2194	251	1943	0.114402917
761	screening	55.7862	9.28947	7.65924	5.24439	63.4455	12.248	41.3039	11.5436	18.5969	5.62751	59.9007	14.326	55.9579	8.91421	7.83627	5.61401	63.7942	12.3112	41.4684	11.207	18.2584	6.31523	59.7268	14.7473	67.3992	8.5448	16.9627	6.3817	80.3916	12.3808	59.6668	9.34004	24.6167	6.59495	80.1423	13.3379	1	2215	271	1944	0.12234763
764	screening	55.7136	9.30576	7.63967	5.25619	63.3532	12.2641	41.2394	11.5394	18.6363	5.65439	59.8757	14.3304	55.8284	9.0002	7.82157	5.65357	63.65	12.4212	41.3973	11.2294	18.3361	6.37904	59.7334	14.8182	67.3501	8.56706	17.0259	6.34211	80.3631	12.3606	59.6148	9.3315	24.7321	6.61915	80.1613	13.3387	1	2107	161	1946	0.07641196
765	screening	71.1923	9.40718	33.1923	25.5938	104.385	33.164	61.6154	15.8575	44.4744	25.4797	106.09	38.6823	66.6292	8.56654	20.6526	17.1572	87.2818	23.8584	54.7527	13.5434	37.4767	18.0433	92.2293	29.0753	79.3974	8.30168	47.2692	29.6011	124.013	37.9499	75.7436	10.3302	54.9487	27.7217	126.513	39.9629	1	13	13	0	1
766	confirmatory	81.8	10.6854	59.3	15.5638	141.1	25.0619	77.3	15.0706	64	13.7275	141.3	27.1582	72.378	9.75266	34.4514	17.2402	106.829	24.5979	64.1355	12.9552	52.0539	11.0045	116.189	21.2211	87	9.49854	77	9.15302	162.4	19.6876	85.9	9.97163	81.8	6.81175	166.3	17.4487	1	5	5	0	1
769	confirmatory	71	3.34664	12.3333	2.65832	83.3333	4.50185	60.6667	7.71146	24.5	3.83406	85.1667	5.77639	69.3921	9.64803	19.9556	21.598	89.3476	29.0778	55.6381	13.4761	34.2333	23.4083	89.8714	31.1838	78	5.51362	21.3333	1.63299	95.5	8.91628	72.8333	6.79461	28.5	2.34521	96.5	4.13521	1	4	4	0	1
770	screening	56.6944	6.23272	9.86111	6.00549	66.5556	9.73783	45.1389	9.78381	18.3889	7.56412	63.5278	13.0941	56.4691	9.24756	10.5502	11.0726	67.0193	18.2568	44.599	11.6783	20.9782	12.9444	65.5772	21.5814	65.5	8.04452	17.5	9.96995	80.3333	16.1245	57.9167	9.19433	25.1389	11.9359	79.4444	18.0039	0	6	6	0	1
771	screening	55.6967	8.92872	9.3447	9.36213	65.0414	16.0676	41.6408	11.4243	20.0508	9.51918	61.6916	18.2614	55.9084	8.21357	8.72401	7.62794	64.6324	13.6112	41.7597	10.6469	19.8209	9.30815	61.5806	17.0183	67.5334	7.88216	18.8229	10.4577	81.9303	16.6325	59.7518	9.08234	26.5711	10.6109	81.82	17.89	0	40	40	0	1
772	screening	58.0351	9.13036	10.4912	10.9369	68.5263	17.7745	43.3743	12.7224	18.9708	8.41807	62.345	18.5331	57.1518	8.58643	9.93251	9.35363	67.0843	15.2587	43.3915	11.2138	20.5661	10.4579	63.9576	18.4678	68.7485	7.05616	18.9825	10.3301	83.2807	15.6195	61.0936	8.22925	25.8655	9.97524	82.2632	16.2899	0	16	16	0	1
773	confirmatory	67.0232	12.7218	12.1072	8.75081	79.1304	18.7221	56.0119	15.9991	22.412	8.72824	78.4238	20.9763	62.7733	10.7956	10.0231	7.20487	72.7964	15.4246	49.7346	13.3949	21.6601	7.76494	71.3947	17.5492	76.1411	9.52305	20.59	8.52322	93.1422	15.3067	69.8253	10.7259	28.1113	8.91308	94.0049	16.4192	0	223	223	0	1
774	other	63	10.4994	11.2288	9.60092	74.2288	17.2427	50.8235	14.0643	20.9412	10.4725	71.7647	21.2779	61.604	8.90031	11.231	12.5554	72.835	18.8452	47.9957	12.5705	22.2687	13.7596	70.2644	22.9199	69.1242	9.44466	17.3791	10.279	83.6471	16.3978	62.0196	9.77542	24.4248	10.4741	83.8235	17.3642	0	14	12	2	0.857142857
775	screening	58.0368	8.83996	8.38583	5.89561	66.4227	12.4227	43.5802	11.4731	19.5143	6.17948	63.0945	14.7259	57.473	8.36275	7.64335	5.25891	65.1164	11.398	42.5798	10.8043	19.0793	5.76569	61.659	13.6166	68.235	7.95872	17.3523	6.46869	81.5102	11.8168	60.3301	8.83477	26.0068	6.77233	81.7704	12.7761	0	780	780	0	1
776	confirmatory	65.5429	9.49745	13.2714	13.3405	78.8143	20.6145	53.2	13.1687	23.8714	11.9568	77.0714	22.3039	63.4176	9.8783	12.1237	13.7062	75.5414	20.9282	49.6481	12.9374	24.2357	13.9602	73.8839	23.712	72.5667	8.37962	20.0714	14.5796	88.8857	20.9327	64.1905	9.75597	28.5857	13.8517	88.8476	21.7638	1	21	21	0	1
777	screening	54.1505	8.12914	7.53673	5.07925	61.6872	11.0348	39.6044	10.3144	18.6225	5.2856	58.227	12.9786	54.7801	8.09231	7.64843	5.00559	62.4285	11.0001	40.3268	10.2779	18.5472	5.4637	58.874	13.117	67.2554	7.11395	18.1825	6.18075	80.9057	11.0549	59.5948	8.01296	26.1883	6.38318	81.1032	12.0077	1	11232	11232	0	1
778	screening	55.89	8.73569	8.05105	5.5816	63.941	12.0302	41.6211	10.887	19.7602	5.9936	61.3813	13.9367	56.2796	8.7403	8.14076	5.52731	64.4204	12.0913	42.0845	10.8638	19.6544	6.25372	61.7389	14.2482	69.071	7.93272	19.2655	6.92162	83.7491	12.4965	61.5804	8.82625	27.6234	7.28469	84.3662	13.5143	1	11350	11350	0	1
780	other	59.1571	10.4318	10.5952	5.40627	69.7524	13.9916	48.1857	11.462	20.2905	6.23207	68.4762	15.4326	57.843	10.0136	11.0432	9.05047	68.8862	16.7499	46.08	11.9995	21.4215	10.0756	67.5015	19.3807	66.381	10.4989	18.6667	6.79103	81.4048	14.9706	60.0619	11.0307	25.4	6.96347	82.4333	15.6507	0	16	16	0	1
781	screening	56.1428	9.37981	8.12565	5.63966	64.2685	12.617	42.3487	11.6588	18.4309	6.20608	60.7796	14.915	55.2278	8.93012	7.36548	4.96652	62.5933	11.638	41.0334	10.8801	18.2197	5.88737	59.2531	13.7968	66.8926	8.78477	17.3201	6.23068	79.9069	12.1868	59.3523	9.32088	25.2571	6.98343	80.0419	13.1983	1	1066	1066	0	1
782	screening	55.7185	9.76436	7.83255	5.41523	63.551	12.8486	41.6351	11.814	18.1566	5.9178	59.7918	14.9206	54.9315	9.06509	7.19274	4.91764	62.1242	11.7626	40.3602	11.0006	17.9163	5.58675	58.2766	13.8227	65.7357	9.26996	16.3644	5.91689	78.1886	12.3798	57.9612	9.69559	24.4602	6.53928	78.1779	13.2829	2	682	682	0	1
784	screening	55.6611	8.52134	7.73643	5.1498	63.3975	11.4986	41.2148	10.8415	19.0643	5.55984	60.2791	13.7039	55.4765	8.23329	7.37789	5.15861	62.8544	11.1792	40.4502	10.3854	18.9931	5.90579	59.4433	13.4906	67.6806	7.32181	17.7233	5.81007	80.7608	10.7779	59.5152	8.15623	26.679	6.30027	81.1398	11.7711	1	124	124	0	1
785	confirmatory	68.6051	10.8502	11.5923	10.5449	80.1974	18.208	55.6372	14.5832	23.9628	11.7407	79.6	22.4424	67.9217	9.51077	11.1144	10.1108	79.0361	16.5847	53.1903	12.977	23.6788	12.3529	76.8691	20.8679	76.7756	9.47111	19.3115	11.857	92.9885	17.8172	69.1833	10.6541	28.4731	11.3985	94.3359	18.6952	1	38	37	1	0.973684211
786	confirmatory	54.9048	11.162	10.381	8.04659	65.2857	14.3741	42.8095	12.3232	18.0476	8.60509	60.8571	17.1356	56.699	9.6117	9.86382	9.09763	66.5628	17.1076	43.3191	13.5349	20.7849	10.2295	64.104	21.0292	64.7619	9.40162	16.3333	7.63763	77.5714	14.1689	57.0476	11.1556	24.3333	7.93935	78.1429	13.9903	1	6	6	0	1
787	confirmatory	69.2174	8.5086	17.1268	14.3824	86.3442	20.9215	56.8877	13.2897	30.1341	12.09	87.0217	22.9629	65.4005	7.54236	13.4917	9.38376	78.8922	14.8224	51.838	10.8143	28.095	8.62193	79.9331	16.6943	78.0652	5.94546	30.7971	12.9515	104.087	18.5384	72.2645	7.66757	38.8659	11.5642	106.678	19.0603	1	24	23	1	0.958333333
788	confirmatory	58.1591	8.80781	8.80387	7.81568	66.963	14.2475	43.7188	11.9686	19.5456	8.14604	63.2645	16.8204	55.6193	8.79927	7.74451	6.15003	63.3638	12.5052	41.4537	10.8432	19.7889	7.19486	61.2426	14.7147	69.7967	7.27008	20.151	8.32831	84.8605	13.5675	62.398	8.29612	28.8294	8.91712	85.5559	14.7511	0	68	68	0	1
789	confirmatory	53.8276	8.37046	8.23218	8.19176	62.0598	13.8535	40.4276	10.741	18.5333	8.47037	58.9609	16.3614	53.698	8.29545	7.57708	6.23487	61.2751	12.037	40.0286	10.1326	19.4232	7.6138	59.4518	14.617	68.1678	7.10954	19.5931	8.03463	82.292	13.1769	60.7954	7.69265	27.6138	8.2251	83.0161	13.9419	0	18	18	0	1
790	confirmatory	61.4229	9.04248	10.3465	10.4484	71.7694	16.9688	46.6911	12.8541	21.1917	10.3814	67.8828	20.1211	58.7776	9.05395	8.64554	7.54177	67.4231	14.133	44.1826	11.8968	20.7346	8.24113	64.9172	16.8409	71.7266	7.83919	20.611	11.0277	87.7468	16.7666	64.1688	9.36211	28.8662	10.6159	87.9818	17.9852	0	50	50	0	1
791	confirmatory	73.9048	10.1388	32.919	22.8916	106.824	31.6698	64.5524	15.4656	49.2857	16.6099	113.838	29.9737	59.9846	10.689	12.9951	11.2215	72.9797	19.4932	46.1889	12.738	33.0126	11.1964	79.2015	21.0668	84.0476	6.93977	49.2429	18.5803	130.195	25.9101	80.2476	8.85425	58.2	16.2915	133.895	25.2219	1	9	9	0	1
792	confirmatory	63.3667	12.1786	10.5571	6.07915	73.9238	15.7909	48.7952	14.1749	21.9	6.57052	70.6952	17.9367	61.3074	11.5076	11.0101	8.61416	72.3175	17.5644	47.0963	13.5531	23.1729	9.50933	70.2692	20.0116	71.5	12.0792	20.3143	6.74883	87.9	16.5325	65.0238	12.8724	28.8	7.27702	89.2286	17.199	1	20	0	20	0
793	screening	54.5732	7.84233	8.11003	5.59627	62.6832	11.2854	40.4602	10.3151	18.9634	5.90504	59.4236	13.3923	54.4085	7.48567	7.67063	5.04814	62.0792	10.4391	40.2931	9.7778	18.8345	5.58494	59.1276	12.5453	66.5747	6.78191	18.5484	6.32157	80.3791	10.8218	59.0897	7.63762	26.8799	6.68494	80.9444	11.7861	1	1153	1153	0	1
794	other	57.0224	11.1009	9.37978	6.57417	66.4022	15.2481	44.0933	13.1004	19.1619	6.94052	63.2552	17.3091	55.6109	9.52601	8.39517	5.65881	64.006	12.9228	41.639	11.4684	18.5425	6.31802	60.1816	15.0089	66.6858	9.47368	17.0326	6.8132	80.2356	13.4968	59.0476	10.1932	24.7487	6.99972	80.1121	14.4712	1	190	190	0	1
795	screening	53.7649	8.92848	8.0665	5.62053	61.8314	12.046	39.7011	10.8315	18.8523	5.84058	58.5534	13.9561	53.0801	8.74616	7.54064	5.07186	60.6208	11.4762	38.8966	10.3518	18.6227	5.50833	57.5193	13.2096	64.8873	8.45135	18.0744	6.14743	78.4302	11.7988	57.2495	8.88034	26.2522	6.38002	78.8838	12.4954	0	240	125	115	0.520833333
796	screening	56.1481	9.28644	7.95394	5.58792	64.1021	12.4931	41.9222	11.3928	19.5302	6.03005	61.4525	14.3794	55.7801	8.91257	7.4527	5.19398	63.2328	11.8097	41.1633	10.8209	19.3038	5.92382	60.4671	13.7928	67.415	8.6647	18.0077	6.17434	80.9126	12.1437	59.621	9.19716	26.8649	6.8505	81.6693	12.9908	0	466	370	96	0.793991416
797	screening	57.4529	9.94859	8.55165	6.00305	66.0046	13.7075	43.4857	12.378	19.131	6.07495	62.6167	15.842	56.5094	8.71968	7.83	5.42851	64.3394	11.96	41.848	10.9455	18.684	6.06765	60.532	14.2025	67.318	8.76097	16.8838	6.18223	80.2649	12.4172	59.5318	9.34586	25.2858	6.4243	80.6332	13.0341	1	94	94	0	1
798	screening	58.6685	10.2211	9.2391	7.33988	67.9076	15.1027	44.435	12.9784	20.7243	7.53932	65.1593	17.8089	57.2474	9.44845	8.18035	5.92231	65.4277	13.0678	42.7674	11.7262	20.2296	6.72922	62.997	15.6133	69.3507	9.1702	19.6616	7.69975	84.4511	14.3158	61.9295	9.9275	28.1791	8.1015	85.2836	15.4166	1	264	264	0	1
799	screening	55.7785	9.20812	7.9561	5.64348	63.7346	12.4477	41.3045	11.5812	18.8558	5.97992	60.1603	14.5867	54.559	8.62876	7.32075	4.96518	61.8798	11.343	39.7319	10.7307	18.7536	5.58881	58.4855	13.4019	67.0203	8.14925	18.1605	6.19333	80.6261	11.6011	59.4006	8.70189	26.4124	6.66909	80.9471	12.4814	1	754	754	0	1
800	screening	58.0786	9.79497	8.48095	6.66237	66.5596	13.9812	43.6226	12.4123	20.1121	6.89546	63.7346	16.406	57.1358	9.14614	7.74056	5.60509	64.8764	12.3903	42.3471	11.3256	19.8785	6.34137	62.2256	14.7354	68.7613	9.06147	18.9003	7.03858	83.131	13.3824	61.2016	9.65893	27.691	7.45062	83.9503	14.2933	1	583	583	0	1
801	confirmatory	73.3214	12.567	40.5714	24.5378	113.893	36.1267	70.6786	14.3992	47.25	23.5429	117.929	36.4305	70.1109	12.3942	34.7546	21.5088	104.866	32.5477	66.2487	14.7619	47.6101	16.6206	113.859	29.4596	82.2857	11.6678	54.0357	26.5741	135.071	37.1682	80.1429	13.0205	57.9286	26.6054	137.036	38.3845	0	7	7	0	1
802	screening	56.8125	9.21192	8.06764	5.56466	64.8802	12.5041	42.3266	11.6085	18.9552	5.79686	61.2818	14.5577	56.3891	8.63931	7.5089	5.07766	63.898	11.5043	41.5188	10.8963	18.7326	5.60076	60.2515	13.6102	68.0145	8.16805	17.4784	5.94932	81.1406	11.498	60.1155	8.86891	25.8593	6.41455	81.243	12.4417	0	455	409	46	0.898901099
803	screening	55.7114	8.81969	8.24709	6.11816	63.9585	12.6361	41.4399	11.3776	18.5935	6.3575	60.0334	14.9697	55.262	8.24466	7.64876	5.25095	62.9107	11.314	40.551	10.6089	18.3269	5.76379	58.8779	13.6189	66.1708	8.02467	17.2998	6.56442	79.3457	12.0178	58.5024	8.77689	25.2311	6.67839	79.2599	12.8462	1	614	614	0	1
804	screening	61.4773	10.0127	9.47803	6.59572	70.9554	14.2269	47.9182	12.8928	20.0852	6.90592	68.0034	16.5805	59.2768	9.11893	8.1871	5.59687	67.4639	12.4516	44.9001	11.5305	19.5286	6.23502	64.4287	14.4861	70.614	9.0109	17.6212	6.87181	84.5367	13.1229	62.921	9.87466	26.1741	7.35548	84.9245	14.0565	0	595	595	0	1
805	summary	58.2571	9.55252	10.6762	10.5616	68.9333	18.4095	43.5905	12.9672	21.6381	9.76072	65.2286	20.6957	59.2137	8.46965	11.9533	11.2613	71.167	18.1524	45.0807	12.9808	23.2255	11.2024	68.3062	22.3389	69.4762	8.21712	21.7524	14.0246	87.4952	21.5014	61.7905	9.93798	29.5333	12.3888	87.5238	22.5517	1	15	15	0	1
806	confirmatory	64.8	16.4574	22.9	24.6597	87.7	39.8722	55.2	20.9698	32.2	22.1851	87.4	42.301	66.1394	12.5842	23.707	26.4956	89.8464	37.7212	55.2006	18.7539	37.0982	23.4854	92.2987	40.5451	75.9	15.6308	36.2	32.8424	110	49.1008	66.6	22.4212	44.1	28.4662	109	50.7674	0	5	5	0	1
807	screening	56.0196	8.80398	9.28092	9.14411	65.3005	15.6484	42.3718	11.6221	19.8008	8.73568	62.1726	17.6465	54.6956	8.20922	8.08724	6.49478	62.7829	12.4189	40.7359	10.2498	19.9861	7.48411	60.722	14.7546	67.8539	6.95633	19.6296	9.1928	82.6122	14.4736	60.2397	8.0616	27.8658	9.25445	83.3585	15.2798	1	54	10	44	0.185185185
808	screening	56.5305	9.89252	8.13282	5.73688	64.6633	13.2129	42.5045	11.8728	19.6559	6.19834	62.1604	15.0651	56.2473	8.98908	7.68828	5.498	63.9356	12.1596	41.877	10.9592	19.7517	6.29541	61.6287	14.212	68.2115	8.61704	18.3549	6.23978	81.9825	12.0789	60.3818	9.15919	27.3723	6.9364	82.7286	13.0747	0	213	164	49	0.769953052
809	confirmatory	59.6269	9.37125	8.73946	6.85071	68.3664	13.7656	44.7357	12.1354	19.9212	6.99194	64.6569	16.2584	58.7283	8.60464	7.84183	5.88908	66.5701	12.1696	43.6551	11.0464	19.4778	6.38636	63.1329	14.5241	69.6489	8.00284	17.8324	7.64473	83.3815	13.0645	61.6598	9.1144	26.613	7.65594	83.6141	14.1477	0	197	197	0	1
810	confirmatory	56.5788	11.3473	9.44275	7.23571	66.0216	15.9453	44.2781	13.4235	18.5241	7.33326	62.8022	17.9212	54.8869	10.1698	8.54298	6.38381	63.4298	14.1605	41.7944	12.0282	18.2317	6.96873	60.0261	16.1185	65.7503	9.9848	16.7822	7.53426	79.2083	14.5135	58.4433	10.6199	23.9091	7.57066	79.0105	15.3758	1	98	98	0	1
811	screening	57.3111	10.0833	8.44444	7.33161	65.7556	13.8534	46.8444	11.5009	19.3111	11.0799	66.1556	19.1097	57.9203	9.31966	10.8429	13.6665	68.7632	20.0614	46.2065	12.531	22.0378	15.9183	68.2443	25.618	61.8222	11.087	15.5111	9.94901	74.6222	15.8577	54.6222	10.4518	22.1778	11.3384	75.0889	17.2229	1	8	8	0	1
812	confirmatory	58	5.696	9.5	3.74907	67.5	7.69199	43	6.01849	22.3	5.03433	65.3	9.23821	60.3795	7.64578	10.3298	8.218	70.7093	13.9694	45.5137	9.89374	26.3679	12.6784	71.8816	19.1035	70.4	4.40202	19	2.90593	84.7	5.53875	62.8	3.76534	31.9	6.67416	88.8	6.76264	0	4	3	1	0.75
813	screening	57.4286	10.3938	6.14286	5.02375	63.5714	13.3234	42.75	11.7588	16.9286	5.82414	59.6786	14.3115	56.6332	10.14	7.98191	9.16015	64.6151	17.5248	42.5387	12.5081	19.3202	12.7941	61.8589	21.9246	66.0357	8.50482	14.8214	6.82617	76.6786	13.733	58.3571	9.86657	21.3214	6.90707	76.1429	14.3649	1	8	8	0	1
814	confirmatory	60.419	11.3669	9.25714	7.87893	69.6762	17.4513	48.0952	13.8602	22.5714	8.76933	70.6667	19.5447	62.4993	9.52215	10.5521	9.26785	73.0514	16.4047	48.6955	12.2803	24.0357	10.3294	72.7312	19.2981	74	8.79685	21.7905	10.4759	91.4667	16.8586	67.3333	10.1287	31.3619	10.2546	93.0095	17.3491	0	13	13	0	1
815	confirmatory	65.6667	17.1908	46.5333	19.0895	112.2	35.7315	61	20.3083	54.3333	20.756	115.333	40.355	61.5463	11.186	33.6107	15.491	95.1571	24.4033	54.6412	13.4054	47.2316	12.8359	101.873	25.0502	74.8667	12.2233	63.2667	11.2407	136.933	22.3526	73.4	12.07	68.7333	10.532	141.133	21.8987	0	6	1	5	0.166666667
817	other	56.0779	9.06365	7.4676	5.30379	63.5455	12.0981	41.0652	11.2142	19.3133	5.76597	60.3785	14.1449	55.8625	8.7542	7.08481	5.14435	62.9473	11.6259	40.5372	10.8377	19.0938	5.9124	59.631	13.8066	67.5993	8.01053	17.4572	5.94813	80.4867	11.3918	59.4539	8.66046	26.5732	6.57403	80.9208	12.3458	1	264	264	0	1
818	screening	54.982	8.97247	7.95545	5.34415	62.9375	12.1387	41.1887	11.2912	17.9423	5.71484	59.131	14.2706	54.369	8.41347	7.36162	4.82773	61.7306	11.1488	40.1112	10.5553	17.6881	5.34534	57.7993	13.2043	65.5227	8.22505	16.8269	5.80461	78.182	11.5245	57.978	8.84972	24.4861	6.27816	78.0996	12.388	0	1657	1657	0	1
819	screening	55.3009	8.90259	7.72377	5.35892	63.0246	11.9306	40.9294	10.8711	19.2596	5.75321	60.189	13.7989	55.2227	8.53736	7.24083	4.95798	62.4635	11.249	40.4581	10.4475	18.9743	5.64439	59.4324	13.2606	66.8422	8.17087	17.8151	5.94686	80.0827	11.4633	58.9873	8.70043	26.7164	6.45482	80.696	12.2896	0	900	261	639	0.29
820	confirmatory	61.0564	10.5395	12.3282	18.0947	73.3846	27.273	45.7936	16.3207	23.9603	16.0671	69.7538	30.0414	58.6794	7.46456	8.8485	8.3567	67.5279	13.722	43.221	11.1996	22.1449	9.4498	65.366	17.3935	70.4436	8.9446	22.6615	17.6641	88.9282	25.8319	62.6667	11.0602	31.5218	15.7873	89.6154	26.3593	1	39	36	3	0.923076923
821	confirmatory	54.9506	9.19196	8.21627	5.70054	63.1669	12.549	41.1011	11.2541	18.7168	5.89537	59.8179	14.445	54.454	8.66701	7.79832	5.19266	62.2523	11.6328	40.3966	10.5351	18.5476	5.67103	58.9442	13.5631	65.312	8.52034	17.4937	6.17473	78.5924	12.023	57.7778	9.04828	25.3825	6.51036	78.8545	12.7566	0	285	285	0	1
822	confirmatory	54.7279	9.0695	8.14739	5.49532	62.8753	12.3324	41.0449	11.2229	18.4922	5.6173	59.5371	14.208	54.3206	8.33499	7.69263	4.93261	62.0132	11.1355	40.2198	10.3849	18.1863	5.29511	58.4061	13.1073	65.8005	7.86979	17.4762	5.89036	78.9854	11.2425	58.2283	8.57774	25.1901	6.12144	79.0551	12.0694	0	515	515	0	1
823	screening	55.6397	8.87613	8.16427	5.83627	63.804	12.3142	41.5534	11.0773	19.2983	6.04775	60.8517	14.2345	55.3703	8.33489	7.59651	5.15049	62.9668	11.1348	40.8252	10.2703	19.2125	5.75456	60.0377	13.1296	67.1608	7.78423	18.373	6.30697	80.9628	11.4092	59.5097	8.33913	27.0283	6.78267	81.6389	12.2695	0	527	125	402	0.237191651
824	screening	55.8663	8.96848	8.33634	5.72576	64.2027	12.3533	41.7858	11.1521	19.0411	6.01883	60.8269	14.3547	55.5548	8.42897	7.78694	5.04882	63.3418	11.2253	41.0969	10.4362	18.9052	5.63017	60.0021	13.2641	67.2442	7.93744	18.0654	6.18685	80.8762	11.4967	59.5836	8.51011	26.3777	6.53565	81.2678	12.2455	0	539	132	407	0.244897959
825	confirmatory	50.7262	9.94239	6.8371	7.75292	57.5633	15.005	37.2353	11.5426	17.3808	7.89022	54.6161	16.7168	50.5348	9.20601	6.28083	5.93467	56.8156	12.7312	36.0866	10.7162	17.0075	7.05789	53.0941	15.0063	63.233	8.71403	16.6501	8.53166	75.1961	14.482	54.8627	9.15663	25.0452	8.60887	75.0068	15.2789	1	45	41	4	0.911111111
826	confirmatory	57.4118	12.6207	12.2794	18.0865	69.6912	29.1521	44.6618	15.7768	21.7279	17.2552	66.3897	31.0513	59.7495	9.97078	10.2078	11.2064	69.9573	19.3364	46.0406	12.837	21.3388	13.4715	67.3794	22.9915	68.9265	11.1453	19.7647	16.669	85.5662	25.9634	62.3088	12.3285	27.4338	16.5053	85.8529	27.3037	1	13	12	1	0.923076923
827	screening	54.8652	8.92501	7.93179	5.36084	62.797	12.1269	41.0837	11.2655	17.9079	5.73805	58.9916	14.2609	54.3131	8.33855	7.35981	4.8413	61.6729	11.1018	40.1066	10.5112	17.6583	5.37238	57.7649	13.171	65.5772	7.9945	16.8522	5.8315	78.2553	11.3918	58.0534	8.69544	24.4996	6.32156	78.1682	12.3075	0	1338	1338	0	1
828	screening	57.9666	9.45107	8.53785	6.22505	66.5045	13.202	44.0739	11.9216	19.2051	6.43899	63.279	15.2732	56.8913	8.77464	7.77951	5.41262	64.6708	11.8553	42.3197	10.9737	18.9419	6.00493	61.2616	13.9156	68.0996	8.65716	17.342	6.61024	81.3209	12.4953	60.3224	9.33627	25.5419	7.01733	81.4426	13.3476	1	482	482	0	1
830	confirmatory	60.9081	10.5614	11.8495	17.0653	72.7576	25.9502	45.5263	16.2169	23.4333	15.8441	68.9596	29.4535	58.747	7.77989	8.76807	8.62762	67.5151	14.2631	42.7177	11.897	21.9019	10.7954	64.6196	19.191	70.1909	9.13592	22.1697	17.58	88.2879	25.5533	62.2273	11.2658	31.0061	15.8848	88.6081	26.4256	1	44	39	5	0.886363636
831	confirmatory	57.6916	10.0843	12.6524	15.2524	70.344	22.4485	43.451	13.1914	22.0517	13.2537	65.5027	23.8767	56.4616	9.40573	11.1798	10.8602	67.6415	17.7045	42.6581	12.3492	22.1819	11.692	64.84	21.7794	67.4492	10.213	24.9626	19.3156	88.8645	27.492	60.9127	11.9975	32.3743	17.772	89.5615	28.6163	1	34	34	0	1
832	confirmatory	61.9223	10.1884	14.0869	13.6614	76.0093	21.3309	49.0322	13.8334	27.7521	13.9142	76.7843	25.1536	59.848	9.3785	11.7274	9.30251	71.5754	16.1003	46.5392	12.0677	25.2354	9.70979	71.7746	19.0162	71.769	9.47013	27.7175	14.642	95.2592	22.0419	65.6479	10.6449	35.5038	13.7021	97.1207	22.7415	1	70	68	2	0.971428571
833	screening	61.0016	8.94001	9.53684	6.616	70.5385	12.6206	47.6125	11.4907	21.3363	7.09142	68.9487	14.9516	60.3164	8.36632	8.55068	7.08231	68.8671	12.7257	45.8368	11.0475	21.53	8.2122	67.3668	15.465	70.3947	7.98973	17.9218	7.06951	84.4395	11.8026	62.409	8.71762	27.0474	8.02239	85.1503	12.9399	1	75	75	0	1
834	screening	56.7135	9.30081	7.95055	5.77158	64.664	12.4831	42.8536	11.2656	19.4489	6.16292	62.3025	14.3182	56.321	8.66475	7.61355	5.49809	63.9346	11.7773	41.8066	10.7178	19.4621	6.30042	61.2687	13.9072	68.555	7.94418	18.3864	6.44732	82.3201	11.6413	60.8081	8.60195	27.355	7.19605	83.0716	12.6492	0	113	113	0	1
835	confirmatory	66.9	10.322	18.6	18.0321	85.5	26.1545	57.7	13.4334	33.5	18.8105	91.2	30.0843	71.0459	8.47799	28.6464	20.2866	99.6923	26.4927	63.0648	11.8258	46.3995	18.6687	109.464	28.2423	76.8	10.4115	35.9	24.6417	109.9	35.0728	71.3	14.4764	42.4	22.7166	110.6	37.4735	1	5	5	0	1
836	screening	55.3872	8.99289	7.61145	5.27258	62.9986	11.8411	40.6573	10.9996	19.2886	5.78597	59.9459	13.8894	55.3888	8.741	7.17634	5.05243	62.5652	11.4637	40.3895	10.5954	19.0143	5.96181	59.4038	13.5738	67.1221	8.16016	17.646	5.93362	80.2038	11.3466	59.1147	8.68596	26.6251	6.64632	80.7405	12.2253	0	229	151	78	0.659388646
837	other	63.4683	8.43859	10.0661	8.04288	73.5344	14.5161	49.7381	12.6721	20.5529	8.79978	70.291	17.6749	61.0672	8.77598	9.47406	8.7663	70.5413	15.0596	47.266	11.8213	20.8388	10.9616	68.1048	18.4284	72.1958	7.38152	17.8148	8.19313	86.1561	13.3611	64.4471	9.19137	26.0873	9.06623	86.2328	14.1258	1	13	13	0	1
838	confirmatory	77.5	12.7451	42.197	33.4945	119.697	46.0658	66.6515	23.5689	67.3182	22.8218	133.97	45.0224	59.4825	8.82301	18.7576	13.9944	78.2401	20.3631	47.9479	11.6205	40.4069	12.6179	88.3548	21.699	87.697	7.0164	70.2879	19.5706	155.258	29.157	85.0455	9.76876	77.5758	13.6236	160.273	24.8079	1	12	12	0	1
839	confirmatory	56.7589	9.89434	8.69565	7.77398	65.4545	14.9678	42.9842	12.2779	21.2648	9.18402	64.249	17.8743	54.3525	9.21692	7.7218	6.50498	62.0743	13.1387	40.6589	10.6866	21.8045	9.12243	62.4633	16.3503	70.3478	8.06654	22.8379	9.16609	86.8735	15.3054	62.5573	8.92393	33.5296	11.0771	89.6877	17.4101	0	16	16	0	1
841	screening	55.7338	9.30771	7.76536	5.44215	63.4991	12.3384	41.4011	11.3748	19.2106	5.92137	60.6117	14.242	55.3263	8.81418	7.23448	5.01303	62.5607	11.5006	40.6046	10.7464	18.9884	5.71936	59.593	13.4436	67.1248	8.49962	17.8882	6.04175	80.4552	11.7048	59.3411	8.9772	26.7163	6.69896	81.0846	12.5558	0	1868	1868	0	1
843	confirmatory	61.7167	11.1334	16	21.1334	77.7167	30.6252	48.6083	16.0526	25.7333	18.9279	74.3417	32.8584	60.5783	7.82589	13.1988	11.9662	73.7771	17.5859	46.9903	11.6593	23.845	12.7849	70.8353	21.5953	71	8.57983	25.675	19.0969	92.7917	26.7198	64.4833	10.6967	31.475	18.1742	92.625	27.8333	1	16	16	0	1
844	confirmatory	56.5598	10.645	9.15447	8.65075	65.7143	16.644	41.3786	12.8672	22.144	9.34109	63.5226	19.1235	55.0169	8.94576	8.26716	6.28036	63.2841	12.7402	40.1566	10.8491	21.6675	7.87926	61.8241	15.4393	69.7515	7.3716	22.007	9.51657	86.8153	14.5643	62.4878	8.08567	31.475	9.7355	88.1394	15.6135	1	41	41	0	1
845	other	56.7468	9.17055	8.16971	5.65661	64.9165	12.3837	42.2697	11.3081	20.0167	6.21441	62.2864	14.5011	56.4867	8.77197	7.6648	5.35424	64.1515	11.7777	41.6892	10.8134	19.786	6.21269	61.4751	13.9764	68.1953	8.43434	18.5239	6.43332	82.1032	12.1338	60.3912	9.03843	27.5639	7.18676	82.9547	13.1097	0	354	354	0	1
846	confirmatory	64.6849	9.8173	13.2334	11.667	77.9183	19.1701	51.0977	13.9496	25.0122	11.3474	76.1099	22.7864	60.9573	9.00726	10.6483	7.84598	71.6055	14.6011	47.3705	11.8118	23.9542	8.44383	71.3248	17.5409	73.6558	8.7219	25.1219	11.4464	94.3366	18.2847	67.3448	9.91157	33.2281	11.1648	96.1044	19.4077	1	91	81	10	0.89010989
847	screening	55.182	8.56842	7.67398	5.40776	62.8559	11.6633	40.9635	10.8805	18.3028	5.65683	59.2663	13.6829	55.0475	8.10917	7.27865	5.13359	62.3261	10.9679	40.3521	10.2678	18.2474	5.68203	58.5995	13.1058	66.8514	7.39741	17.3279	6.08425	79.691	10.8686	59.0986	8.05938	25.4481	6.43595	79.8168	11.7778	0	206	177	29	0.859223301
848	other	56.2289	9.22317	7.90136	5.60508	64.1302	12.3536	41.5164	11.1899	19.7866	5.79615	61.3031	14.225	56.4295	8.74299	7.53329	5.36057	63.9628	11.7726	41.6663	10.7488	19.4604	6.05493	61.1267	13.8171	68.19	8.19804	18.2424	6.07396	81.7358	11.4968	60.3087	8.59373	27.2308	6.62595	82.3446	12.2313	1	152	152	0	1
849	confirmatory	62.1401	10.1538	9.84482	6.95411	71.9849	14.6925	48.947	13.1118	20.2915	7.25055	69.2384	17.1102	59.6309	9.09551	8.35241	5.7934	67.9833	12.6266	45.3848	11.6342	19.625	6.45538	65.0098	14.7108	70.8455	9.14342	17.6424	7.1916	84.9295	13.5434	63.204	10.0459	26.1316	7.65409	85.332	14.5062	0	401	401	0	1
850	confirmatory	61.7382	9.97064	9.49113	6.71548	71.2293	14.1905	48.3195	12.8097	19.9799	7.05075	68.2993	16.5239	59.5951	9.08147	8.28555	5.73394	67.8807	12.5251	45.3329	11.5755	19.5491	6.42107	64.882	14.6206	70.8288	9.06978	17.7195	7.1472	84.7589	13.3614	63.2722	9.92057	26.1363	7.64442	85.163	14.2486	0	381	381	0	1
851	confirmatory	57.4144	10.1005	9.74913	11.0052	67.1635	18.519	43.5793	12.1928	19.9546	10.8564	63.5339	20.0895	55.2084	9.55531	8.21724	8.22804	63.4256	15.0053	41.5057	11.2153	19.3954	9.73636	60.9011	17.5364	65.6024	9.9966	17.6841	11.4544	79.5996	18.7361	58.1999	10.6165	25.3368	11.4058	79.7233	19.3731	1	44	44	0	1
852	confirmatory	66.3377	10.0114	14.578	14.7734	80.9157	22.3179	53.0999	14.9894	27.2839	13.4017	80.3838	25.618	62.929	9.03483	11.2081	9.2949	74.1371	15.7948	49.256	12.1707	25.7752	9.65046	75.0312	18.828	75.8185	8.58052	26.917	13.3715	98.1534	20.1531	69.4246	10.0621	35.1857	12.3142	100.211	20.9692	1	140	132	8	0.942857143
853	screening	56.1816	9.39402	7.93319	5.56786	64.1148	12.5599	41.8602	11.4538	19.4997	6.00212	61.3599	14.5395	55.8471	8.82068	7.46048	5.09951	63.3076	11.6155	41.2084	10.671	19.3092	5.81574	60.5176	13.568	67.5526	8.42081	18.0848	6.12525	81.1144	11.8485	59.7731	8.94534	27.061	6.63214	81.8355	12.6591	1	772	184	588	0.238341969
854	confirmatory	60.3913	10.2662	13.4493	17.6304	73.8406	26.1074	46.9312	14.186	23.6123	16.2272	70.5435	28.1571	59.1758	7.70708	11.4897	10.1259	70.6655	15.7422	45.3059	11.2861	22.233	11.1442	67.5389	19.5699	70.4529	8.26568	23.3913	16.3787	90.1812	23.3927	63.9746	10.1596	29.7826	15.4	90.3188	24.2342	1	24	24	0	1
855	confirmatory	55.5565	11.0488	8.99718	9.01348	64.5537	17.3177	41.9159	13.5387	18.499	9.1211	60.4149	19.9704	54.5789	9.70146	7.69874	6.75279	62.2776	13.9721	40.456	11.6327	18.1737	7.79171	58.6297	16.5993	64.4628	10.415	16.8648	9.53413	77.8479	16.7762	57.0877	10.9387	24.8841	9.89251	78.2089	17.9791	2	65	65	0	1
856	confirmatory	57.2303	10.1526	9.19865	10.289	66.429	17.819	43.4263	12.0741	19.666	10.2402	63.0923	19.2977	55.408	9.53913	7.94192	7.77341	63.35	14.561	41.478	11.1942	19.3027	9.25658	60.7807	16.9685	66.0613	9.7409	17.4316	10.6891	79.7859	17.6956	58.4606	10.4091	25.2364	10.7633	79.8343	18.3971	1	44	44	0	1
857	confirmatory	59.8657	9.21622	8.49313	5.93395	68.3588	12.98	45.0846	11.7117	19.9287	6.25652	65.0133	14.7167	58.291	8.84153	8.07814	6.13431	66.3691	12.6141	43.7597	10.9102	19.9977	7.02332	63.7574	14.7339	69.2877	8.28008	17.504	6.28342	82.6994	12.1486	61.2307	9.03392	26.1836	6.8488	82.9689	12.7225	1	90	90	0	1
858	confirmatory	60.4312	9.03369	8.80885	6.07201	69.2401	12.8982	45.8256	11.5878	20.0433	6.29634	65.8689	14.9708	59.2308	8.591	8.27281	5.79464	67.5036	12.132	44.4539	10.9048	19.9818	6.32849	64.4357	14.197	69.9442	7.90675	17.8035	6.49443	83.7047	12.0076	61.935	8.8565	26.506	6.71319	84.009	12.6978	1	216	216	0	1
859	confirmatory	56.4273	8.88763	9.77316	7.295	66.2004	13.8755	42.8155	11.4334	20.2105	7.24051	63.026	15.9761	55.8613	8.37724	8.4476	5.82302	64.3089	11.9535	42.3053	10.5704	19.3278	6.48719	61.6331	14.1179	67.4278	7.66633	19.4289	7.45394	82.2256	12.8795	60.4392	8.63683	27.4377	7.84615	82.9237	13.8006	1	145	145	0	1
860	confirmatory	56.0172	9.12864	9.54037	7.30807	65.5576	14.1596	42.4796	11.6313	20.2818	7.25412	62.7614	16.2226	55.9528	8.54466	8.4166	5.86906	64.3694	12.1899	42.2742	10.718	19.5217	6.54446	61.7959	14.3627	67.676	7.61628	19.6021	7.57612	82.6195	12.9673	60.5752	8.67628	27.789	7.92678	83.3693	13.9384	1	176	176	0	1
861	screening	58.5708	9.69713	9.32325	6.99084	67.8941	14.2101	45.0913	12.5621	19.2712	7.08739	64.3625	16.8661	56.9653	8.83477	8.32938	5.95873	65.2946	12.4517	42.7924	11.3288	18.7601	6.42119	61.5525	15.0094	67.2429	8.77545	16.9957	7.19025	80.6561	13.2128	59.5771	9.59379	24.6936	7.31092	80.5009	14.277	1	316	316	0	1
862	screening	62.163	11.4621	10.6044	7.32829	72.7674	16.249	50.0129	14.3878	20.7721	7.6206	70.785	18.9008	58.943	10.4701	9.07794	6.17091	68.0209	14.3038	45.6406	12.6316	20.1414	6.82102	65.782	16.4789	72.0027	9.53447	19.7413	7.39547	87.7831	14.2955	65.2009	10.4557	27.0614	7.85661	88.2484	15.5073	1	1459	1459	0	1
863	other	63.75	15.9578	17.8056	21.7056	81.5556	36.0083	48.5	21.3709	29.7778	18.6043	78.2778	38.8636	61.7167	10.9494	17.5691	14.9097	79.2858	24.4331	50.6694	15.9482	29.7654	14.0876	80.4348	28.8948	74.2778	12.5507	32.9444	22.7633	103.75	35.6742	68.3056	14.9491	39.6667	20.9244	105.194	36.8594	1	9	9	0	1
864	screening	53.6541	8.9056	8.69173	9.90887	62.3459	16.5549	39.2287	11.7748	18.1053	9.39694	57.334	18.8102	53.2699	7.81023	7.65805	6.37339	60.928	12.0654	38.5809	10.4621	17.6965	6.81455	56.2775	14.8351	64.6987	7.88976	17.4844	10.0066	77.8877	15.9787	57.0409	8.73256	24.7429	9.49806	77.4312	16.6853	1	50	50	0	1
865	screening	55.4735	8.95689	9.26866	9.91686	64.7422	16.6527	41.4916	12.3739	18.4043	9.52293	59.896	19.3864	54.9329	8.09281	8.19747	6.71265	63.1304	12.7003	40.2115	11.187	18.0532	7.36627	58.2647	15.9322	65.7981	7.91777	17.5907	9.94492	79.3981	15.8326	58.3543	9.08774	24.6438	9.55263	78.6928	16.7137	1	60	60	0	1
866	screening	58.5879	9.54482	8.87525	7.14692	67.4631	14.1897	44.9953	12.1283	19.2485	7.33997	64.2438	16.3175	56.8278	8.89155	7.90382	5.9277	64.7316	12.4391	42.4248	11.0976	18.9167	6.67896	61.3415	14.6404	68.016	8.94656	17.2852	7.58686	81.3708	13.7339	60.3112	9.64118	25.3649	7.95269	81.4412	14.6233	1	245	245	0	1
867	screening	57.4279	8.9678	8.58319	7.54781	66.0111	14.1412	43.6917	11.6331	19.4756	7.53028	63.1673	16.2477	56.0616	8.21149	7.79354	6.05728	63.8551	11.9836	41.4591	10.6594	19.088	6.69126	60.5471	14.4318	66.3474	8.51323	17.1462	8.03251	79.6178	13.9318	58.659	9.27526	25.5919	8.15046	79.952	14.8015	1	147	147	0	1
868	screening	52.9584	8.22219	7.18724	5.04529	60.1456	11.1101	38.3823	10.396	18.3559	5.30892	56.7382	13.042	54.252	8.01148	7.39585	5.48529	61.6478	11.3056	39.6522	10.3294	18.7065	6.29357	58.3587	13.6711	66.7964	6.80564	17.9758	6.89791	80.1052	11.3799	58.8608	7.86195	26.1727	7.33556	80.2618	12.6075	0	1939	1939	0	1
869	screening	55.3166	9.17284	8.52516	5.91288	63.8418	12.5615	41.6701	11.044	19.9672	6.13511	61.6373	14.3127	55.117	8.31093	7.96837	5.29814	63.0854	11.2624	40.97	10.1531	19.5574	5.91443	60.5274	13.2897	67.7141	7.36278	18.9968	6.15544	82.0307	10.851	60.0936	8.00285	27.5946	6.4228	82.8411	11.7512	0	153	6	147	0.039215686
871	screening	59.9774	10.0595	10.012	6.38123	69.9894	14.1823	46.3889	12.7887	20.5774	6.66372	66.9663	16.5897	58.5585	8.99647	9.03721	5.58065	67.5957	12.4487	44.2225	11.4822	20.097	6.1457	64.3194	14.7933	70.1756	8.83988	19.0322	6.79313	85.219	13.0248	62.738	9.68481	27.1723	7.00012	85.6118	13.9893	1	1584	1584	0	1
873	screening	56.6572	9.38676	7.94356	5.62608	64.6007	12.596	42.0804	11.6269	19.5463	6.08833	61.6268	14.728	56.157	8.89502	7.34204	5.11692	63.499	11.6903	41.2278	10.9645	19.2256	5.88195	60.4534	13.8169	67.8203	8.60856	17.9451	6.15447	81.2448	11.9418	59.9632	9.10259	26.7764	6.78684	81.7932	12.8253	1	1145	1145	0	1
875	confirmatory	59.5046	10.7317	9.18246	6.35564	68.687	14.878	46.7281	12.995	18.0242	6.97565	64.7523	17.5313	57.1742	10.1444	8.36877	6.5478	65.543	14.3915	43.5854	11.8287	17.51	7.44982	61.0954	16.5746	65.3982	10.573	14.5305	6.86279	77.5309	14.7588	58.1025	10.9166	22.0842	7.25598	77.2933	15.6036	1	67	24	43	0.358208955
876	confirmatory	72.3333	9.9733	11.5	3.937	83.8333	11.5138	64	12.4579	27.3333	2.42212	91.3333	13.201	77.5714	10.758	34.1071	31.9274	111.679	41.5586	70.6429	14.9126	46.3214	27.2805	116.964	41.028	72.5	9.9549	11.6667	3.88158	84	11.5412	66.5	10.616	27.3333	2.42212	91.3333	13.201	1	4	4	0	1
877	confirmatory	71.0476	11.9987	17.5429	14.7928	88.5905	22.958	61.9619	14.706	28.7905	14.3431	90.7524	25.5527	69.5779	10.1326	17.2805	18.121	86.8584	25.9751	58.1725	13.9687	30.1002	17.1323	88.2727	28.563	74.581	10.729	20.6571	14.1189	93.4476	21.3704	67.4857	12.0265	31.1619	13.9174	97.0095	22.3519	1	14	14	0	1
878	screening	59.5373	9.87483	10.9746	11.6593	70.5119	19.0464	46.652	12.9661	21.8387	11.5122	68.4907	21.691	58.1589	8.59732	9.66968	8.83769	67.8286	15.2814	43.7807	11.7371	21.4978	9.56049	65.2785	18.6413	68.3173	9.61408	20.2411	13.0851	85.2015	20.0108	61.1412	10.5181	28.6769	12.3251	86.0619	20.6876	0	55	55	0	1
879	confirmatory	61.8	11.0083	10.5908	10.4917	72.3908	18.9847	49.8529	13.3113	19.4897	10.7903	69.3425	21.3821	60.6283	11.3606	10.464	10.9682	71.0924	19.5267	47.3478	13.1739	20.5315	12.4846	67.8793	22.7832	67.2586	11.315	16.4089	11.3688	81.064	19.4033	60.1576	11.0721	24.0468	11.1302	81.3473	20.0389	2	28	9	19	0.321428571
880	confirmatory	56.6063	10.7754	7.86829	5.79153	64.4746	14.0787	43.6609	12.3764	18.3444	6.81337	62.0053	15.8652	55.866	9.70186	6.93813	5.05735	62.8041	12.4512	41.9102	11.273	17.7806	6.18959	59.6908	14.1937	65.2769	10.9007	15.3296	6.57655	77.0574	14.309	57.8013	10.908	23.666	7.58805	77.5189	14.8754	2	713	713	0	1
881	confirmatory	55.9312	9.4984	7.96097	5.4673	63.8921	12.6828	42.0492	11.604	18.4714	6.04318	60.5205	14.6574	55.6965	8.84197	7.6483	5.42909	63.3448	12.0427	41.3793	10.9702	18.5615	6.34075	59.9408	14.1973	66.5275	9.17791	17.1114	7.50586	79.6837	13.7207	58.9516	9.72218	25.1663	7.92265	79.9077	14.6173	1	2478	475	2003	0.191686844
883	confirmatory	54.0518	9.46662	8.68002	8.35005	62.7318	15.1526	41.3499	11.5043	19.2208	8.72813	60.5707	17.3671	53.7184	8.79587	7.69824	6.50737	61.4167	12.8032	40.2933	10.5593	18.9193	7.9527	59.2126	15.4776	63.773	10.005	17.8306	9.69201	77.5781	16.4324	56.6423	10.3605	25.9431	9.56729	78.2426	17.1886	1	2441	1193	1248	0.488734125
884	confirmatory	54.174	9.88669	8.1931	7.10646	62.3671	14.4442	41.4821	11.6956	18.659	7.66388	60.1411	16.4069	55.0954	8.95406	8.60322	7.44942	63.6986	13.9405	41.8027	11.1164	20.2118	9.06418	62.0145	17.0972	65.5998	10.1653	19.3189	10.9071	80.9016	18.0219	58.6772	10.7741	27.49	10.7835	81.8015	18.9357	1	3977	2295	1682	0.577068142
885	confirmatory	56.3865	11.2181	10.8916	9.65998	67.2781	18.0741	44.6846	12.315	21.365	10.2013	66.0497	19.5027	55.7483	9.53439	9.29607	7.47016	65.0444	14.397	43.4066	10.7792	20.8735	9.01485	64.2801	16.4695	64.8899	11.7964	19.7721	11.1641	81.0104	19.6119	58.5416	11.8819	27.3996	11.3144	82.1513	20.0546	1	384	153	231	0.3984375
886	confirmatory	57.5432	9.85567	8.49578	5.67803	66.039	13.1595	43.9949	11.8248	19.1649	6.2263	63.1599	15.0953	57.806	9.22894	8.44649	5.89557	66.2525	12.7813	43.7171	11.297	19.4575	6.83205	63.1746	15.1317	68.1488	9.6781	17.6011	7.63613	82.0761	14.3851	60.7495	10.2096	25.7781	7.95255	82.5206	15.2324	2	5513	1971	3542	0.357518592
887	confirmatory	56.0775	9.8131	8.05095	5.52381	64.1285	13.0343	42.7309	11.4968	18.4956	6.19717	61.2266	14.7293	56.9222	9.20217	8.20002	5.79751	65.1222	12.7426	43.1365	11.1102	18.9353	6.88625	62.0718	14.9892	67.0323	9.99691	17.1115	7.7318	80.4917	14.7744	59.721	10.3867	25.145	8.09768	80.8969	15.5122	1	3571	829	2742	0.232147858
888	confirmatory	63.2222	11.3416	11.6444	10.4928	74.8667	18.3571	49.4889	16.1564	23.8444	14.1758	73.3333	25.8096	60.5772	11.2431	14.4988	15.9181	75.076	24.6981	47.3455	14.9389	25.9175	15.9277	73.2629	28.6445	68.2889	10.1994	18.8889	14.5777	84.4667	20.7973	59.8222	11.8692	27.4889	13.5153	84.9556	21.1831	1	9	3	6	0.333333333
889	confirmatory	59.6309	9.08869	11.6193	10.6033	71.2501	17.0064	46.9764	12.1895	22.0461	10.7547	69.0225	20.2672	58.8893	8.07182	10.41	8.73095	69.2992	14.2006	45.3431	11.0919	21.4955	9.91106	66.8386	18.1872	68.5847	8.50045	20.3031	11.3057	85.277	16.9163	61.5689	9.49478	27.7835	10.5032	85.6966	17.8934	1	2195	13	2182	0.005922551
890	confirmatory	63.0356	12.2301	13.6126	14.0385	76.6482	23.625	50.1344	14.7438	27.9249	14.1986	78.0593	26.6081	62.2949	10.1178	11.6741	11.2694	73.9691	18.9469	48.4215	12.4465	26.952	12.2019	75.3736	22.0362	71.2806	12.3951	29.1225	19.1445	96.9447	30.0586	65.4071	13.8983	39.2055	16.9532	100.66	29.4659	0	23	23	0	1
891	confirmatory	56.2395	9.63478	9.06637	7.22872	65.3059	14.3588	43.2864	11.7554	19.7838	7.97153	63.0702	16.6247	55.8227	8.89564	8.5314	6.70323	64.3541	13.2482	42.4202	10.9951	19.983	8.20403	62.4031	15.9474	66.6929	9.65069	19.0411	9.67768	81.6917	16.503	59.6982	10.3417	27.4537	9.92551	82.4946	17.4417	1	2605	1335	1270	0.512476008
892	confirmatory	57.8721	12.0155	9.4013	8.02125	67.2734	17.1118	45.4851	13.6492	18.1792	8.84949	63.6643	20.0682	56.0312	11.5499	8.73006	7.76211	64.7613	16.8596	43.2959	12.7562	17.3918	8.64051	60.6877	18.9558	63.3208	12.4495	14.3818	8.67489	75.6396	17.8545	56.5351	12.3002	22.0604	9.39998	75.8409	19.0414	1	48	10	38	0.208333333
893	confirmatory	57.4268	9.44665	8.90902	5.87578	66.3359	12.999	43.9572	11.6842	19.1902	6.17511	63.1474	15.1709	58.099	8.79243	9.33915	7.12179	67.4381	13.3999	44.307	11.2642	20.1338	8.14569	64.4408	16.4802	68.459	9.01467	18.8778	9.2043	83.653	15.2421	61.2882	9.79709	26.5366	8.96355	83.9809	16.2037	2	8190	4288	3902	0.523565324
894	confirmatory	56.788	9.39777	8.39368	5.50959	65.1816	12.6031	42.8175	11.6695	19.1512	5.9256	61.9687	14.776	57.2535	8.94482	8.35082	5.60047	65.6043	12.3357	43.0566	11.2575	19.0117	6.26835	62.0683	14.7699	68.0691	9.02812	17.6724	7.0505	81.9294	13.4207	60.6361	9.79045	25.503	7.2427	82.0852	14.3797	1	14477	3834	10643	0.264833874
895	confirmatory	55.7059	12.732	6.94148	6.17891	62.6474	16.2069	42.9926	13.4964	17.4161	7.67515	60.4087	17.4289	54.9847	11.9701	5.87958	5.26468	60.8643	14.7198	41.0951	12.4944	16.798	7.31291	57.8931	16.0229	63.1921	13.6269	13.5036	7.2759	73.563	17.3428	55.8849	13.0781	22.4495	8.77849	74.3843	17.5177	1	756	76	680	0.100529101
896	confirmatory	58.2	16.6241	12.1263	13.7396	70.3263	25.9829	47.5737	17.5533	20.8263	13.5012	68.4	27.8672	57.1404	12.9526	11.5313	12.6463	68.6717	22.5911	44.3444	15.091	22.401	13.4314	66.7455	25.9723	62.0221	17.4613	17.4191	14.3685	77.5368	26.6425	55.4191	16.4567	24.9632	13.8502	78.2353	26.738	1	15	9	6	0.6
897	confirmatory	53.6316	11.0921	10.3216	10.895	63.9532	19.0682	42.3918	13.3401	18.5497	10.6025	60.9415	21.0514	52.2541	9.98055	9.07979	9.04865	61.3339	16.678	39.4806	11.9073	19.1375	10.1664	58.6181	19.3584	61	11.8634	18.5221	12.2686	76.6544	20.0456	54.3897	11.4051	25.8897	11.7162	77.2426	20.0774	1	16	7	9	0.4375
898	screening	58.5146	9.2124	9.528	7.35764	68.0426	14.212	45.0236	12.0807	19.3308	7.3388	64.3544	16.5889	57.4744	8.22992	8.24478	5.88925	65.7192	11.9595	42.881	10.8207	18.8979	6.52305	61.7789	14.4525	67.9148	8.43709	17.6502	7.65911	81.9065	13.5375	60.4428	9.28895	25.3963	7.69133	81.8398	14.4215	1	204	204	0	1
899	confirmatory	55.4087	9.63332	8.87124	7.60054	64.2799	14.6976	42.5341	11.7626	19.5282	8.25598	62.0623	16.9339	54.5942	8.93205	8.11634	6.60305	62.7105	13.1553	41.1469	10.8386	19.5857	8.20408	60.7326	15.8773	65.0492	10.2262	18.6044	9.9838	79.6079	17.1428	58.024	10.7212	26.8991	10.054	80.4111	17.9633	1	2650	1663	987	0.62754717
900	confirmatory	58.7759	9.25437	10.6756	9.15839	69.4515	15.7196	45.9364	11.9312	21.03	9.35039	66.9664	18.5737	59.0912	7.98996	10.4996	8.76451	69.5908	14.1488	45.534	11.0633	21.6341	9.96298	67.1681	18.1858	68.7778	8.43343	20.4236	11.3695	85.5934	16.907	61.7587	9.46524	27.9251	10.5505	86.0383	17.8933	1	2737	19	2718	0.006941907
901	confirmatory	55.5881	9.23892	7.88762	5.38955	63.4757	12.2615	41.4453	11.291	19.1878	5.77336	60.6331	14.1668	56.9681	9.05621	8.21282	5.97747	65.1809	12.7252	42.6807	11.2935	19.4395	6.71999	62.1202	15.114	67.9861	8.99585	17.5593	7.21243	81.6903	13.4762	60.3502	9.7978	25.8882	7.40629	82.1049	14.4318	1	2415	0	2415	0
902	confirmatory	54.7107	9.59971	8.71962	5.84961	63.4303	13.1646	41.6293	11.8665	19.1845	6.08563	60.8138	15.2906	58.8614	10.588	9.41262	6.51772	68.2741	14.7478	45.3885	12.9684	20.4909	7.39315	65.8793	17.472	71.1624	10.1496	20.0285	8.13507	87.2539	15.6048	64.4413	11.0664	27.4893	8.44143	87.9232	16.7827	1	4187	1356	2831	0.323859565
903	confirmatory	55.0862	9.70168	9.04567	6.27086	64.1319	13.6275	41.8895	12.1674	19.4775	6.435	61.367	16.0135	54.5015	8.73054	8.40654	5.37221	62.908	11.9042	40.699	10.9799	19.1531	5.86648	59.8521	14.2658	66.8452	8.01796	19.4541	6.51097	81.7788	12.0034	59.8221	8.69986	26.8843	6.68858	82.2668	12.958	1	2014	328	1686	0.16285998
904	confirmatory	53.4712	8.7324	8.38754	5.65095	61.8587	12.1433	39.8589	10.9646	19.0743	5.79416	58.9332	14.2925	55.1647	9.15147	8.67272	5.68654	63.8374	12.6076	41.4457	11.4555	19.3775	6.3051	60.8232	15.1232	67.2818	8.53528	19.6663	7.12444	82.5265	13.1262	60.3598	9.28679	26.9004	7.26706	82.9423	14.1319	1	1368	396	972	0.289473684
905	confirmatory	56.1429	7.72812	9.37363	7.83957	65.5165	13.6287	44.4286	10.916	19.2637	7.97194	63.6923	16.9632	57.131	8.17392	9.88983	9.11803	67.0209	15.1846	43.4523	11.3629	20.2383	10.8456	63.6906	19.7067	69.6044	6.4358	18.5275	6.95755	83.9451	11.8915	62.7473	7.18887	25.4396	7.49846	84.0659	13.6689	1	14	0	14	0
906	confirmatory	58.0907	8.54399	10.7298	7.44377	68.8206	13.4263	45.9012	11.0126	20.2097	6.91539	66.1109	15.1533	58.0816	7.80738	10.6103	8.14786	68.6919	13.6626	44.5898	11.0388	20.7478	8.88083	65.3376	16.8781	70.1754	6.67541	19.6774	8.34174	85.8891	12.9972	63.0847	8.34465	26.1835	8.05992	85.5927	14.2864	1	31	4	27	0.129032258
907	confirmatory	58.0455	8.44056	10.1867	7.49021	68.2322	13.5417	44.6933	11.3083	19.8666	7.32174	64.56	15.8741	58.0804	7.83898	9.72305	6.86247	67.8035	12.3471	44.1101	10.6753	19.8661	7.41077	63.9762	15.2081	70.712	7.05067	19.7215	8.79343	86.2348	13.8541	63.489	8.60743	26.5292	8.5182	86.0032	15.059	1	106	91	15	0.858490566
908	confirmatory	49.2222	6.99964	7.88889	8.03465	57.1111	13.3318	38.2	10.2083	15.6444	7.17051	53.8444	15.5183	49.3564	7.63257	7.54301	6.39253	56.8994	12.2334	36.0188	9.74418	18.2016	8.71891	54.2204	15.8873	60	7.42582	16.6111	6.83386	73	12.2264	54.1389	7.38397	23.0278	6.93433	73.6667	12.5925	1	9	3	6	0.333333333
909	confirmatory	53.9	14.2941	10.1	6.55659	64	19.4479	47.8	13.0707	28.4	22.162	76.2	31.5975	54.5931	13.2389	12.2	14.1641	66.7931	23.9121	43.6322	13.8314	25.2506	14.6093	68.8828	25.7447	60.2	13.7421	24.9	21.2679	83.8	26.178	54.1	11.3866	33.7	20.1497	85.1	26.6519	1	5	2	3	0.4
910	confirmatory	52.5159	16.5774	9.24921	12.0253	61.7651	25.0266	43.7571	17.2212	16.2635	12.322	60.0206	25.8335	50.6954	14.8379	8.01026	10.0625	58.7057	21.71	39.9606	15.0708	15.9699	12.1658	55.9305	23.7659	57.5873	17.7539	14.2222	12.702	69.946	25.8733	52.2476	17.1679	20.273	13.1709	70.2238	25.998	1	27	11	16	0.407407407
911	confirmatory	56.5985	10.67	10.2765	8.33133	66.875	16.6088	45.4697	12.9903	18.6004	8.78509	64.0701	19.381	53.594	9.91751	8.62824	7.36882	62.2223	15.0686	41.4297	11.6808	17.2139	9.16978	58.6436	18.3856	62.0975	11.369	15.2118	8.30372	74.9277	16.9404	55.2924	11.774	21.3546	9.30607	74.037	18.5223	1	33	21	12	0.636363636
912	confirmatory	54.9322	9.33841	8.01671	5.66793	62.9489	12.6322	41.4461	11.0613	18.6415	6.1026	60.0876	14.314	56.2509	8.897	8.85187	7.38526	65.1028	13.7632	42.6939	11.166	19.9876	8.51533	62.6815	16.7479	66.9284	9.36988	18.9675	9.91604	81.909	16.3229	59.7674	10.0812	26.7028	9.61295	82.3912	17.1654	1	9079	395	8684	0.043506994
914	confirmatory	56.3482	9.59864	8.49383	7.2952	64.8421	14.2253	43.2991	11.5309	18.4828	7.77382	61.7819	16.3038	56.7231	8.67771	9.00067	8.39266	65.7238	14.4499	43.4895	11.0495	19.9703	9.87881	63.4598	17.932	66.3238	9.51949	18.3465	11.2231	80.9294	17.7075	59.1704	10.2458	25.8702	10.8429	81.1907	18.6409	1	2517	209	2308	0.08303536
915	confirmatory	56.3482	9.59864	8.49383	7.2952	64.8421	14.2253	43.2991	11.5309	18.4828	7.77382	61.7819	16.3038	56.7231	8.67771	9.00067	8.39266	65.7238	14.4499	43.4895	11.0495	19.9703	9.87881	63.4598	17.932	66.3238	9.51949	18.3465	11.2231	80.9294	17.7075	59.1704	10.2458	25.8702	10.8429	81.1907	18.6409	1	2539	350	2189	0.137849547
916	confirmatory	58.0389	8.46074	10.1982	7.37832	68.2371	13.4426	44.8485	11.2851	19.932	7.1992	64.7806	15.6806	57.9156	7.91744	9.71546	6.82143	67.6311	12.3935	43.9812	10.6822	19.8547	7.36933	63.8358	15.1705	70.8952	6.87903	19.8001	8.75345	86.5009	13.7164	63.6518	8.45705	26.6547	8.47812	86.2828	14.9263	1	95	28	67	0.294736842
917	confirmatory	55.1356	12.2901	7.63343	6.51801	62.7691	16.2012	43.109	13.1383	17.442	7.68301	60.551	17.4454	54.2422	11.4145	6.49488	5.74442	60.737	14.7051	41.0379	12.0707	16.9056	7.31139	57.9435	15.9603	63.06	12.8039	14.1848	7.57902	74.1621	16.9357	55.9054	12.4029	22.4981	8.60844	74.7212	17.1679	1	359	21	338	0.058495822
918	confirmatory	55.7251	13.1743	6.79257	6.12421	62.5177	16.5962	43.1196	13.6858	17.3935	7.88077	60.5131	17.7343	55.2123	12.2613	5.76964	5.22974	60.9819	14.9615	41.2945	12.6209	16.8414	7.4305	58.1359	16.1372	63.037	14.1408	13.2619	7.30653	73.2551	17.8226	55.7297	13.4501	22.4093	8.92842	74.2574	17.8873	1	1069	106	963	0.099158092
919	confirmatory	53.6316	11.0921	10.3216	10.895	63.9532	19.0682	42.3918	13.3401	18.5497	10.6025	60.9415	21.0514	52.2541	9.98055	9.07979	9.04865	61.3339	16.678	39.4806	11.9073	19.1375	10.1664	58.6181	19.3584	61	11.8634	18.5221	12.2686	76.6544	20.0456	54.3897	11.4051	25.8897	11.7162	77.2426	20.0774	1	16	0	16	0
920	screening	61.336	11.6513	9.92704	7.27038	71.263	16.4919	48.7609	14.7293	20.2399	7.48968	69.0009	19.1751	58.553	9.94844	8.62914	6.05247	67.1821	13.7215	44.7799	12.4297	19.7447	6.67092	64.5246	16.1091	70.804	9.74217	18.8818	7.40479	85.6524	14.5867	63.7378	10.7344	26.5749	7.73238	86.1515	15.6412	1	588	588	0	1
921	confirmatory	55.4183	16.8472	6.4839	8.79561	61.9022	22.2003	48.2476	17.0773	14.8697	12.4961	63.1173	24.1557	53.0779	14.6481	4.65742	6.78304	57.7353	18.3635	43.574	14.6441	13.9931	11.0074	57.5672	20.2291	60.2653	16.886	10.3678	9.5173	68.9341	22.1171	55.4186	16.1947	17.8304	12.6787	71.0571	23.0406	0	148	53	95	0.358108108
922	confirmatory	58.1677	9.86433	8.67653	6.13117	66.8442	13.4653	44.8622	11.869	17.7842	6.55624	62.6464	15.4776	57.141	8.7546	7.92935	5.88977	65.0703	12.2962	43.1264	10.6334	17.416	6.8612	60.5424	14.5838	66.1708	9.7134	15.2958	6.88529	78.2068	13.6277	58.6499	9.95288	22.4058	7.31933	77.702	14.2352	1	97	20	77	0.206185567
923	confirmatory	60.1159	9.02157	12.1069	11.2144	72.2228	17.5912	47.5111	12.287	22.6407	11.3035	70.1518	20.9436	59.4098	7.93831	10.8118	9.22888	70.2216	14.5679	45.8986	11.1647	22.0387	10.4236	67.9373	18.7766	69.1173	8.31312	20.8948	11.9063	86.4163	17.4328	62.1384	9.47399	28.3489	10.9955	86.8726	18.452	0	1918	750	1168	0.391032325
924	confirmatory	56.9971	11.0979	9.3233	6.43948	66.3204	15.1572	44.3381	13.3773	19.5608	6.83062	63.8989	17.4012	59.481	10.7814	9.65385	6.63273	69.1348	15.0305	46.0694	13.1958	20.7491	7.50362	66.8186	17.796	71.8163	10.2531	20.3146	8.20291	88.2493	15.765	65.1861	11.2192	27.6881	8.52485	88.9172	16.9905	1	3809	1032	2777	0.270937254
925	confirmatory	56.9166	10.0645	10.5554	10.0594	67.472	17.2772	45.1407	12.4017	20.844	10.2811	65.9847	19.7554	56.6672	8.48977	9.47679	8.1191	66.144	14.0233	43.3874	11.1296	20.7791	9.60953	64.1665	17.6273	66.2577	9.91785	19.3788	10.8703	81.9204	17.5691	59.5311	10.3634	26.9472	10.3249	82.6285	18.1549	1	243	38	205	0.156378601
926	confirmatory	54.5496	9.45477	7.90695	5.55427	62.4565	12.6895	41.0045	10.9037	18.9649	6.13922	59.9693	14.1253	55.7177	8.73772	8.23637	5.9512	63.9541	12.3632	41.8727	10.6974	19.6222	6.94824	61.495	14.6217	67.1119	9.17273	18.7828	8.263	81.5876	14.5719	59.8312	9.68574	27.0294	8.50724	82.3109	15.3288	1	10376	251	10125	0.024190439
927	confirmatory	57.2105	9.57328	8.32344	6.22538	65.5339	13.4714	43.688	11.6996	18.5133	6.72267	62.2013	15.4524	56.9687	8.6658	7.74936	5.64407	64.718	12.0343	42.9295	10.6977	18.4694	6.49032	61.3989	14.1698	67.3472	9.14798	16.7222	7.00628	80.0701	13.313	59.6869	9.56367	24.7754	7.42462	80.1715	13.9976	1	530	47	483	0.088679245
928	confirmatory	55.7059	12.732	6.94148	6.17891	62.6474	16.2069	42.9926	13.4964	17.4161	7.67515	60.4087	17.4289	54.9847	11.9701	5.87958	5.26468	60.8643	14.7198	41.0951	12.4944	16.798	7.31291	57.8931	16.0229	63.1921	13.6269	13.5036	7.2759	73.563	17.3428	55.8849	13.0781	22.4495	8.77849	74.3843	17.5177	1	755	4	751	0.005298013
929	confirmatory	57.8205	12.0763	10	11.6374	67.8205	21.1818	44.0128	15.2422	19.3077	11.8752	63.3205	24.3228	55.9413	11.7732	10.4933	12.7902	66.4346	22.2156	40.8094	14.4309	21.9744	13.4704	62.7838	26.1532	63.7556	11.2879	15.2889	10.2417	76.1333	18.7503	55.5556	10.9494	24.5556	9.77138	75.6889	18.8641	1	9	0	9	0
930	confirmatory	57.2987	16.9516	12.8874	14.2772	70.1861	27.9539	47.8182	18.428	20.1645	13.3985	67.9827	29.3819	52.1845	14.1161	9.91559	10.3236	62.1001	21.7252	41.0011	15.2338	17.8118	10.9821	58.8129	24.1789	61.7143	17.1156	17.7619	14.0629	77.7316	27.283	55.7749	17.4304	24.0823	13.3305	78.0216	28.193	1	16	7	9	0.4375
931	confirmatory	65.7273	11.8313	14.5636	9.71971	80.2909	19.237	54.9091	11.8514	24.0182	10.3145	78.9273	19.6203	72.1032	8.54566	17.1278	10.7172	89.231	17.0868	59.9275	11.7386	28.1661	10.1625	88.0937	19.1501	72.7636	14.8261	24.5818	16.3341	95.3818	29.4904	67.8182	15.6998	32.2364	14.4875	97.8545	28.4458	1	10	6	4	0.6
932	screening	67.0829	10.6434	11.568	7.64011	78.6509	15.5854	54.459	14.151	22.745	8.0944	77.204	18.5154	65.1329	10.0522	10.8968	7.16113	76.0296	14.7058	51.6974	12.9714	22.8502	8.01717	74.5476	17.3012	78.0884	8.06122	21.8642	8.61371	96.0856	13.9992	71.5338	9.4332	29.5564	9.03433	97.0091	15.4007	1	3541	3541	0	1
933	confirmatory	53.5677	11.5277	15.5097	16.5868	69.0774	26.9509	42.3502	15.7408	24.4279	15.2924	66.7781	29.774	49.4567	7.22643	8.16575	6.53143	57.6225	11.9639	36.3465	9.69414	18.7975	7.09316	55.144	14.6627	64.565	9.87916	26.803	15.5482	87.4572	24.8701	59.1237	11.3173	33.0927	14.7854	88.6066	25.9275	1	87	35	52	0.402298851
934	confirmatory	58.3333	10.526	9.24557	6.46202	67.5789	14.1477	46.0842	12.1761	18.3936	6.55989	64.4778	15.7942	56.9908	8.56546	8.15502	6.9389	65.1458	13.0883	43.1623	10.8343	17.8543	7.71736	61.0166	15.5452	65.6551	10.2566	15.4654	6.91812	78.0656	14.0787	58.1658	10.4208	22.6711	7.2361	77.6365	14.529	1	43	14	29	0.325581395
935	confirmatory	58.1677	9.86433	8.67653	6.13117	66.8442	13.4653	44.8622	11.869	17.7842	6.55624	62.6464	15.4776	57.141	8.7546	7.92935	5.88977	65.0703	12.2962	43.1264	10.6334	17.416	6.8612	60.5424	14.5838	66.1708	9.7134	15.2958	6.88529	78.2068	13.6277	58.6499	9.95288	22.4058	7.31933	77.702	14.2352	1	97	8	89	0.082474227
937	confirmatory	56.4095	10.8263	10.5492	8.96752	66.9587	17.3749	45.154	13.3892	18.7746	9.54231	63.9286	20.3886	53.575	9.33011	8.53976	6.78483	62.1148	13.9552	40.9917	11.2212	17.2567	8.56282	58.2485	17.3131	62.478	11.3953	15.8279	9.02641	75.7312	17.659	55.9573	11.7097	22.1807	9.81264	75.3954	19.0049	1	35	22	13	0.628571429
938	confirmatory	54.6679	9.08074	8.011	5.58784	62.6789	12.3309	40.9767	10.7475	19.1852	6.05762	60.1618	13.9208	55.7349	8.62303	8.36281	6.17412	64.0977	12.4201	41.8757	10.6272	20.02	7.21162	61.8957	14.7913	67.3576	8.98404	19.4282	8.77827	82.3506	14.9397	60.0611	9.57336	27.7805	8.8757	83.1809	15.7454	1	7541	1315	6226	0.174380056
939	confirmatory	55.1423	7.48796	7.99042	5.99326	63.1327	11.4099	40.6413	9.82115	19.5089	5.66385	60.1502	13.1116	55.2381	7.35394	7.62968	5.6936	62.8677	10.8975	40.4407	9.81434	19.3472	6.14744	59.7879	13.3088	66.3852	6.44788	18.5015	6.52685	80.4309	10.9524	58.7921	7.40959	27.0761	6.44757	81.2145	11.6775	1	85	34	51	0.4
940	screening	58.5011	8.43348	9.17342	6.28725	67.6745	12.573	44.5553	10.9867	20.5605	6.71574	65.1158	14.8429	58.0275	7.93651	8.46655	5.65276	66.4941	11.4979	43.6283	10.3899	20.1458	6.40293	63.7741	13.8666	68.8001	7.54833	18.7228	7.09953	83.2481	12.3364	61.1288	8.4726	27.4533	7.53162	83.872	13.3873	1	1923	1923	0	1
941	screening	58.7934	10.0228	10.2881	8.12525	69.0815	15.628	45.9637	13.0375	19.7916	8.21383	65.7553	18.5759	56.7021	8.91207	8.99782	6.88099	65.6999	13.4705	42.8568	11.707	18.928	7.44821	61.7848	16.5235	66.3634	9.22299	17.2059	8.39561	80.4595	14.8447	58.9518	10.1106	24.5634	8.29308	80.2941	15.9834	1	150	150	0	1
942	confirmatory	63.3677	11.9721	18.5661	20.6726	81.9339	31.8224	50.8333	18.1077	27.5159	18.6108	78.3492	35.597	60.6569	10.0444	14.7204	14.9946	75.3773	23.626	48.1426	15.0535	24.2004	14.344	72.3431	28.0251	72.6429	11.351	29.463	24.6063	99.5265	36.3166	65.8677	15.1344	35.7751	22.3651	99.1296	37.874	1	29	11	18	0.379310345
943	confirmatory	55.5464	12.0748	7.33704	6.48173	62.8835	15.9063	43.0875	12.9939	17.6812	7.92007	60.7687	17.2905	54.8128	11.3396	6.22004	5.56163	61.0328	14.34	41.4044	12.0816	16.8691	7.38759	58.2735	15.8316	63.8515	12.6488	14.3217	7.57318	74.7964	16.6608	56.5475	12.2735	22.9032	8.85215	75.439	17.0082	1	566	132	434	0.233215548
944	confirmatory	55.4188	11.7835	7.70082	6.55686	63.1196	15.7361	42.9835	12.7364	17.7454	7.58388	60.7289	17.003	54.7968	11.077	6.64035	5.68471	61.4372	14.2802	41.5703	11.8861	17.1009	7.1574	58.6712	15.6806	64.0609	11.9856	14.9582	7.5815	75.5424	16.1714	56.8317	11.8114	23.2185	8.47278	75.9899	16.501	1	417	127	290	0.304556355
945	confirmatory	66.7816	10.81	10.6713	8.8005	77.453	17.0238	55.0708	13.4389	20.8188	8.83332	75.8897	18.6616	63.8068	10.515	9.59425	9.36832	73.4011	17.1009	50.9106	12.6297	20.6129	10.7649	71.5235	19.2694	73.7863	10.2691	16.0035	9.26565	87.511	16.8255	66.0197	11.6229	24.3066	9.72871	87.6237	17.7477	1	39	19	20	0.487179487
946	confirmatory	54.9638	13.9985	7.13137	9.23421	62.0951	20.0648	46.942	14.916	15.5725	11.6961	62.5145	22.0124	52.7014	12.8417	4.71771	7.09352	57.4191	16.917	42.6779	13.6464	14.161	11.0476	56.8389	19.1993	61.1214	13.5673	11.4093	9.41286	70.3355	18.9676	55.8698	13.3437	18.4059	11.8555	71.7387	19.923	0	77	33	44	0.428571429
947	confirmatory	56.1403	17.9508	5.94014	8.69083	62.0804	23.0501	49.78	18.0104	14.6017	13.1787	64.3816	25.1237	53.3297	16.1413	4.2319	7.39413	57.5616	20.0085	45.1026	16.1158	13.9835	12.7143	59.0861	22.2154	60.9119	18.1303	9.7861	10.0855	69.1473	23.3753	56.485	17.583	17.6515	13.9936	72.1698	24.5488	0	165	19	146	0.115151515
948	confirmatory	53.4696	15.6496	6.75	8.54751	60.2196	20.9306	45.8095	15.9238	14.9405	11.6465	60.75	23.1463	50.7044	14.5167	4.63712	7.27772	55.3416	18.7147	41.3679	14.4065	13.2628	11.3923	54.6307	21.0607	59.0656	15.5357	10.7542	9.14672	67.8934	20.452	54.1199	14.979	17.1812	11.6252	69.1728	21.5633	0	60	29	31	0.483333333
949	confirmatory	54.7189	8.90723	7.4103	5.29216	62.1292	11.9258	39.7841	10.8755	19.5511	5.72008	59.3352	13.818	54.5964	8.69093	7.06154	5.16355	61.6579	11.5989	39.3945	10.6326	19.2483	5.86536	58.6427	13.6777	67.3824	7.61567	18.0167	5.9653	80.5604	11.2415	59.1285	8.34196	27.2914	6.60213	81.1285	12.3085	1	176	176	0	1
950	screening	55.7616	9.44931	7.80602	5.47185	63.5676	12.5727	41.6296	11.508	19.0456	5.97329	60.6751	14.572	55.3119	8.9697	7.27533	5.08937	62.5872	11.7606	40.7169	10.8695	18.8657	5.83998	59.5826	13.7911	67.0382	8.48781	17.6186	6.06709	80.2015	11.8172	59.1845	9.0154	26.1659	6.68224	80.6341	12.7917	1	613	92	521	0.150081566
951	screening	55.8251	9.39218	7.74433	5.4602	63.5694	12.5089	41.7047	11.4971	18.9286	5.97367	60.6332	14.509	55.4569	8.94892	7.26492	5.08685	62.7218	11.749	40.8871	10.857	18.8253	5.85087	59.7124	13.7734	67.2505	8.4369	17.6706	6.05501	80.4228	11.7697	59.4753	8.92926	26.1799	6.70362	80.8683	12.729	1	601	115	486	0.191347754
952	screening	55.8814	9.44929	7.82003	5.47927	63.7015	12.564	41.9013	11.4722	18.9952	6.01198	60.8965	14.5744	55.527	9.00186	7.32952	5.14193	62.8565	11.8356	41.0575	10.8646	18.8647	5.91856	59.9222	13.8555	67.0503	8.56402	17.4756	6.10192	80.1262	11.9012	59.246	9.04498	25.9423	6.69828	80.5546	12.8369	1	484	37	447	0.076446281
953	confirmatory	54.5333	7.79071	11.6	6.1621	66.1333	10.2251	41.5333	9.44054	20.6667	4.40238	62.2	9.91536	56.011	8.97853	11.4422	11.1153	67.4532	17.7069	44.5662	11.2486	24.5838	13.2189	69.15	21.3541	64.2	8.24794	19.4667	4.89704	79.6667	9.82465	58.0667	7.45909	26.6667	6.4439	81.8667	10.5889	1	6	0	6	0
954	confirmatory	58.4762	13.9057	10.2857	13.3753	68.7619	24.4432	47.6476	16.4229	19.1714	13.9342	66.819	27.1735	56.8203	12.3429	9.40125	13.172	66.2215	22.6802	43.8344	14.5458	18.7396	14.2813	62.5739	25.6586	65.3714	12.9669	15.6857	13.1583	78.6	23.2038	58.581	14.0156	22.4286	13.6331	78.5714	24.6829	1	13	0	13	0
955	confirmatory	53.5446	15.1603	6.42725	8.55295	59.9719	20.5227	45.5276	15.8967	14.8741	11.8839	60.4017	23.1219	51.4411	14.0874	5.18098	8.28408	56.6221	19.1959	41.6533	14.6255	14.9522	12.4181	56.6055	22.1923	59.5583	14.9957	11.6479	10.051	69.0121	20.6004	54.3631	14.7277	18.6941	12.4705	70.6964	21.8795	0	58	22	36	0.379310345
956	confirmatory	58.1048	10.8801	11.0181	8.89386	69.123	17.2202	47.5907	13.2077	19.4919	9.55917	67.0827	20.2576	54.2463	9.94282	8.93835	7.64021	63.1846	15.3088	42.0856	11.6802	17.7154	9.70431	59.801	18.8881	62.8467	11.8642	15.6506	8.956	76.1497	17.9561	56.1301	12.1155	22.0838	9.99438	75.738	19.6225	1	32	26	6	0.8125
958	confirmatory	60.6287	12.1325	8.74446	7.05742	69.3732	16.427	48.0892	14.1004	18.9707	7.94387	67.0599	18.2631	58.4587	11.0349	7.23724	6.70312	65.6959	14.9625	44.6328	12.4895	18.7063	8.50387	63.3391	16.6295	68.4064	11.887	15.0067	7.56357	80.5286	15.9809	60.677	12.0269	23.8888	8.52203	80.8148	16.3524	1	78	22	56	0.282051282
959	confirmatory	52.5551	14.0108	7.24487	8.74589	59.8	19.9145	39.4923	14.9576	16.7731	10.0134	56.2654	22.1995	51.7746	13.461	6.66672	8.01168	58.4413	18.8481	37.284	14.4704	16.9426	9.59812	54.2266	21.2149	59.8303	14.7213	13.8739	10.1065	71	21.1031	52.5871	14.6975	21.9084	10.9101	71.0375	22.4467	1	28	10	18	0.357142857
960	confirmatory	55.7331	16.4934	6.77779	8.91272	62.5109	21.9572	48.5668	16.7639	15.6444	12.7058	64.2112	23.9767	53.5897	14.1256	4.98565	6.94432	58.5753	17.9594	43.6881	14.3043	14.943	11.0004	58.6311	19.7003	60.3122	16.7757	10.6626	9.89863	69.3202	22.3243	55.4946	16.1475	18.496	13.1421	71.8919	23.4282	0	213	48	165	0.225352113
961	confirmatory	54.0476	15.6069	7.08639	9.10283	61.134	21.3327	46.6319	15.9873	15.4405	12.2922	62.0724	23.4118	51.6262	13.8243	4.98303	7.28464	56.6092	18.0599	42.1694	13.9531	14.2503	11.2805	56.4197	20.2022	59.6458	15.2748	11.5296	9.73357	69.1643	20.7615	54.6304	14.8033	18.4573	12.2112	70.878	21.8352	0	79	49	30	0.620253165
962	confirmatory	53.8412	15.9096	7.01402	9.22275	60.8553	21.7506	46.4555	16.5462	15.6142	12.5092	62.0697	24.3126	52.0003	13.9753	5.05871	8.00983	57.059	18.7762	42.4464	14.5237	14.6129	12.4241	57.0593	21.802	59.4356	15.5757	11.2942	10.113	68.8096	21.1552	54.624	15.3786	18.1163	12.7617	70.712	22.587	0	49	27	22	0.551020408
963	confirmatory	53.7662	15.3902	7.3756	9.16374	61.1418	21.2717	45.8859	15.8901	15.6083	11.4601	61.4942	23.1257	51.2822	13.6063	5.02343	7.3465	56.3056	17.9612	41.1365	14.0496	13.74	10.5924	54.8765	19.9128	59.2108	15.1505	11.0649	9.29754	68.5009	20.2234	53.9214	14.751	17.6858	11.3474	69.6249	21.146	0	59	28	31	0.474576271
964	confirmatory	56.22	15.5459	7.45584	8.75606	63.6758	21.2198	48.0251	16.0517	16.3275	11.5993	64.3527	23.2409	53.6186	13.6084	5.27289	6.90287	58.8915	17.651	43.3368	13.925	14.5381	10.2956	57.8749	19.5269	61.678	15.2049	11.7928	9.3173	71.5291	20.6389	56.2088	14.7484	19.3498	11.8492	73.2784	21.719	0	124	52	72	0.419354839
965	confirmatory	55.4	16.1119	6.40534	8.53971	61.8053	21.2078	48.3443	16.6081	14.4359	11.7771	62.7802	23.1393	53.1988	14.0388	4.57577	7.01568	57.7745	17.9885	43.6958	14.3926	13.635	11.201	57.3307	20.1353	60.751	16.1054	10.5979	9.47276	69.4748	21.1431	56.0578	15.6161	17.5695	12.2322	71.3159	22.053	0	111	57	54	0.513513514
966	confirmatory	56.6961	17.2926	7.0272	9.44819	63.7233	23.1045	49.7599	17.7321	15.4439	13.105	65.2038	25.2447	53.2891	14.8287	4.39554	6.7246	57.6847	18.4235	44.1442	15.1508	13.3946	11.3208	57.5388	20.3439	61.6995	17.1304	10.6914	9.98968	70.6881	22.5232	57.1475	16.7169	17.9829	13.379	72.9664	23.8036	0	158	44	114	0.278481013
967	confirmatory	55.4376	18.0348	6.32613	8.77066	61.7637	23.2741	48.7264	18.2812	14.7677	12.9435	63.4941	25.3934	51.597	15.5832	4.40204	6.68364	55.9991	19.2081	42.7151	15.45	13.7241	11.4965	56.4392	21.2726	59.3863	18.179	10.0322	9.67506	67.8954	23.5282	54.7799	17.5714	17.844	13.3636	70.5531	24.7198	0	165	36	129	0.218181818
968	confirmatory	55.5234	16.7728	6.72241	8.8254	62.2458	22.167	48.6038	17.1504	15.198	12.5757	63.8018	24.4377	52.894	14.3423	4.88166	7.12037	57.7757	18.303	43.4349	14.4219	14.4099	11.2759	57.8448	20.4344	60.1392	16.9144	10.7515	9.78933	69.2194	22.3291	55.339	16.28	18.4641	13.0287	71.7733	23.5678	0	131	58	73	0.442748092
969	confirmatory	55.0866	16.3324	6.65566	8.74581	61.7423	21.7169	48.0522	16.7641	14.9628	12.0723	63.0149	23.7336	52.5373	14.0419	5.03636	7.19302	57.5736	18.212	43.0443	14.2581	14.3436	10.9338	57.3879	20.2541	60.2108	16.1553	10.926	9.65525	69.3647	21.5373	55.3182	15.5988	18.3976	12.4946	71.5823	22.6144	0	112	49	63	0.4375
970	confirmatory	55.2486	16.2804	6.68822	8.64667	61.9368	21.504	47.989	16.6445	15.1112	12.0562	63.1002	23.5319	52.8814	14.1117	4.92664	7.0642	57.808	18.1051	43.2248	14.249	14.3106	10.8507	57.5354	20.0652	60.3861	16.1249	10.8545	9.43566	69.4562	21.2658	55.4026	15.5391	18.372	12.3586	71.5396	22.3329	0	119	58	61	0.487394958
971	confirmatory	55.9149	16.5052	6.75723	8.59625	62.6721	21.687	48.4985	16.9143	15.062	11.871	63.5605	23.5792	52.9893	14.4117	4.89509	6.95418	57.8844	18.2821	43.5036	14.6856	14.0904	10.7707	57.5941	20.1894	60.8205	16.359	10.8201	9.41715	69.9142	21.4857	55.7582	15.8325	18.3473	12.2685	71.9476	22.3286	0	131	54	77	0.41221374
972	confirmatory	56.1246	16.1605	6.76119	8.59614	62.8858	21.4001	48.7538	16.5625	15.4376	12.2259	64.1914	23.5054	53.4909	14.1065	4.89374	6.94878	58.3846	17.9761	43.8302	14.3426	14.3751	10.9598	58.2053	19.9893	61.0522	15.9708	10.854	9.35633	70.1545	21.1529	56.0489	15.4428	18.5722	12.4835	72.4292	22.2197	0	129	63	66	0.488372093
973	confirmatory	55.0465	16.29	6.17555	8.1962	61.2221	21.213	47.5168	16.6005	14.3778	11.456	61.8947	22.9558	53.1532	14.151	4.78509	6.79198	57.9383	17.9007	43.1621	14.3615	14.0255	10.5717	57.1876	19.8376	60.1372	16.2828	10.4753	9.31825	68.8762	21.409	55.0186	15.6838	17.9437	12.0481	70.7448	22.2569	0	129	55	74	0.426356589
974	confirmatory	55.3726	16.6326	6.45446	8.45535	61.8271	21.7291	48.107	16.8872	15.0483	12.2241	63.1553	23.8528	53.0017	14.1926	4.9522	7.01319	57.9539	18.1437	43.2657	14.3395	14.3946	10.8053	57.6604	20.1375	60.2447	16.4997	10.6265	9.35501	69.138	21.6562	55.2401	15.8892	18.2803	12.4853	71.3757	22.7458	0	123	61	62	0.495934959
975	confirmatory	54.5242	15.6232	6.06204	8.07759	60.5863	20.5857	46.8423	15.9551	14.4101	11.4786	61.2524	22.4562	52.8627	13.9602	5.0896	7.27246	57.9523	18.2537	42.8729	14.0685	14.6443	11.0983	57.5172	20.4069	60.0664	15.7249	10.8034	9.49488	68.8867	21.0709	54.8142	15.065	18.3703	12.2137	70.7419	21.9567	0	96	44	52	0.458333333
976	confirmatory	54.6403	16.1876	6.34144	8.63265	60.9817	21.3521	47.229	16.4962	14.8128	11.784	62.0419	23.1049	52.262	14.9601	4.92493	7.46834	57.187	19.324	42.4426	14.6675	14.8828	11.6525	57.3254	21.3796	59.5978	16.4295	10.7014	9.87151	68.5233	21.864	54.5101	15.7548	18.4035	12.4344	70.5072	22.6544	0	91	32	59	0.351648352
977	confirmatory	54.3117	16.2877	6.48129	8.60083	60.793	21.6257	47.0957	16.5844	14.7801	11.9885	61.8759	23.5367	51.6521	14.7254	4.89444	7.22834	56.5465	18.8611	42.281	14.6248	14.2914	11.0696	56.5725	20.7136	59.4176	16.232	10.6824	9.54032	68.295	21.59	54.433	15.6799	17.9815	12.1694	70.2166	22.4643	0	97	34	63	0.350515464
978	confirmatory	54.4439	16.348	6.5441	8.53059	60.988	21.4715	46.8848	16.5601	14.947	11.8433	61.8318	23.3822	52.1233	14.1024	4.77763	6.80439	56.901	17.9139	42.1512	14.1099	14.0453	10.5744	56.1965	19.8015	59.6387	16.2912	10.7931	9.29133	68.5571	21.2941	54.534	15.5558	18.3035	12.165	70.4963	22.2113	0	113	51	62	0.451327434
979	confirmatory	55.1036	16.5272	6.51092	8.29127	61.6146	21.5414	47.9255	16.8645	14.811	11.7987	62.7365	23.4021	52.5583	14.1388	5.01222	6.91	57.5705	18.0701	43.1195	14.365	14.2655	10.5581	57.3851	19.806	60.3253	16.4446	10.7932	9.18473	69.2813	21.413	55.385	15.8469	18.1783	12.2629	71.3701	22.313	0	126	64	62	0.507936508
980	confirmatory	55.0382	16.3961	6.60364	8.52602	61.6419	21.5394	47.572	16.6173	14.9506	11.875	62.5226	23.4703	52.4276	14.2424	4.92846	7.08092	57.3561	18.2675	42.7647	14.2986	14.2223	11.0457	56.9869	20.3796	59.9278	16.3196	10.8609	9.51001	69.0259	21.5254	54.8349	15.6824	18.4778	12.2697	71.0993	22.4778	0	116	54	62	0.465517241
981	confirmatory	56.903	16.7944	6.85604	8.6256	63.759	22.0442	49.4663	17.1166	15.3745	12.0006	64.8408	23.9046	53.5981	14.7646	4.84469	6.73439	58.4428	18.4353	43.9934	14.9411	14.0482	10.6963	58.0415	20.3014	61.762	16.6241	10.7708	9.3503	70.856	21.8	56.658	16.0695	18.4798	12.3793	72.9772	22.824	0	163	80	83	0.490797546
982	confirmatory	54.9352	16.5326	6.3962	8.19372	61.3314	21.5405	47.6588	16.7259	14.7281	11.8853	62.3869	23.5637	52.4219	14.4058	4.8384	6.87573	57.2603	18.3198	42.9403	14.3609	14.0125	10.8813	56.9527	20.3259	60.0764	16.6181	10.6324	9.27194	68.9294	21.7723	55.0682	15.9121	18.1362	12.4071	71.0302	22.8678	0	132	59	73	0.446969697
983	confirmatory	53.3452	16.0141	5.85403	8.04497	59.1992	20.7352	45.8449	16.0411	14.3044	11.8908	60.1492	22.7007	52.2062	14.0655	4.76287	6.96285	56.9691	18.0005	42.3422	13.9587	14.4038	11.2866	56.746	20.2955	58.8374	16.3437	10.623	9.48213	67.4958	21.4913	53.8557	15.5224	18.1775	12.606	69.6051	22.4676	0	105	39	66	0.371428571
984	confirmatory	53.053	16.007	5.88152	8.07939	58.9345	20.8471	45.6715	16.1104	13.818	11.5747	59.4895	22.6325	51.5773	14.0199	4.69971	6.90407	56.277	17.9725	41.8835	13.999	13.7144	10.8611	55.5978	20.0292	58.5438	16.282	10.3033	9.37315	66.9198	21.4466	53.5795	15.4829	17.3857	12.2432	68.5866	22.2826	0	100	46	54	0.46
985	confirmatory	54.0376	15.9725	6.10604	8.23889	60.1436	20.8989	46.5305	16.2828	14.7532	11.8271	61.2837	22.8279	52.1898	13.8831	4.64084	6.7591	56.8307	17.66	42.3952	14.0525	14.2055	10.9632	56.6006	19.8438	59.5814	15.926	10.6219	9.23452	68.2412	20.8992	54.4257	15.3144	18.2608	12.2913	70.2691	21.8954	0	120	60	60	0.5
986	confirmatory	54.2842	16.5026	6.18386	8.38495	60.468	21.5245	47.0151	16.682	14.503	11.9962	61.5181	23.5553	52.2874	14.1256	4.61006	6.68718	56.8975	17.8436	42.6436	14.1672	13.7043	10.7625	56.3478	19.8747	59.6186	16.5721	10.5198	9.43134	68.2877	21.7742	54.7329	15.8701	18.0022	12.5865	70.4327	22.8778	0	123	57	66	0.463414634
987	confirmatory	55.3903	16.4635	6.53501	8.64826	61.9253	21.6247	47.8941	16.7478	15.2701	12.206	63.1642	23.6062	53.0571	13.9359	4.85906	6.77251	57.9162	17.7153	43.2088	14.1389	14.4373	10.8576	57.646	19.8193	60.414	16.3711	10.7454	9.47236	69.3943	21.5018	55.2876	15.7514	18.4269	12.5777	71.524	22.5381	0	144	63	81	0.4375
988	confirmatory	55.2172	16.8117	6.06385	8.17508	61.2811	21.5879	47.8078	17.0245	14.6284	12.1527	62.4362	23.6843	52.7183	14.7992	4.56253	6.67363	57.2808	18.3835	43.093	14.8174	13.9557	11.0792	57.0487	20.3685	60.4418	16.6118	10.3549	9.23775	69.0219	21.512	55.4068	16.0217	18.0947	12.6042	71.2169	22.6478	0	140	65	75	0.464285714
989	confirmatory	53.5015	15.2819	6.04585	7.95019	59.5474	20.0248	45.9881	15.4833	14.5394	11.7643	60.5275	22.0961	52.5845	13.1784	4.8954	6.88873	57.4799	17.1927	42.5636	13.4654	14.3433	10.8304	56.9069	19.4357	59.2805	15.3178	10.7483	9.20302	68.0172	20.3308	54.1586	14.6434	18.1991	12.1111	69.8889	21.216	0	93	35	58	0.376344086
993	confirmatory	53.0456	15.3159	6.81709	8.72495	59.8627	20.9277	45.1968	15.8544	15.0351	11.49	60.232	23.1129	50.1839	13.7429	4.62816	7.19636	54.8121	18.0128	40.547	14.0939	13.3726	11.2083	53.9196	20.5905	58.7872	14.8381	10.8268	9.18236	67.7213	19.9795	53.649	14.4015	17.5145	11.4664	68.99	20.9563	0	62	33	29	0.532258065
994	confirmatory	54.5041	15.2916	7.05455	8.37169	61.5587	20.6506	46.4544	15.585	15.5952	11.0552	62.0496	22.426	52.0771	13.4903	4.99939	6.9495	57.0765	17.5587	41.983	13.7566	14.1173	10.2632	56.1003	19.3784	60.1562	15.1174	11.4284	9.10655	69.621	20.258	54.7418	14.5536	18.6263	11.5055	71.1655	21.1388	0	96	47	49	0.489583333
995	confirmatory	55.9961	9.29707	8.35218	5.52341	64.3483	12.5324	42.4317	11.2803	18.8086	5.8214	61.2402	14.3648	57.0314	8.95074	8.61808	6.09486	65.6495	12.7033	43.172	11.1247	19.4819	7.16338	62.6539	15.2852	68.5504	8.80378	18.5348	8.09999	83.0394	14.1594	61.2287	9.58082	26.3474	8.25158	83.3272	15.141	1	4290	571	3719	0.133100233
996	confirmatory	58.8933	15.7036	12.1146	13.3241	71.0079	24.8371	47.5059	16.8202	21.3202	13.0923	68.8261	26.7924	58.3469	12.3317	11.7626	12.7263	70.1095	22.0386	44.6608	14.6242	23.2014	13.2034	67.8623	25.392	63.8474	16.6108	17.8105	13.9525	79.2	25.6063	56.4632	15.6156	25.8368	13.3468	79.6895	25.7677	1	18	0	18	0
999	screening	51.6	8.90942	7.4	4.97103	59	10.9646	41.2	13.3566	16.2	4.73286	57.4	17.3602	49.5403	6.57378	6.19153	4.34353	55.7319	8.82459	36.1069	8.6973	17.1754	9.44968	53.2823	14.3588	59.9	6.95142	12.4	3.74759	69.7	6.58365	52	7.7746	19.4	2.36643	70.1	9.09762	0	5	5	0	1
1000	confirmatory	65.0762	11.4581	24.2825	18.4191	89.3587	27.3899	56.5079	13.0884	42.1429	16.2286	98.6508	27.4573	64.8485	9.91372	22.4335	14.4801	87.2819	21.6732	55.6176	11.4246	40.7313	13.8604	96.3489	23.0644	77.5857	10.5843	46.6444	15.9627	119.521	26.4619	72.919	11.9172	54.0413	14.2572	125.162	25.3521	1	36	36	0	1
1001	confirmatory	55.8316	10.1937	10.3172	9.98035	66.1488	17.7921	41.4966	13.1649	21.841	10.946	63.3376	20.9161	55.4361	9.03951	8.52155	6.9469	63.9576	13.5307	39.3995	11.6091	21.1753	8.84787	60.5748	16.6442	68.8539	8.80187	21.0482	11.9134	85.3127	18.3762	60.2441	10.1558	29.1657	12.6052	84.9633	20.2528	1	46	46	0	1
1002	confirmatory	62.5	10.2831	21.1111	22.9257	83.6111	32.7792	51.4444	17.6869	33.8333	18.608	85.2778	33.6916	53.7645	7.0013	8.16554	8.58232	61.9301	13.4015	37.3061	11.0329	25.6717	8.02069	62.9778	16.1994	73.25	6.8884	42.1389	15.4109	110.889	23.425	68.6111	9.00564	51.7778	12.1822	114.111	22.6599	1	8	8	0	1
1003	confirmatory	79.9643	11.439	51.1071	26.0218	131.071	36.5634	74.3929	17.398	61.8571	23.3709	136.25	39.2236	61.481	10.0148	17.1149	14.3029	78.5959	22.5345	50.7826	12.9777	33.488	14.2199	84.2706	24.3043	86	7.25718	72.4286	10.3653	157.393	15.1715	84.5	7.3055	78.9286	8.45436	162.393	13.9691	1	8	8	0	1
1004	screening	49.8333	7.3598	7	3.03315	56.8333	8.61201	40.1667	11.479	15.1667	5.34478	55.3333	15.7056	53.3866	9.61204	8.37805	9.43358	61.7646	17.8236	40.5537	12.852	16.9293	11.6205	57.4829	22.5558	63.4	6.48417	11.6	1.57762	70.8	7.45058	54.4	6.25744	16.6	2.319	68.4	7.87683	0	5	5	0	1
1006	screening	69.0219	11.1369	12.5197	8.25452	81.5417	16.7283	57.3205	15.0999	22.9387	8.56001	80.2591	20.1802	66.0534	10.6621	11.5112	7.61653	77.5646	15.81	53.197	13.7284	23.2942	8.2259	76.4912	18.4395	79.4085	8.49197	22.4821	9.13582	98.417	15.0283	73.3066	9.90672	29.8031	9.41496	99.5704	16.4338	0	2209	2209	0	1
1007	screening	55.6216	9.31754	7.75262	5.3955	63.3742	12.3964	41.5758	11.4126	18.8178	5.86638	60.3937	14.4249	55.3304	8.89453	7.25278	5.04225	62.5832	11.6641	40.8162	10.8075	18.6627	5.76812	59.4789	13.6824	67.092	8.38331	17.4334	5.95123	80.1156	11.6232	59.3232	8.88362	25.8021	6.5143	80.4539	12.5551	1	528	67	461	0.126893939
1008	screening	56.5282	9.26478	7.9705	5.49641	64.4987	12.4294	42.3517	11.4978	18.883	5.95109	61.2348	14.5192	56.0107	8.73949	7.41586	5.09159	63.4265	11.5597	41.3782	10.8177	18.7008	5.7744	60.079	13.6659	67.4745	8.24727	17.3629	6.07221	80.492	11.6226	59.6191	8.84647	25.719	6.63189	80.7396	12.5924	1	669	205	464	0.306427504
1009	screening	55.4944	9.3388	7.67104	5.42403	63.1655	12.3956	41.2627	11.4204	18.9405	5.95307	60.2031	14.5014	55.1517	8.93235	7.17842	5.05684	62.3301	11.6849	40.5165	10.8262	18.7403	5.82947	59.2568	13.7572	66.8968	8.42196	17.5742	5.98805	79.9757	11.6976	59.0868	8.87801	26.0827	6.59017	80.4003	12.6261	1	630	171	459	0.271428571
1010	screening	54.3189	9.0351	10.2365	12.0994	64.5554	19.2915	40.0757	12.759	19.9004	11.2878	59.9761	21.8905	52.8342	7.51686	8.09349	6.9602	60.9277	12.2543	38.3802	10.0772	18.9452	8.0459	57.3254	15.1809	65.6035	8.35531	21.4407	14.7346	82.9129	21.7448	58.8495	9.98961	28.4389	13.6269	82.9909	22.5673	0	149	149	0	1
1011	confirmatory	63.6381	11.5734	15.0857	19.7592	78.7238	29.7449	51.0952	16.1546	24.6	18.2676	75.6952	32.7676	60.6773	9.07274	12.6396	12.3184	73.3169	19.4085	47.7157	11.901	25.29	12.8109	73.0057	22.361	70.7143	10.1059	25.381	19.269	92.4286	28.4621	64.0667	12.0162	34.1238	17.1092	93.8476	29.1547	1	15	15	0	1
1012	screening	57.7446	10.9633	8.79352	7.40429	66.5381	15.7692	44.379	13.5292	19.4097	7.8078	63.7887	18.2417	56.5283	9.85062	7.75957	5.88081	64.2878	13.3395	42.3554	12.1054	18.6688	6.79846	61.0242	15.7589	68.8867	9.43427	17.7124	7.99037	82.7746	14.4512	61.3788	10.3009	25.3722	8.14552	82.8068	15.555	1	446	446	0	1
1013	confirmatory	58.8432	8.35679	8.48634	8.06389	67.3295	14.1337	43.218	11.6618	19.5896	8.0085	62.8077	16.7535	58.7741	7.74054	8.07391	6.9216	66.848	12.2997	43.3698	10.6781	19.6838	7.72172	63.0536	15.2104	69.4852	7.59295	17.9284	9.07558	83.0929	14.287	61.1311	8.81213	26.335	8.96661	82.8148	15.5842	0	53	53	0	1
1014	screening	60.2708	10.3154	13.08	16.2801	73.3508	24.9607	44.3754	15.7563	23.3877	15.1063	67.7631	28.8568	59.2615	8.52846	10.9391	9.37259	70.2006	16.041	43.9968	12.5727	22.0553	10.2603	66.0521	19.884	70.3538	9.43174	25.16	17.8656	91.2215	26.7642	63.9477	11.6091	32.4308	16.6964	91.88	27.4632	0	26	26	0	1
1015	confirmatory	60.6673	11.0085	13.248	16.238	73.9153	25.1787	44.8911	15.6093	23.5887	15.7494	68.4798	29.1461	59.5824	9.39448	10.7979	9.72802	70.3803	17.0547	44.6103	12.5135	22.5663	11.2463	67.1766	20.472	70.0121	10.408	24.7339	18.2989	90.6411	27.5498	63.5867	12.1913	32.5746	17.4743	91.7661	28.3833	0	32	32	0	1
1016	screening	53.6619	8.75251	7.85914	5.78259	61.521	12.1954	39.6369	11.0027	18.1006	6.02131	57.7375	14.1145	53.2607	8.31502	7.39257	5.06304	60.6533	11.2202	38.9896	10.3363	18.0389	5.75926	57.0285	13.1772	65.452	7.90285	17.9605	6.58174	78.8434	11.7745	58.0513	8.43626	25.729	6.87811	78.9296	12.5225	1	279	279	0	1
1017	confirmatory	62.1095	11.8278	12.6	16.5518	74.7095	26.0378	50.4095	14.8312	27.2905	16.2268	77.7	28.2877	59.3368	10.5515	10.6634	10.501	70.0002	18.4521	46.8498	12.4247	25.947	12.0252	72.7968	21.0181	76.5381	8.01917	32.2143	17.2396	104.048	23.3291	70.481	9.55979	41.3952	17.6982	107.543	24.948	1	19	19	0	1
1018	confirmatory	56.2574	8.00555	9.02206	5.14885	65.2794	10.8687	42.0735	10.0271	18.1765	5.56428	60.25	13.1812	56.4382	8.68286	9.07654	7.59571	65.5147	14.1702	42.0914	11.3913	19.5671	9.20779	61.6585	18.0371	66.6324	6.35238	17.1324	5.71264	80.0221	10.2419	59.0662	7.20823	25.2426	6.545	80.1985	11.8195	1	16	16	0	1
1020	screening	61.4306	10.0306	11.4897	8.47887	72.9202	15.7816	48.7982	12.8431	21.8332	8.79171	70.6314	18.6851	60.1121	8.70682	9.88567	7.19994	69.9978	13.5808	46.0951	11.506	21.0393	7.9952	67.1344	16.448	69.7563	9.7889	19.7032	9.58147	86.2671	16.2971	62.8064	10.6082	27.7382	9.28334	87.1363	17.1985	1	204	204	0	1
1021	screening	54.7946	9.36748	7.65278	5.05609	62.4474	12.1899	40.6529	11.5209	17.7505	5.41303	58.4035	14.2195	54.1481	8.74794	7.12859	4.62623	61.2767	11.2438	39.6482	10.7187	17.6051	5.1479	57.2533	13.1969	66.2436	8.40526	16.7431	5.51263	78.6994	11.3749	58.4842	9.02034	24.5873	6.05938	78.5431	12.2725	1	1707	1707	0	1
1022	screening	56.2872	9.60573	7.7647	5.11375	64.0519	12.5541	42.0741	12.0813	17.3108	5.36662	59.3848	14.8601	55.6554	8.73152	7.35884	4.78805	63.0142	11.4621	40.848	11.1635	16.8649	5.12147	57.7129	13.7876	66.6035	8.77655	15.7011	6.00253	78.6341	12.2126	58.8062	9.58598	22.9632	6.11727	77.9326	13.1432	1	2420	2420	0	1
1023	confirmatory	65.8	12.6784	21.9333	24.0964	87.7333	35.9195	55.8	17.0763	41.6667	17.3973	97.4667	33.417	65.0651	9.2503	16.3683	13.216	81.4333	20.9423	53.8937	13.0271	32.9746	12.1518	86.8683	22.1107	83.1333	8.03445	51.1333	22.1645	131.667	31.5859	79.9333	9.72087	58.2	19.0383	136.733	29.5259	1	6	6	0	1
1024	screening	58.3487	9.61787	9.35329	7.32024	67.702	14.3414	43.982	11.8355	22.3101	7.35089	66.2921	16.0823	58.2617	9.21539	8.606	6.1971	66.8677	12.9751	43.464	11.3066	21.989	6.85176	65.453	14.9841	71.8849	7.79946	21.6274	7.91441	88.4868	13.1476	64.0697	8.7811	31.1713	8.11192	89.9594	14.1957	1	1325	1325	0	1
1026	confirmatory	55.5074	10.6349	11.0433	10.6392	66.5507	18.4835	41.9503	12.7265	24.0233	11.5132	65.9736	21.5425	54.8595	8.94107	8.42989	8.08162	63.2894	14.4141	39.6013	11.2049	22.3647	10.0807	61.966	17.9957	68.2854	7.39562	23.1152	11.228	86.6364	16.6471	60.8161	8.19188	31.741	11.334	87.9281	17.9449	1	34	34	0	1
1028	confirmatory	68.0661	11.4761	24.7037	19.8697	92.7698	29.4301	58.9471	13.1469	43.9868	16.9814	102.934	28.5465	67.1645	10.0806	23.1506	15.0959	90.3151	22.8795	57.5097	11.4207	42.7508	13.3868	100.261	22.7459	81.2011	8.54023	49.4762	15.9007	125.32	26.0255	76.0079	10.8914	56.4497	14.2068	130.193	24.7434	1	28	28	0	1
1029	screening	55.8926	8.32677	7.15278	4.96519	63.0454	11.163	40.609	11.0237	18.4818	5.44775	59.0907	13.4463	55.9777	8.51398	7.20247	5.43667	63.1802	11.6275	40.7663	10.7973	19.0155	6.18559	59.7818	13.8766	68.7355	7.1586	17.8611	5.99453	81.7765	10.7348	60.6994	8.10995	26.6389	6.59889	81.917	12.0176	0	72	72	0	1
1030	confirmatory	55.4424	9.17349	7.72184	5.22268	63.1642	12.1255	41.2641	11.2426	18.5966	5.59158	59.8607	14.0366	56.4395	8.81135	7.98635	5.56367	64.4259	12.1242	42.1509	11.0674	18.8402	6.26964	60.9911	14.4899	67.6236	8.7574	17.6624	7.05034	81.2751	13.0915	60.1064	9.46773	25.6274	7.27643	81.4754	14.004	1	36363	8582	27781	0.23600913
1032	screening	55.8336	10.2969	8.50689	6.32365	64.3405	14.1958	42.6604	12.0847	19.6247	6.65316	62.2851	15.8777	55.2081	9.22005	7.8779	5.3639	63.086	12.3195	41.1799	11.0304	19.1687	6.01994	60.3486	14.2777	66.9142	9.22024	18.0062	7.12483	80.8529	13.5976	59.3331	9.86199	26.585	7.42688	81.4851	14.4732	2	626	626	0	1
1033	screening	70.5714	12.8364	21.7857	19.3149	92.3571	30.6379	59.6786	18.3122	39.5714	15.397	99.25	31.1848	73.1049	7.90445	21.5145	14.0439	94.6194	20.237	61.0969	12.0589	39.4689	14.4104	100.566	23.0156	87.6071	4.81771	42.8929	17.9347	127.179	23.5294	83.1429	7.2045	53.4286	16.9518	133.143	23.5242	1	8	8	0	1
1036	confirmatory	60.7333	12.2735	13.3333	18.0739	74.0667	28.9691	48.7333	15.3319	28.6667	17.0992	77.4	31.284	63.0098	9.26258	11.359	10.5825	74.3688	17.912	49.3469	12.8351	26.1086	11.5573	75.4555	21.9754	70.4667	12.6371	28.8667	23.2989	97.4	35.9659	65.3333	15.0555	40.6	19.0255	103.4	33.4766	0	6	5	1	0.833333333
1037	confirmatory	62.3	14.7275	14.3	21.6336	76.6	34.9132	49.4	18.6261	29.9	19.1628	79.3	36.6062	64.0128	10.2217	11.734	11.7579	75.7468	20.1763	50.2253	14.1797	26.1777	12.3167	76.403	24.3653	69.2	15.2155	29.4	28.3478	96.8	43.9262	64.5	17.9954	42.6	22.3368	103.9	40.8397	0	5	5	0	1
1038	confirmatory	60.7333	12.2735	13.3333	18.0739	74.0667	28.9691	48.7333	15.3319	28.6667	17.0992	77.4	31.284	63.0098	9.26258	11.359	10.5825	74.3688	17.912	49.3469	12.8351	26.1086	11.5573	75.4555	21.9754	70.4667	12.6371	28.8667	23.2989	97.4	35.9659	65.3333	15.0555	40.6	19.0255	103.4	33.4766	0	6	5	1	0.833333333
1039	confirmatory	64	18.5149	20.6667	26.793	84.6667	44.4732	56.8333	20.4296	39.8333	18.9675	96.6667	38.0981	69.0746	9.59864	16.5181	13.0204	85.5927	20.2955	57.3992	12.8779	33.119	10.7103	90.5181	20.8731	72.5	19.2847	40.5	32.6787	112.667	52.0064	69.1667	22.5159	56	18.6118	125.167	40.1866	0	4	4	0	1
1040	screening	54.7672	7.80707	7.98035	5.40076	62.7476	11.0323	40.6106	10.2426	18.8073	5.64515	59.4179	13.0495	54.3981	7.56731	7.49367	4.9285	61.8918	10.3732	40.2015	9.7584	18.6522	5.41617	58.8537	12.3655	66.3674	6.93406	18.1057	6.02977	79.8095	10.6071	58.7901	7.69198	26.4439	6.40949	80.2794	11.4887	1	1644	1644	0	1
1042	other	63.8929	12.7522	15.1429	20.5871	79.0357	31.5565	52.3929	16.9035	28.5357	18.616	80.9286	33.8	65.1389	9.18213	12.8384	12.818	77.9773	20.0581	52.2257	13.2312	25.4894	12.7405	77.7152	23.7954	72.25	12.6099	30.5357	25.2021	100.107	37.6498	67.2143	15.2056	39.6071	20.8564	103.964	35.9531	0	8	6	2	0.75
1043	confirmatory	61	13.1322	12.1778	16.9629	73.1778	27.4767	49.7111	15.2682	26.1333	15.8725	75.8444	29.3575	62.4206	10.773	11.4339	12.52	73.8544	20.9298	50.0117	12.9839	25.2122	12.5331	75.224	23.1634	69.3778	13.888	26.1556	21.6784	92.9333	33.9983	63.5556	15.6053	35.9333	18.2475	97.2222	32.6357	0	10	7	3	0.7
1044	screening	58.4208	9.61242	8.05755	6.3436	66.4784	13.3195	44.5344	12.0938	20.0399	7.13538	64.5743	15.6524	57.6198	9.04435	7.60002	5.87316	65.2198	12.3676	43.0447	11.3055	20.0938	6.90652	63.1385	14.6202	68.9853	8.6141	17.8282	7.31268	82.4419	12.7925	60.958	9.3967	27.1242	8.10005	83.2821	13.9444	1	240	240	0	1
1045	confirmatory	54.0837	8.65188	7.789	5.08152	61.8727	11.6317	40.2638	10.8999	17.5703	5.34736	57.8341	13.6222	53.7538	8.11858	7.30304	4.68014	61.0569	10.7494	39.6032	10.2709	17.3994	5.1113	57.0027	12.7396	65.4943	7.43173	16.8915	5.48567	78.1166	10.5469	57.99	8.16065	24.2862	5.92256	77.8833	11.4652	0	1138	1138	0	1
1046	screening	57.52	9.89285	8.71436	7.67637	66.2343	15.1498	43.2854	12.7386	20.1686	7.57425	63.4539	17.4916	56.4161	8.88334	7.77499	5.91229	64.1911	12.4704	41.6231	11.2667	19.7875	6.58791	61.4106	14.8965	68.5264	8.69859	19.2729	8.13594	83.3723	14.2156	61.1638	9.49021	27.7356	8.11522	84.0654	15.0449	1	512	512	0	1
1047	confirmatory	54.0673	8.63369	7.78117	5.07166	61.8484	11.6048	40.2288	10.8775	17.57	5.34297	57.7988	13.5886	53.7429	8.10953	7.30108	4.67282	61.0439	10.7343	39.5853	10.2602	17.3919	5.10549	56.9772	12.7203	65.5061	7.42088	16.8932	5.47755	78.1256	10.5283	57.9937	8.14923	24.2968	5.92419	77.891	11.4458	0	1152	1152	0	1
1048	other	54.5573	9.9318	8.60894	6.38487	63.1662	14.0164	41.5765	11.8838	19.1316	6.49645	60.7081	15.8192	53.8322	8.77905	7.90023	5.37569	61.7324	11.9664	39.9013	10.7533	18.5702	5.78999	58.4715	14.0538	64.9893	9.13663	17.6579	6.73847	78.6891	13.1825	57.582	9.60485	25.7709	6.90806	79.2037	13.9452	2	362	362	0	1
1049	other	54.0559	9.96084	8.37999	6.09602	62.4359	13.6652	40.949	11.5419	19.3958	6.26759	60.3448	15.139	53.7168	8.96318	7.80611	5.19156	61.5229	11.9373	39.8562	10.5989	18.954	5.65907	58.8102	13.6895	65.772	8.97845	18.2476	6.79093	79.7813	13.137	58.2821	9.50718	26.6793	7.00406	80.4592	13.88	2	738	738	0	1
1051	other	56.2785	10.1541	8.62797	6.22841	64.9065	13.9793	42.8093	12.2286	19.4815	6.53868	62.2908	15.9111	55.201	9.16655	7.89952	5.43495	63.1005	12.2944	40.9424	11.1399	19.0405	5.97776	59.9829	14.343	66.5869	9.21116	17.7956	6.70621	80.371	13.1158	59.0029	9.76677	26.2355	7.07327	80.9293	13.9801	2	302	302	0	1
1052	confirmatory	62.204	14.7002	20.1121	24.363	82.3162	36.7078	48.9707	19.5918	30.1273	22.168	79.098	39.4661	58.7542	11.5903	12.02	13.641	70.7743	22.4939	44.2006	15.2148	25.1853	14.4619	69.3858	26.6609	70.7485	13.612	36.0465	26.9525	103.721	38.6544	64.8909	15.6393	45.4515	25.3265	106.724	40.3965	1	44	44	0	1
1054	confirmatory	60.4855	14.0394	17.357	21.9055	77.8425	33.5608	47.0348	18.4215	26.7837	19.9689	73.8186	36.1189	57.8815	10.9976	10.3192	11.6858	68.2008	19.7834	43.4971	13.491	23.4996	13.3624	66.9967	23.8736	69.2872	12.5527	27.7163	23.0975	93.2321	33.168	61.8671	14.275	36.9678	21.7698	94.816	35.116	1	63	63	0	1
1055	confirmatory	58.2989	13.7784	15.463	20.5099	73.7619	32.0856	44.6172	17.8252	24.8177	19.0106	69.4348	34.7241	55.0313	10.3581	9.38743	10.5111	64.4187	18.5006	40.4877	13.2502	20.6033	11.5193	61.091	22.115	65.6568	13.0228	26.5008	22.5502	88.7858	33.7206	58.9619	14.8148	35.2639	21.6224	89.88	35.7834	1	61	61	0	1
1056	confirmatory	62.7891	12.0854	13.1843	15.1205	75.9734	24.4727	50.5471	15.2321	26.1331	15.8592	76.6802	28.1974	62.6817	10.0252	10.6982	9.79133	73.3798	17.2581	49.0511	12.5466	24.7995	12.5009	73.8505	21.4915	76.5649	8.25043	26.2331	16.4819	98.6646	23.4032	70.0921	10.1264	33.983	16.1698	100.21	24.9968	1	205	205	0	1
1059	confirmatory	63.3142	15.368	21.2134	24.6813	84.5276	37.9452	50.852	20.5539	30.754	22.1831	81.606	40.5962	59.7454	11.8923	12.2717	13.8507	72.0171	22.9879	45.1912	15.5885	25.2858	14.1403	70.477	26.7131	71.6292	13.805	36.1284	26.4399	104.836	38.4903	66.1379	15.9426	44.7518	24.4045	107.412	39.7976	1	52	52	0	1
1060	confirmatory	59.5	7.06399	7.33333	2.58199	66.8333	9.13053	49.3333	9.91295	16	3.52136	65.3333	12.7541	55.6859	9.85349	10.9641	9.50934	66.65	17.4231	42.3179	12.8475	22.0692	10.7382	64.3872	21.162	67.5	6.47302	19.8333	3.81663	83.3333	9.35236	61.1667	5.94699	24.3333	4.13118	83	8.07465	1	4	4	0	1
1063	screening	54.4039	8.463	7.58129	5.15291	61.9852	11.3692	40.4015	10.7537	18.058	5.45481	58.4595	13.4107	55.109	8.40772	7.58027	5.13342	62.6893	11.3972	40.9768	10.6045	18.1286	5.76564	59.1054	13.5241	66.539	8.08672	17.3347	6.4254	79.6885	11.9759	59.0782	8.81051	25.0543	6.91282	79.7193	12.9183	0	9051	9051	0	1
1066	screening	55.6751	9.38141	7.32628	5.20864	63.0014	12.2316	41.0911	11.4504	18.5012	5.73761	59.5923	14.1699	55.188	8.88153	6.88968	4.87586	62.0777	11.4839	40.1999	10.8158	18.487	5.6273	58.6869	13.49	66.7077	8.79279	17.0466	5.84465	79.2954	11.908	58.7766	9.23212	25.9013	6.55377	79.7277	12.7088	1	722	719	3	0.995844875
1068	confirmatory	72.4	15.1742	39.8667	35.7449	112.267	50.0991	67.7333	18.4254	53.1333	27.2446	120.867	44.6204	50.7678	10.0685	11.839	11.405	62.6068	18.487	38.9181	12.518	26.9588	10.9018	65.8768	20.6764	84.9333	11.7684	65.1333	24.1923	146.8	36.954	81.6	15.0133	69.1333	22.6365	148.667	36.8427	1	6	6	0	1
1069	screening	50.9396	8.48622	8.25061	8.07603	59.1902	14.1346	37.6931	10.7077	18.8082	8.1044	56.5012	16.4027	49.3935	8.73284	7.30862	5.9989	56.7021	12.4148	35.8997	10.265	18.2112	6.67388	54.1109	14.4301	65.9396	6.82409	20.3543	10.1294	80.8637	15.4434	58.1396	8.09387	28.2024	9.92405	81.2114	16.604	0	45	45	0	1
1070	confirmatory	72.0242	11.9842	39.4019	24.3268	111.426	33.7914	64.9166	17.1385	43.103	23.7197	108.02	38.8407	68.0802	10.4868	30.8141	20.5737	98.8943	28.4629	61.0493	14.3388	43.8364	21.8324	104.886	34.0747	78.0312	11.3228	48.3669	22.6251	124.652	32.1004	74.7613	13.2527	50.7184	21.9189	123.961	34.3165	1	66	66	0	1
1072	confirmatory	74.2365	13.9446	35.6872	27.3053	109.924	38.7534	63.1305	21.3551	43.5394	24.7689	106.67	44.1983	67.3831	11.8251	19.1486	18.0904	86.5317	27.2097	54.3354	17.3935	33.0859	17.4853	87.4213	32.0136	79.4759	12.3831	52.3862	25.4883	130.405	35.8215	76.4483	14.3916	57.8621	24.9605	133.145	37.4535	1	30	30	0	1
1076	other	54.1379	8.65473	8.72414	6.02159	62.8621	12.3335	40.6724	10.3727	19.5542	5.68783	60.2266	13.5338	52.4076	9.85947	8.05221	6.84293	60.4598	14.3069	38.709	11.137	19.3721	7.59224	58.0811	16.1243	64.8177	8.15869	18.2069	6.26348	78.3916	11.9945	57.1232	8.88581	26.3153	6.30376	78.6232	12.7668	0	27	27	0	1
1077	confirmatory	57.6099	11.2087	11.3095	15.1906	68.9194	24.1137	43.5444	14.6232	20.9046	14.0053	64.449	26.1897	55.3975	9.2269	9.27148	9.58098	64.669	16.3501	40.9157	12.0714	19.2572	9.75389	60.1729	19.3977	66.3548	10.4218	20.6666	16.0087	83.1466	24.151	59.0215	11.7365	28.5699	15.2351	83.0938	25.3758	1	141	141	0	1
1080	other	60.039	8.26393	10.1424	7.15151	70.1814	13.2473	46.3393	11.1268	21.6244	7.34023	67.9637	15.5284	59.5674	7.72506	9.39207	6.31565	68.9595	11.9402	45.3758	10.5035	21.3144	6.93312	66.6902	14.341	70.3535	7.17775	19.8795	7.84951	85.9974	12.8567	62.8026	8.43357	28.5514	8.08414	86.6875	13.9887	1	571	571	0	1
1083	confirmatory	76.5202	14.0857	45.7278	35.2868	122.248	48.161	69.629	20.052	52.3992	32.1911	122.028	51.1948	74.7283	9.94286	36.9525	31.2657	111.681	39.6149	64.8812	16.651	45.4943	28.5758	110.375	43.9967	85.5585	8.99498	48.9879	34.3624	132.087	43.6554	77.0544	16.7673	54.4435	31.2822	130.355	48.1799	1	32	32	0	1
1084	other	56.1667	12.1625	12.3939	17.7217	68.5606	27.6862	40.697	16.8714	23.0909	17.5681	63.7879	32.9267	54.5724	10.2738	8.36252	9.40167	62.9349	17.5031	40.4138	13.0966	18.7558	11.2718	59.1695	21.9504	64.3333	12.0017	18.9545	14.5469	80.2424	24.7964	57.6515	13.8681	25.3485	13.6455	79.197	26.3037	0	12	12	0	1
1085	screening	57.5581	9.35955	8.7797	5.79807	66.3378	12.9324	43.8954	12.0111	18.3411	5.95355	62.2365	15.4337	56.3844	8.46668	7.95852	5.096	64.343	11.4354	42.0249	10.8342	17.8735	5.40836	59.8984	13.7571	66.2687	8.46513	16.1131	6.12381	78.951	12.0299	58.5129	9.23816	23.6418	6.21708	78.5337	12.9738	1	832	832	0	1
1089	other	53.3826	9.64031	7.23313	11.0363	60.6157	18.6751	38.6973	12.2306	17.8671	10.9417	56.5644	20.978	52.9031	7.68133	5.6791	5.90698	58.5822	11.6276	37.8957	9.84309	16.899	7.69556	54.7947	14.5975	63.6752	9.48182	17.7963	13.6154	77.2634	21.527	56.4223	10.4396	26.4069	13.2564	77.6466	22.5183	0	68	68	0	1
1090	other	51.0061	8.58279	6.09208	6.70379	57.0982	12.9973	37.0612	10.1713	16.8785	7.18936	53.9396	14.6321	50.8815	7.88811	5.34282	5.09501	56.2244	10.8177	36.6433	9.54016	16.2109	6.23738	52.8542	12.9613	60.4922	9.01758	14.9112	7.94797	71.1326	14.4348	52.8167	9.31073	24.0196	8.45014	71.453	15.2049	0	193	193	0	1
1091	other	49.2472	8.40547	10.8514	13.8356	60.0986	21.1341	37.3773	12.3043	21.0395	14.193	58.4168	25.4626	49.0349	6.88914	8.2467	8.29642	57.2816	13.7803	36.1026	10.235	18.5328	9.11074	54.6354	17.9781	59.1471	7.98209	21.0244	16.2322	76.2143	23.3759	51.8522	10.0934	29.31	16.1567	76.8667	25.7149	0	133	133	0	1
1093	other	55.2857	7.15642	13.1905	11.4264	68.4762	16.6452	43.0476	9.71842	25.4286	10.9022	68.4762	18.0295	53.0741	8.35143	8.52008	9.20873	61.5942	15.7867	38.3814	11.6129	25.453	11.6869	63.8344	20.4152	71.1905	10.7407	35.0476	21.4976	101.571	33.6654	64.5238	14.7568	45	23.3045	104.333	38.0044	0	7	7	0	1
1101	other	53.5303	9.04896	10.6364	17.9672	64.1667	24.9539	38.303	11.9228	22.1818	14.5928	60.4848	24.8981	54.4694	8.18578	7.68155	8.51402	62.1509	14.8139	39.7452	11.5052	18.7195	8.68739	58.4647	17.8309	62.1061	8.92555	17	11.6711	75.4848	18.6203	54.0152	10.2709	25.9848	10.1625	75.2424	19.6085	0	12	12	0	1
1134	confirmatory	64.6492	13.5527	23.75	23.2661	88.3992	35.7456	55.5323	18.883	34.5484	19.3114	90.0806	36.8653	50.6143	9.80591	10.072	9.52601	60.6863	16.6792	38.1184	12.1046	22.6914	9.13251	60.8098	18.8876	78.8367	9.20801	44.1653	19.1798	119.03	29.0006	74.9597	11.6494	49.1532	17.5838	120.774	29.6243	1	32	32	0	1
1135	screening	56.1851	10.6352	8.79712	10.7128	64.9822	18.5998	43.6534	13.41	18.1462	10.437	61.7995	20.8373	56.3077	9.18616	7.96677	8.10164	64.2744	14.8847	42.7844	12.1652	18.1252	8.97494	60.9096	18.0076	67.9501	8.13619	16.814	11.3845	81.1627	17.3903	60.241	9.90068	23.842	11.0801	80.6471	18.6212	1	56	56	0	1
1136	screening	53.5	8.10007	10.1	4.50802	63.6	9.39503	42	13.5154	19	3.05505	61	15.4776	52.7075	9.72784	9.7415	9.59039	62.449	17.2099	39.1828	12.2778	21.4923	12.2232	60.6752	21.7622	64	7.30297	16.9	2.92309	77.4	8.92188	56.9	8.77433	24.2	3.04777	77.8	7.59825	1	4	4	0	1
1137	summary	73.3214	12.567	40.5714	24.5378	113.893	36.1267	70.6786	14.3992	47.25	23.5429	117.929	36.4305	70.1109	12.3942	34.7546	21.5088	104.866	32.5477	66.2487	14.7619	47.6101	16.6206	113.859	29.4596	82.2857	11.6678	54.0357	26.5741	135.071	37.1682	80.1429	13.0205	57.9286	26.6054	137.036	38.3845	0	7	7	0	1
1141	other	54.6009	10.0171	16.5348	15.9859	71.1358	24.4656	44.2515	14.5166	27.6671	14.577	71.9186	27.9082	52.69	7.84396	11.3857	9.62695	64.0757	15.7871	41.5444	11.3237	23.5902	9.92881	65.1347	19.8154	62.573	10.029	28.5078	16.354	87.2133	24.9571	56.7834	11.8125	37.7258	15.8428	90.387	26.5982	0	83	83	0	1
1143	other	47.8092	8.21625	7.54462	10.0481	55.3538	16.852	33.7846	11.1758	17.0523	8.76126	50.8369	18.5206	48.06	6.58228	5.90153	5.99484	53.9615	10.6198	33.185	9.33291	15.4235	5.94705	48.6085	13.2164	59.1446	7.96214	17.5785	12.2199	72.8862	19.1154	51.7785	9.77368	26.7785	10.3088	72.8277	20.0786	0	26	26	0	1
1145	other	49.1301	7.59667	5.95463	8.39137	55.0847	14.4713	33.4222	10.4391	16.3224	7.49986	49.7446	16.4316	48.2454	6.06813	4.77402	4.89391	53.0195	9.2302	32.0332	8.85992	15.0136	4.90177	47.0468	11.6539	59.4448	6.77281	15.392	9.40738	70.6118	15.3284	50.7343	8.59592	25.1338	8.19677	70.1501	16.3721	0	108	108	0	1
1146	other	52.4366	9.80394	9.73118	15.033	62.1677	22.6718	37.428	12.7521	21.5097	14.0146	58.9376	25.1279	51.9773	8.44004	6.20238	6.49561	58.1797	12.7417	36.5066	10.4453	17.9793	6.90393	54.4859	15.0908	61.1978	9.95808	16.6301	11.1634	74.0581	19.211	53.1054	10.7581	25.843	10.3744	74.0323	19.8547	0	31	31	0	1
1152	other	55.2857	7.15642	13.1905	11.4264	68.4762	16.6452	43.0476	9.71842	25.4286	10.9022	68.4762	18.0295	53.0741	8.35143	8.52008	9.20873	61.5942	15.7867	38.3814	11.6129	25.453	11.6869	63.8344	20.4152	71.1905	10.7407	35.0476	21.4976	101.571	33.6654	64.5238	14.7568	45	23.3045	104.333	38.0044	0	7	7	0	1
1154	other	51.1894	7.70368	9.04483	11.04	60.2343	17.2567	37.7776	11.7773	19.6963	11.3513	57.4739	21.6907	50.576	6.59998	7.0517	6.62408	57.6277	11.513	36.5102	9.88207	17.5382	7.35478	54.0485	15.4422	60.7537	7.35587	18.7245	12.4944	75.4065	18.4964	53.1326	9.08463	27.6409	12.4657	75.9673	20.4893	0	912	912	0	1
1155	other	55.199	8.98212	17.077	15.4145	72.276	23.0728	46.262	13.2541	29.7692	15.1326	76.0312	27.1831	53.4574	6.78335	11.8305	9.23015	65.2878	14.5252	42.6982	10.5154	23.6777	9.50283	66.3759	18.4955	64.5125	7.98692	29.7727	15.8401	90.2086	23.0728	58.9743	9.98194	39.0219	15.3449	93.6367	24.8528	0	330	330	0	1
1156	other	49	6.81502	6.4	6.48417	55.4	12.2855	38.4	9.92416	14.4	5.66078	52.8	15.3029	48.4205	7.43277	7.37879	10.576	55.7992	16.8555	35.0568	10.8735	17.2803	10.4102	52.3371	19.3456	55.2	7.16163	13.5	5.03874	65.8	12.621	47.6	9.46573	19.2	4.56557	63	14.476	0	5	5	0	1
1157	other	60.7436	9.4132	22.9573	16.5347	83.7009	24.781	54.9402	12.5877	35.5869	13.3388	90.5271	24.5982	57.5361	6.77909	16.245	9.72346	73.7811	15.0401	49.5558	9.54165	28.2641	8.39555	77.8198	16.414	69.4359	7.5737	38.1567	12.3795	103.954	19.4017	65.8462	8.64997	46.0997	10.7909	108.501	19.1536	0	27	27	0	1
1159	other	50.4945	15.4023	12.9231	23.0835	63.4176	37.5663	40.4835	18.2929	22.5824	21.5773	63.0659	39.1816	50.9459	11.7686	9.86486	13.1887	60.8108	23.376	40.3862	14.6778	21.2388	14.2807	61.6251	27.5965	59.2857	16.5195	22.5824	24.1284	79.2857	39.7082	53.3846	18.0029	29.7692	22.9231	79.6703	40.6667	0	14	14	0	1
1173	other	53.0725	9.22166	6.58849	8.87974	59.661	15.823	38.5995	11.304	17.8854	9.16156	56.4849	17.8019	52.8008	8.09348	5.32782	5.20393	58.1286	11.1513	38.1661	9.82362	16.5477	6.72337	54.7138	13.489	62.7361	9.48714	15.9995	10.4648	74.4962	17.5773	55.1983	9.96918	25.1243	10.7127	75.0143	18.4352	0	149	149	0	1
1174	other	48.5624	8.09412	8.76318	11.9486	57.3256	18.8957	36.0287	11.274	17.7549	11.1349	53.7835	21.1649	48.2194	6.71783	7.45868	7.26627	55.678	12.4836	35.3124	9.52839	16.6963	7.24496	52.0087	15.2713	57.4354	8.25904	17.9929	13.5017	71.9485	20.8468	50.4444	9.80417	25.3606	12.3779	71.8141	21.9846	0	45	45	0	1
1175	other	51.4776	9.98632	9.44957	15.2018	60.9272	23.9184	37.9394	13.3411	19.3953	13.4802	57.3347	25.5529	50.5921	6.4308	6.28403	7.70378	56.8762	12.529	35.5155	9.49413	17.2285	8.39289	52.744	15.911	60.8634	9.22231	17.8946	16.181	74.9109	24.5087	52.2786	11.0983	27.3967	14.6938	74.7363	25.5562	0	67	67	0	1
1177	other	53.0769	9.14829	6.84103	10.3286	59.9179	17.5399	38.2769	11.8094	17.6846	10.5131	55.9615	20.1136	52.5089	7.3699	5.54313	5.94086	58.0521	11.3601	37.7409	9.5168	16.7761	7.52151	54.517	14.3031	63.5978	9.10629	16.7395	11.9471	75.9649	19.4501	55.9069	9.87493	25.6586	11.7756	75.9744	20.562	0	39	39	0	1
1178	other	55.7	7.22726	14.6	12.0573	70.3	17.2823	44.9	10.4504	29.3	10.9448	74.2	17.0542	55.0498	8.68465	10.2041	10.3579	65.2539	17.2543	41.9967	11.3589	29.3396	11.8254	71.3363	19.6075	73.8	11.3901	41.2	19.6401	111.6	31.6586	69.4	13.2682	51	21.659	115.3	34.1794	0	5	5	0	1
1179	other	55.7	7.22726	14.6	12.0573	70.3	17.2823	44.9	10.4504	29.3	10.9448	74.2	17.0542	55.0498	8.68465	10.2041	10.3579	65.2539	17.2543	41.9967	11.3589	29.3396	11.8254	71.3363	19.6075	73.8	11.3901	41.2	19.6401	111.6	31.6586	69.4	13.2682	51	21.659	115.3	34.1794	0	5	5	0	1
1185	other	48.2756	9.8759	7.82353	9.89052	56.0992	17.8106	34.7916	11.9593	17.8067	9.98659	52.5983	20.272	48.7248	9.0598	5.87459	5.71123	54.5994	12.7672	34.4731	10.51	15.2306	7.56492	49.7038	15.7131	58.3143	9.74906	14.8706	9.29348	69.5261	16.4899	50.9008	10.1079	21.8437	8.95955	68.7294	17.2932	0	35	35	0	1
1188	other	65.5382	16.1751	7.49504	11.4111	73.0333	23.3719	59.5784	16.5982	18.1454	16.4417	77.7239	25.8128	62.8745	14.1435	4.41786	7.70311	67.2924	17.9516	53.9571	14.493	17.6359	14.6761	71.593	20.6849	70.0339	15.6436	11.1598	12.2699	79.6427	22.4689	65.6298	15.6492	21.4427	17.4622	84.883	24.3021	0	506	504	2	0.996047431
1189	other	58.3717	17.4752	5.7831	9.12681	64.1548	22.3876	51.11	17.6478	14.6379	13.8432	65.7479	24.3921	57.8253	15.7475	4.53306	7.75896	62.3583	19.2654	48.1303	16.1065	14.8376	13.328	62.9679	21.7677	62.2639	18.5711	9.30752	10.7521	70.0992	24.0813	57.7305	17.8907	16.7962	14.7428	72.6164	25.202	0	631	631	0	1
1190	other	62.2762	15.1458	6.25714	7.49875	68.5333	19.3142	55.3143	15.2456	13.8857	13.6813	69.2	22.2794	62.0775	16.8836	6.63059	15.8353	68.7081	26.6168	55.3614	17.3692	15.5475	23.3602	70.9089	32.0854	65.3238	16.4109	9.26667	12.0984	73.581	23.5371	60.981	15.7681	16.1238	14.6528	75.9714	23.0824	0	14	14	0	1
1191	other	63.9199	17.2681	6.47619	14.7231	70.3961	26.0566	56.9048	17.4297	18.7503	21.3685	75.6551	29.5556	68.9451	13.6405	7.3644	15.5882	76.3095	23.54	59.3732	15.5115	22.7027	23.2456	82.0759	28.2926	67.7638	19.4617	12.166	17.9652	78.2753	29.8631	63.9946	19.0633	21.2227	23.7843	83.1862	32.1515	0	38	38	0	1
1193	confirmatory	70.719	14.5604	30.5817	26.5227	101.301	38.1091	58.6732	21.6418	39.6536	24.6892	98.3268	44.3583	62.9791	11.5272	14.185	15.546	77.1641	24.491	48.874	16.2348	27.0495	17.2249	75.9235	30.5673	75.3842	12.2265	43.4368	25.7566	116.732	35.8553	71.1421	14.5007	50.3632	25.947	119.574	38.4036	2	20	20	0	1
1194	other	59.9469	18.366	6.33708	9.75967	66.2839	23.9157	53.2866	18.0968	14.7421	14.7662	68.0287	26.1485	58.2309	16.6299	4.96017	8.62355	63.1911	20.8061	49.3702	16.596	14.5749	14.555	63.9451	23.4708	63.1399	19.4482	9.3683	11.1996	71.2785	25.4629	58.7634	18.5008	16.5969	15.3547	73.7853	26.9415	0	314	314	0	1
1195	other	54.667	12.2501	6.4545	6.37445	61.1215	15.9749	41.6764	12.8295	16.5012	7.84504	58.1776	17.302	54.3794	11.4042	5.53732	5.25499	59.9167	14.2014	40.5323	11.9928	15.8532	7.26279	56.3855	15.8201	61.7485	13.295	12.8472	7.69309	71.5552	17.5733	54.4483	12.715	21.2684	8.98521	71.9331	17.8007	0	1068	1068	0	1
1196	confirmatory	52.7748	8.73013	9.05042	9.95905	61.8252	16.072	38.9849	11.5152	19.4202	9.86414	58.405	18.8623	50.9651	8.72684	7.84233	6.89495	58.8074	13.246	37.3338	10.4992	18.9375	7.61034	56.2713	15.3577	66.1193	7.19059	20.1126	11.2654	80.8134	16.8984	57.9748	8.32187	27.5714	10.6963	80.8118	17.8682	0	31	31	0	1
1197	confirmatory	51.5146	7.2285	8.5614	6.07991	60.076	10.5357	37.1462	9.11861	19.883	6.0913	57.0292	12.2005	50.3938	8.08052	7.80284	6.85106	58.1967	12.4411	36.4356	10.0901	19.9462	8.05589	56.3818	15.3736	63.7135	6.43198	20.3684	8.80167	79	12.4669	56.269	7.12478	28.1696	8.45545	79.7602	13.5796	0	18	18	0	1
1198	confirmatory	51.2291	8.27307	7.99507	8.23812	59.2241	14.1293	36.9507	10.7769	17.3719	7.61072	54.3227	15.7702	50.1853	8.33837	7.3722	6.07319	57.5575	12.1052	36.3697	10.186	17.7046	6.82101	54.0743	14.4634	65.3793	6.45088	18.67	9.64016	78.8128	14.2106	57.3153	7.59461	26.1995	9.30934	78.6034	15.0916	0	25	25	0	1
1199	other	58.7768	17.5446	6.14013	9.14228	64.9169	22.5841	51.9718	17.6558	14.7602	13.8467	66.732	24.4893	58.0883	15.2908	4.87618	7.31608	62.9644	18.8831	48.0069	15.552	14.9777	12.4486	62.9846	20.7477	61.7277	18.7313	8.82436	10.3183	69.399	24.2259	57.3107	17.9244	16.2238	14.52	71.9229	25.4032	0	335	333	2	0.994029851
1200	confirmatory	52.4339	7.76164	9.04655	8.48524	61.4805	13.7483	38.5856	10.7129	19.6847	8.83396	58.2703	17.0775	51.3906	8.50957	8.10427	6.82993	59.4949	12.9772	37.4166	10.3715	19.2731	7.77831	56.6897	15.4567	65.8814	7.02665	20.488	10.2755	81.2778	15.669	58.1982	8.29746	28.1847	10.0967	81.5706	16.7457	0	34	34	0	1
1201	other	74.9173	11.8789	7.36391	14.7893	82.2812	21.4043	67.903	13.2194	22.2124	23.9456	90.1154	27.3898	77.4611	9.23539	8.20927	14.9781	85.6704	19.7199	68.2772	11.4941	28.2952	24.6022	96.5725	27.4052	78.3324	12.9982	15.5626	19.1927	92.607	26.3752	74.121	13.4558	26.4626	25.4218	99.426	30.5305	0	94	66	28	0.70212766
1202	summary	67.7	8.75658	22.8	19.3609	90.5	27.553	54.4	17.5891	29	19.4594	83.4	35.6346	64.6482	9.89146	19.2694	17.2342	83.9176	25.6431	52.8743	14.7204	32.538	19.0809	85.4122	31.6925	73	9.78661	34.5	28.301	104.2	39.0122	68	12.0922	42.1	26.9669	104.5	41.8708	1	5	5	0	1
1203	screening	58.3279	9.56433	8.42457	9.08281	66.7525	16.0546	44.548	11.9813	19.7031	9.07501	64.2511	17.7402	57.2785	8.88521	7.39711	6.84225	64.6756	13.2962	42.6363	11.0275	19.4875	7.85805	62.1238	15.5587	67.8015	9.00059	17.0861	9.61113	80.9343	15.7766	59.8296	9.77455	26.0756	9.99587	81.2917	16.6078	1	73	73	0	1
1204	screening	65.5824	13.2773	16.66	14.7438	82.2425	25.6068	56.911	15.9135	27.954	14.7998	84.865	27.3747	61.8103	12.1849	13.4519	11.7475	75.2623	21.1662	51.8703	14.3622	26.0852	13.2844	77.9555	23.73	71.7095	12.6343	23.4847	14.8841	93.4823	24.6728	66.1174	14.0535	31.6577	14.8662	96.272	25.5567	0	135	128	7	0.948148148
1205	other	58.3223	17.6048	5.5427	9.01648	63.865	22.4228	51.2938	17.6627	14.4048	14.0047	65.6986	24.4617	57.8382	15.6599	4.27357	7.40651	62.1118	18.9874	48.3682	15.9084	14.4717	13.4373	62.8399	21.5547	62.3858	18.5294	8.99195	10.6308	69.966	23.932	58.0082	17.8448	16.4689	14.9661	72.6316	25.1325	0	459	459	0	1
1206	summary	57.6256	10.5384	10.6013	13.7795	68.2269	22.4492	42.1115	14.0876	20.8256	13.4833	62.9372	25.4955	57.6563	9.01047	9.47527	8.54222	67.1315	15.6146	42.6362	11.9563	20.5777	10.0057	63.2139	18.9176	68.3806	9.45964	21.9379	15.7922	86.0229	24.0936	61.61	11.1063	29.7922	15.1656	86.7841	24.9854	0	39	39	0	1
1208	other	58.1445	17.6298	5.77518	9.22212	63.9196	22.6335	50.9994	17.737	14.4231	13.9434	65.4225	24.7168	57.6262	15.7185	4.53051	7.96811	62.1567	19.3668	48.0929	16.0714	14.7354	13.5052	62.8283	21.9755	62.3247	18.6007	9.48588	10.9922	70.2898	24.2359	57.9113	17.9261	16.8233	14.9037	72.8183	25.3654	0	483	477	6	0.98757764
1209	confirmatory	58.0655	9.99265	8.41633	5.97192	66.4818	13.6012	44.4934	12.3738	18.682	6.47581	63.1755	15.9425	56.6948	9.05963	7.47186	5.08561	64.1666	11.976	42.1491	11.2047	18.3524	5.82598	60.5015	14.165	67.0056	9.67576	16.494	6.45812	79.7781	13.2689	59.3255	10.113	24.7436	6.99916	80.0668	14.0493	1	687	687	0	1
1210	screening	56.4436	9.36357	8.36153	6.33705	64.8051	13.4584	42.807	11.8733	18.2989	6.254	61.1059	15.5566	55.8789	8.83753	7.8862	6.08978	63.7651	12.7612	41.5073	11.0835	18.0352	6.94691	59.5425	15.1105	66.8864	8.09901	16.5351	6.81087	79.5201	12.6434	58.9948	9.14947	24.0584	6.74942	78.9695	13.7585	1	48	48	0	1
1211	screening	58.2563	10.3106	10.3412	10.1151	68.5976	18.2682	45.1895	13.9608	20.4672	9.92156	65.6567	21.2337	56.76	8.70989	8.75561	7.37641	65.5156	13.9901	42.3996	11.7414	18.9294	8.27335	61.329	17.2914	68.439	8.74136	19.1915	10.9361	84.2805	17.9137	61.4571	10.4662	25.8402	10.1964	84.1513	19.1936	1	66	66	0	1
1212	screening	68.9905	11.6903	22.7143	18.7825	91.7048	28.3725	60.4	16.2662	33.0286	16.7966	93.4286	30.0051	61.3875	9.14196	14.4578	12.4385	75.8453	19.3641	48.0755	13.5901	27.1849	12.7927	75.2603	23.4763	76.1524	11.0295	37.0952	19.3632	111.41	28.7766	72.4095	12.803	41.4571	18.7448	112.314	30.3883	1	15	15	0	1
1213	screening	58.9376	10.8879	14.2833	14.5968	73.2209	23.2114	46.4218	15.1188	25.2822	13.2118	71.704	26.0884	57.7862	9.38527	11.1973	9.22053	68.9834	16.4314	44.3419	12.8034	21.6823	9.46016	66.0241	19.9411	68.9979	10.0814	24.6364	14.15	90.7146	22.383	63.4958	12.0632	29.8288	12.8326	90.8531	23.4814	1	40	22	18	0.55
1214	screening	61.4727	8.59124	10.6727	6.27179	72.1455	11.861	48.0545	12.0453	20.9091	7.22463	68.9636	14.9987	61.128	9.18656	10.1975	9.17186	71.3255	15.846	45.4107	12.7263	23.6152	10.4672	69.0259	19.2146	70.7818	9.94744	17.7091	6.379	85.2545	13.3531	63.3091	10.5845	27.1636	7.50497	86.0909	12.8168	1	8	8	0	1
1215	confirmatory	60.1492	10.8837	12.0592	12.7122	72.2084	21.4923	46.5213	15.3042	23.2868	12.1085	69.808	24.9302	57.4776	8.91801	9.31921	8.08477	66.7968	14.7971	42.8419	12.0437	22.0884	9.1866	64.9303	18.3144	70.3643	9.2231	23.6194	13.2345	89.6584	20.7507	63.8147	10.8862	31.549	12.4627	90.6092	21.7455	1	224	213	11	0.950892857
1216	screening	59.926	9.79795	9.57784	7.35059	69.5038	14.5722	46.3588	12.751	20.5502	7.78099	66.909	17.2921	58.8845	8.94257	8.59304	6.06266	67.4775	12.648	44.4188	11.7288	20.0411	6.96622	64.4599	15.3289	69.0042	9.26355	18.1697	7.9163	83.2917	14.1659	61.455	10.1041	26.3339	8.10648	83.7122	15.1526	1	486	486	0	1
1217	screening	57.2696	9.57686	8.183	5.50155	65.4526	12.8875	43.1498	12.0603	17.8564	5.74123	61.0062	15.2358	56.0316	8.66299	7.33472	4.70981	63.3663	11.319	41.1504	10.9327	17.3051	5.14359	58.4555	13.5216	66.7913	8.88152	15.8133	5.90909	78.9898	12.1475	58.9041	9.47701	23.6058	6.11475	78.6105	12.9808	1	1171	1171	0	1
1218	screening	53.8	5.41192	10.1	5.06513	63.9	8.65961	36	10.5093	17.6	5.91044	53.6	15.4647	54.5894	9.64378	11.0367	11.937	65.6261	19.7373	41.0522	12.6828	23.1691	15.5927	64.2213	25.516	66.6	6.91536	16.8	6.76264	80.3	10.6776	58.7	7.04036	23.4	5.66078	78.3	11.1759	1	5	3	2	0.6
1219	screening	53.8	5.41192	10.1	5.06513	63.9	8.65961	36	10.5093	17.6	5.91044	53.6	15.4647	54.5894	9.64378	11.0367	11.937	65.6261	19.7373	41.0522	12.6828	23.1691	15.5927	64.2213	25.516	66.6	6.91536	16.8	6.76264	80.3	10.6776	58.7	7.04036	23.4	5.66078	78.3	11.1759	1	5	3	2	0.6
1220	confirmatory	58.3229	9.47855	8.51856	5.79049	66.8414	12.9278	44.4542	12.1304	18.6998	6.21612	63.154	15.5425	57.1536	8.6658	7.56356	4.98884	64.7172	11.5112	42.4188	11.0213	18.2514	5.55555	60.6702	13.8033	67.4918	8.88597	16.3905	6.25141	80.1699	12.4029	59.6319	9.58314	24.6578	6.52131	80.2216	13.3088	1	1149	1149	0	1
1221	confirmatory	54.8901	8.35524	7.67033	7.37873	62.5604	13.0675	41.6593	12.1685	15.3626	5.83955	57.022	15.4646	55.0045	9.09208	8.0122	8.05043	63.0167	14.9772	41.7123	11.8872	17.1199	9.64193	58.8322	18.2887	65	7.62452	15.5714	7.75047	76.5385	13.1954	58.4286	8.618	21.4835	7.13577	75.5055	14.2028	1	11	11	0	1
1222	confirmatory	56.9048	14.4496	14.8571	25.9486	71.7619	40.091	45.8095	18.7393	25.8095	23.5003	71.619	41.4879	51.8557	8.18593	10.3306	12.5338	62.1863	19.4364	39.9222	11.1685	19.4839	12.5063	59.4062	21.8713	66.5238	14.6445	26.8095	27.1802	90.0476	41.2231	60.0476	16.8478	33.7619	26.0094	90.8571	42.8921	0	7	7	0	1
1223	confirmatory	55.6985	9.93409	8.94118	7.83985	64.6397	15.4482	42.6838	13.7074	17.4926	6.36774	60.1765	17.5258	55.0101	9.73269	8.85756	8.88141	63.8676	16.4026	41.1368	12.7012	18.8106	9.92007	59.9475	19.4399	65.8456	8.54173	16.4485	7.8295	79.3162	14.1215	58.7132	10.1053	23.3824	7.29998	78.2206	15.3602	1	15	15	0	1
1225	confirmatory	52.4	10.669	7.46667	2.06559	59.8667	10.6896	36.2667	14.4937	16.2	4.82849	52.4667	16.8433	54.0889	10.9446	8.98068	11.6098	63.0696	20.2105	39.6232	13.2217	20.1691	12.6541	59.7923	23.0476	60.9333	10.8395	12.9333	4.75795	71.0667	11.4734	52.6667	9.84644	21.8667	5.35679	70.8	13.2998	1	6	6	0	1
1226	screening	60.2667	6.3411	9.46667	5.86596	69.7333	9.95322	43.8	11.0272	19.1333	6.43502	62.9333	15.1727	59.0364	10.0615	11.2623	12.7423	70.2987	20.6742	45.2175	13.8544	23.5617	14.9086	68.7792	25.9413	69.5333	5.60442	16.8	5.85784	82.6	8.27043	62.4	4.67211	24.4	5.20714	82.9333	7.68548	1	6	4	2	0.666666667
1227	confirmatory	64.1779	11.7349	21.4555	22.1216	85.6334	31.0511	52.0888	16.2089	29.8338	20.1006	81.9227	34.2202	62.8786	9.85334	16.8496	16.3693	79.7282	22.8138	50.4672	13.3206	29.3174	17.8034	79.7847	28.4733	73.1945	10.3178	31.3655	22.3733	101.249	30.3375	66.7847	12.2352	37.0156	20.3617	100.434	31.726	1	180	32	148	0.177777778
1229	screening	55.3	15.7906	12.3	19.9947	67.6	32.3598	39.5	18.3379	19.7	18.2273	59.2	34.2111	51.2122	9.70171	6.3298	9.594	57.542	17.0213	37.4139	10.8023	23.72	20.009	61.1339	26.4073	66.4	9.78888	20.8	23.0979	84.1	32.709	60.1	10.9894	27.9	22.2533	83.7	32.9614	1	5	5	0	1
1230	screening	56.425	9.49852	7.67227	5.6593	64.0973	12.9137	42.1006	12.0346	19.0809	6.05479	61.1815	15.0722	55.6975	9.10636	7.25803	5.3559	62.9556	12.2211	41.0993	11.1932	19.0678	6.14541	60.1671	14.2686	67.1398	8.77851	17.2087	6.07778	80.0874	12.3161	59.3235	9.48254	26.1786	6.77338	80.6518	13.2593	1	206	206	0	1
1231	summary	77.2357	9.79848	52.83	20.636	130.066	27.2917	71.2928	15.8715	53.6502	22.8807	124.943	36.7538	71.2421	9.02763	38.3439	19.6071	109.586	25.6295	65.9278	11.4853	53.1324	19.5131	119.06	28.7255	83.5594	8.78483	62.4097	15.7109	144.46	21.5021	81.4995	9.98891	63.7208	17.0967	144.271	24.6898	1	46	46	0	1
1234	confirmatory	61.1186	11.1804	14.996	17.5616	76.1146	26.6735	49.8024	14.5736	26.0553	16.0301	75.8577	28.3078	60.4951	9.61408	13.0361	13.8058	73.5312	21.6693	47.3315	13.576	25.4447	13.1244	72.7763	24.6165	70.0079	10.8514	25.4032	18.5924	92.9565	27.3003	63.4229	12.51	33.1304	17.2839	93.7668	28.4225	0	18	18	0	1
1235	screening	55.6116	9.49602	7.56938	5.56886	63.181	12.5434	41.4133	11.3622	19.819	6.17106	61.2323	14.6021	55.3495	9.00322	7.2837	5.82018	62.6332	12.4189	40.6982	10.6929	19.5617	7.0013	60.26	14.8329	65.6976	9.4654	17.0799	6.03809	78.5754	12.385	57.8658	9.35812	26.4736	6.52164	79.3748	13.0648	0	50	50	0	1
1236	screening	55.2326	8.95759	7.61295	5.52232	62.8456	12.0233	40.7612	11.125	18.5795	5.90093	59.3407	14.0878	54.7219	8.54072	7.10316	5.05257	61.8251	11.2998	39.9764	10.5487	18.4956	5.66934	58.4721	13.3594	67.5417	7.50573	17.8896	6.03074	80.6683	10.8956	59.5561	8.21343	26.2891	6.45774	80.8837	11.9005	1	720	720	0	1
1237	screening	59.3626	9.64804	10.3612	8.40821	69.7238	15.5497	46.4128	12.9149	19.5776	8.39252	65.9905	18.5645	57.4424	8.69779	9.1444	6.95976	66.5868	13.3037	43.6501	11.565	18.8268	7.57432	62.477	16.4238	67.2747	8.78995	17.3502	8.65756	81.3909	14.7466	59.8264	9.81681	24.3893	8.51139	80.9726	15.8895	1	187	187	0	1
1239	screening	67.6616	11.1666	11.8988	8.01533	79.5603	16.5655	55.4505	14.6872	23.0017	8.43013	78.4521	19.4021	66.094	10.2205	11.2268	7.50783	77.3207	15.2365	52.7623	13.3071	23.4263	8.38087	76.1887	17.9315	79.5036	7.89865	22.4037	9.02894	98.0913	14.4474	73.0577	9.43381	30.085	9.45513	99.1644	15.9128	2	2509	2508	1	0.999601435
1241	confirmatory	71.0206	10.4967	13.238	8.97062	84.2586	16.7874	59.3707	14.6019	24.1317	9.43598	83.5023	20.0888	66.1785	10.2365	11.2173	7.5077	77.3958	15.2823	52.9018	13.3563	23.3599	8.4229	76.2617	17.9264	79.7562	7.96679	22.3478	9.14149	98.274	14.5978	73.2762	9.50686	29.9445	9.61112	99.2711	16.0986	2	754	754	0	1
1242	screening	58.0701	10.4608	10.0985	7.29207	68.1686	14.984	46.589	12.6377	19.4318	8.14568	66.0208	17.5262	56.8387	9.95341	9.03583	8.17918	65.8746	15.4295	43.882	11.9148	19.9212	9.05013	63.8032	17.7819	65.3958	9.90125	16.8542	7.60777	78.8788	14.3832	58.2595	10.1883	24.7595	8.19409	79.322	15.4763	1	19	8	11	0.421052632
1243	confirmatory	61.2061	10.9724	9.61565	8.17828	70.8218	16.648	46.7813	14.3455	19.8938	8.9726	66.6751	19.9729	59.3393	9.70164	8.63121	7.72217	67.9705	14.8992	44.4074	12.6169	19.1604	8.94857	63.5679	18.3258	68.537	10.1368	16.2954	10.31	81.8563	17.6319	60.1959	11.3055	25.4224	10.9065	82.074	19.1115	1	48	48	0	1
1246	screening	55.6259	9.16329	7.59237	5.33021	63.2182	12.1566	41.1028	11.2722	18.9228	5.77302	60.0256	14.1377	55.038	8.75918	7.0828	4.96101	62.1208	11.4294	40.3193	10.6639	18.7167	5.64601	59.0359	13.3786	67.0227	8.31258	17.5936	5.97876	80.1069	11.5428	59.1482	8.85159	26.3516	6.53461	80.5808	12.4593	1	828	757	71	0.914251208
1247	confirmatory	72.254	16.2645	44.9758	33.105	117.23	48.4275	64.1089	23.0416	57.2157	26.6814	121.325	48.5929	59.3678	8.84228	19.2166	18.4434	78.5845	25.5898	44.1486	14.7499	39.7122	17.1008	83.8607	29.1447	87.5887	6.26036	79.3004	9.46853	165.964	14.989	86.9718	6.52696	81.0988	9.15811	167.935	14.2479	0	32	32	0	1
1248	confirmatory	71.1667	15.8167	30.8333	33.7011	102	48.3942	60	20.0699	39.3333	32.2221	99.3333	50.1983	66.2551	12.7992	20.3205	16.4515	86.5756	27.1799	53.7756	15.3368	39.4372	17.0974	93.2128	29.9656	81.5	12.0291	52.6667	31.4303	131	43.8543	78.3333	15.4618	60.6667	29.4324	133.833	46.6965	1	4	4	0	1
1249	confirmatory	59.4684	8.56019	8.41579	5.5273	67.8842	12.2175	44.1474	11.478	20.1789	7.79021	64.3263	15.6333	59.9091	8.39232	9.68188	9.78569	69.591	15.7242	43.6976	12.0354	21.4925	10.7131	65.1902	19.57	71.2158	7.16405	18.0789	7.49597	84.8526	12.4229	61.8421	8.95942	26.2895	8.08653	83.9	14.0059	0	15	15	0	1
1250	confirmatory	57.8413	9.64777	9.01593	7.65012	66.8572	14.8436	43.6764	12.5868	19.3385	7.61795	63.0149	17.4504	56.7368	8.70735	8.04254	6.23342	64.7793	12.6327	42.1567	11.4126	18.8796	6.65995	61.0363	15.3781	68.2867	7.61624	17.6969	7.92245	81.9457	13.1469	60.2517	8.86893	25.5071	8.00899	81.7423	14.4917	0	172	172	0	1
1251	screening	57.2497	9.2835	8.29477	6.01629	65.5445	12.9567	42.99	11.9985	18.8451	6.18963	61.8351	15.3613	56.3681	8.53117	7.58632	5.23519	63.9544	11.5397	41.6173	11.0465	18.5048	5.64942	60.1222	13.8758	68.6199	7.39711	17.5983	6.41268	81.8509	11.337	60.6662	8.49062	25.6105	6.68597	81.7497	12.4492	0	648	648	0	1
1252	confirmatory	66.2424	10.6005	13.0455	15.6897	79.2879	24.8681	54.0152	15.3197	25.1061	14.2128	79.1212	27	65.1255	10.0239	13.1731	14.6931	78.2987	23.343	52.5534	15.1364	25.188	13.6266	77.7414	25.8057	72.4091	9.77119	20.4091	14.6539	89.0909	24.2187	65.0152	12.3045	28.6818	14.449	89.6061	24.8818	1	10	10	0	1
1253	confirmatory	59.6	8.81623	8.03636	9.01226	67.6364	15.5604	47.6545	11.5104	17.6182	7.6048	65.2727	16.9361	56.9966	10.3589	8.99564	8.91033	65.9923	17.2229	43.4537	12.6789	19.3079	9.4923	62.7616	19.5898	68.4364	8.46947	17.1455	9.37968	81.3091	15.9442	61.3818	9.06661	24.6545	10.4016	81.2364	16.4463	1	11	11	0	1
1254	screening	55.0832	7.9011	8.16144	6.34653	63.2446	12.1344	41.0607	10.3159	18.7729	6.31563	59.8335	13.8836	54.5127	7.40258	7.57815	5.38458	62.0909	10.7178	40.3638	9.73273	18.4834	5.865	58.8472	12.8297	66.098	7.22526	17.6579	6.95499	79.3267	11.9343	58.4462	8.0488	25.5431	7.09989	79.4257	12.7266	1	170	170	0	1
1255	screening	54.8645	7.94476	8.18786	5.92198	63.0524	11.7224	40.7936	10.3753	18.7891	5.94485	59.5827	13.5646	54.4393	7.65685	7.67369	5.21321	62.113	10.7838	40.2629	9.90243	18.6088	5.65655	58.8716	12.8445	66.4481	7.13667	18.0931	6.46386	79.9594	11.3859	58.8544	7.96637	25.9727	6.67425	80.1245	12.2204	1	247	247	0	1
1256	screening	54.721	8.43306	8.77391	6.06604	63.4949	12.3175	40.8643	10.7899	19.5877	6.07534	60.4521	14.1981	54.5432	7.95066	8.31218	5.63381	62.8553	11.4843	40.8779	10.2035	19.4412	6.24025	60.3192	13.6186	66.9362	7.29766	19.4971	6.81094	81.607	11.9619	59.7847	8.23922	27.4514	7.07118	82.3295	12.9202	1	115	115	0	1
1257	screening	54.621	8.84626	8.46974	6.04457	63.0908	12.6258	40.9561	10.9237	19.2744	6.29681	60.2305	14.4381	54.5666	8.18867	8.11075	5.54238	62.6773	11.568	40.8424	10.3624	19.3885	6.17959	60.2309	13.6903	67.7953	7.21037	19.4799	6.74109	82.3403	11.6936	60.4444	8.19886	27.6017	7.17762	82.9999	12.797	1	185	185	0	1
1258	screening	57.5796	9.93428	9.09334	6.39921	66.6729	13.8717	45.0675	11.835	19.4884	6.90663	64.5559	15.5197	56.6688	8.98804	8.00412	6.04241	64.6729	12.6403	43.4584	10.6829	19.0764	7.01588	62.5348	14.3206	66.8119	8.95002	16.7127	6.75296	80.0153	12.7233	59.4504	9.29254	24.8045	7.50228	80.5171	13.3092	0	114	101	13	0.885964912
1259	confirmatory	57.6524	13.7812	13.3714	21.8979	71.0238	33.3047	45.8905	16.9051	22.9	19.9392	68.7905	34.4112	57.1192	10.9552	9.31798	12.7223	66.4372	21.0559	44.1702	13.9147	21.7092	14.6483	65.8794	25.4247	66.9	12.3515	22.0286	21.8413	85.0619	32.0049	60.4667	13.9178	29.2048	21.3616	85.2381	32.9597	0	17	17	0	1
1260	summary	52.8762	9.09321	9.44762	12.4344	62.3238	19.1821	37.5524	12.4329	18.3619	11.2422	55.9143	21.0846	50.6184	8.19545	7.36546	6.91091	57.9839	12.8619	36.5558	10.4035	18.2575	7.93316	54.8133	15.6426	66.6	6.76046	19.9048	14.2765	80.981	20.2033	58.5238	8.64035	27.181	12.9858	80.7333	21.0596	0	12	12	0	1
1261	confirmatory	62.9333	9.86362	15.2889	13.0778	78.2222	21.0366	49.5556	13.742	25.1111	12.272	74.6667	24.1699	61.4147	9.46844	13.3318	13.7181	74.7465	20.8918	47.8894	12.8799	26.5516	14.3281	74.441	24.4456	70.8222	8.88638	21.9778	12.0651	89.6444	19.1456	63.4	9.77334	28.7556	11.6016	90.1778	19.6299	1	9	3	6	0.333333333
1262	screening	68.6481	10.4529	12.1033	7.96486	80.7514	15.7085	56.3705	14.0822	23.0876	8.35595	79.4582	18.6444	64.9202	10.0203	10.6353	6.94778	75.5555	14.4901	51.3778	12.9092	22.4924	7.80422	73.8702	16.9949	77.7922	8.09912	21.4205	8.31629	95.3267	13.679	71.129	9.43767	29.1292	8.70547	96.0951	15.0296	1	1061	1061	0	1
1263	screening	55.1429	9.03161	8.55827	8.15251	63.7012	14.5776	41.2757	11.5005	19.0984	8.16445	60.3741	16.7522	54.7794	8.26134	8.0291	6.96342	62.8085	12.7459	40.4473	10.7877	19.012	7.62494	59.4593	15.4723	66.2567	8.06411	18.4125	9.22431	80.3935	14.4778	58.7892	8.84296	26.3746	8.95717	80.6498	15.3272	1	100	100	0	1
1265	screening	57.5742	9.75458	9.30073	6.85381	66.8749	14.1018	44.6264	12.1125	19.2412	6.99604	63.8676	16.2053	55.3223	9.51973	8.07257	5.57651	63.3949	12.7532	41.8768	11.205	18.7464	6.23362	60.6232	14.6222	68.4959	8.3999	18.8706	7.07865	83.073	12.8821	61.3213	9.10718	25.974	7.5848	83.1163	14.0411	1	446	446	0	1
1266	confirmatory	61.6199	8.51307	9.14035	7.2496	70.7602	13.3291	47.5906	11.275	18.2281	7.01851	65.8187	15.3526	60.8619	8.73518	9.17616	8.5504	70.0381	14.783	46.6987	11.5349	19.7554	9.39752	66.4541	17.9701	72	6.9958	17.807	10.1618	85.7076	15.0668	64.4035	8.40908	25.2339	9.75483	84.9708	15.9582	0	18	18	0	1
1267	screening	60.5638	10.1986	10.142	6.64091	70.7058	14.5011	46.9109	12.982	20.7661	6.98307	67.6769	17.0709	58.9218	9.05373	9.12436	5.7575	68.0462	12.629	44.568	11.5628	20.1975	6.44252	64.7655	15.1075	70.4887	8.8971	19.0193	7.1661	85.548	13.3869	62.9899	9.76112	27.221	7.26681	85.9794	14.3295	1	683	683	0	1
1272	confirmatory	54.6228	9.00951	8.37441	5.91858	62.9973	12.5318	41.259	10.7037	19.3869	6.71081	60.6459	14.4304	55.0941	8.30178	8.34995	6.16432	63.444	12.1866	41.3934	10.5484	19.9706	7.15965	61.364	14.6882	68.0423	7.50805	19.5912	6.92085	82.6463	11.7738	60.5532	8.27889	27.9014	7.62895	83.4311	13.0355	1	56	56	0	1
1273	screening	57.9973	9.83552	8.34987	5.89252	66.3472	13.3092	43.9041	12.2367	19.6384	6.45009	63.5425	15.516	57.1232	9.09427	7.65644	5.2978	64.7796	12.0604	42.4398	11.2613	19.3395	6.1044	61.7793	14.1933	68.2795	9.06602	17.7636	6.3765	81.7901	12.6119	60.5678	9.63198	26.4048	7.06388	82.3171	13.4882	1	1652	1039	613	0.628934625
1274	screening	54.4903	9.6285	7.67048	5.2281	62.1608	12.5659	40.6552	11.6155	18.0085	5.57863	58.6636	14.4939	53.7386	8.88773	7.03029	4.72649	60.7689	11.3999	39.2771	10.7083	17.6788	5.24614	56.9559	13.2683	64.8532	9.05617	16.3055	5.68684	77.1798	11.9761	57.0691	9.4803	24.3867	6.15855	77.1556	12.7699	1	947	947	0	1
1275	confirmatory	55.8502	11.0295	8.63074	7.3204	64.4809	15.7175	43.3248	13.4669	17.6947	7.65693	61.0196	18.3254	53.711	9.30104	7.16903	6.14817	60.8801	12.9301	39.6211	11.2935	16.9321	7.10417	56.5532	15.5673	62.9724	10.3822	14.8055	7.58757	74.8899	14.9312	55.3718	10.8631	22.3495	7.78822	74.4898	16.0866	1	107	107	0	1
1276	screening	68.9925	11.0791	12.6545	8.27561	81.6469	16.6343	57.1833	14.7255	23.6022	8.63786	80.7856	19.6015	64.8706	10.3705	10.9285	7.10867	75.7991	15.0137	51.5611	13.2309	22.8765	7.85557	74.4376	17.5157	78.2225	8.41715	22.0393	8.47895	96.4064	14.2161	71.7378	9.72823	29.6863	8.9134	97.4042	15.6131	1	1794	1794	0	1
1277	confirmatory	59.5165	9.91896	13.4835	13.7731	73	21.7981	45.5055	13.645	24.5934	12.1087	70.0989	23.4355	58.8087	7.89709	10.7936	10.2685	69.6023	15.9963	45.3408	10.541	24.242	10.8666	69.5828	18.6507	69.6264	7.17348	22.2637	12.4703	86.9231	18.7772	61.3736	9.23357	30.7363	11.3283	88.0549	19.3904	1	6	6	0	1
1278	confirmatory	53.6071	7.06761	9.42857	6.20889	63.0357	11.3447	39.8214	9.08827	21.1786	5.70934	61	12.3977	56.0105	7.88774	9.63622	9.74157	65.6467	15.7726	41.8515	10.855	22.1505	11.0644	64.002	19.2386	66.8571	6.49053	18.3214	6.95517	80.25	11.5458	58.5357	6.97871	26.9643	8.5699	80.6071	14.3587	1	5	5	0	1
1279	confirmatory	55.6275	8.23775	8.70085	5.61045	64.3284	11.6467	42.2643	10.5627	20.0611	6.26143	62.3254	13.8449	55.6745	8.00549	8.65367	5.9963	64.3282	11.7838	42.0213	10.356	20.4451	6.90969	62.4664	14.2166	69.6209	6.69527	20.5217	6.66728	84.9219	10.9801	62.2451	7.72341	29.0178	7.39447	85.9678	12.2936	1	60	60	0	1
1284	confirmatory	56.6635	11.1715	10.302	11.203	66.9655	19.7771	42.7368	14.1334	21.2243	10.1703	63.9612	21.7354	55.5211	9.29879	8.34329	6.88871	63.8644	13.7012	40.7424	11.3814	20.1935	7.26419	60.9358	16.2022	67.6591	9.26836	20.5614	11.1909	83.76	17.9664	60.0269	10.2863	28.6974	10.5989	84.5207	19.0991	1	56	56	0	1
1285	screening	56.9977	8.98261	7.97942	5.65436	64.9771	12.357	42.2782	11.5728	18.6726	5.90132	60.9508	14.6208	56.4013	8.46432	7.39471	4.97788	63.796	11.2605	41.2245	10.8293	18.5014	5.4452	59.726	13.4286	67.9491	7.9238	17.1378	6.14749	80.8062	11.5206	59.871	8.76852	25.4011	6.46574	80.7056	12.5065	1	1340	1340	0	1
1286	screening	64.5163	11.3642	9.11765	8.33109	73.634	16.9188	47.8889	14.0373	20.4641	8.33116	68.3529	19.7509	63.0587	11.343	9.15354	8.79046	72.2122	17.0479	47.2644	12.9839	20.9584	9.75708	68.2228	19.8202	69.9281	11.0674	15.1176	8.12399	82.2026	15.9363	61.2157	11.8199	24.8954	8.23357	82.4118	17.025	1	14	11	3	0.785714286
1287	confirmatory	61.1905	8.20743	9.19048	4.03261	70.381	10.7493	45	7.81665	18.7143	4.05145	63.7143	9.8648	64.2468	9.06231	12.2857	13.196	76.5325	19.916	49.4133	12.502	24.3818	14.6671	73.795	24.3189	73	7.10634	17.6667	6.88719	86.0476	12.085	64.5714	9.93263	26.7619	5.79573	85.8571	13.0203	0	7	7	0	1
1288	confirmatory	57.0372	8.63516	7.91986	6.64021	64.957	12.5316	43.108	10.384	19.3008	6.80126	62.4088	14.2264	56.3909	8.4464	7.86392	6.67775	64.2548	12.508	42.0919	10.6636	19.7064	7.66229	61.7984	15.0983	67.0859	7.96852	17.4146	7.97284	80.2404	12.7613	59.381	8.70973	26.0128	8.22326	80.7131	13.9231	1	42	42	0	1
1296	screening	55.9106	9.22526	7.71974	5.41191	63.6303	12.3134	41.7155	11.31	19.0966	5.88432	60.812	14.1797	56.7053	8.82789	7.84736	5.75843	64.5527	12.3227	42.5403	11.029	18.9179	6.63603	61.4582	14.579	67.6812	8.38035	17.0788	6.84392	80.8655	12.627	59.992	9.17554	25.1419	7.49948	80.9629	13.7036	1	1313	525	788	0.399847677
1297	screening	56.1949	10.1932	9.22598	7.4057	65.4209	15.0133	43.1916	11.9767	20.6363	7.37318	63.828	16.4867	55.687	9.22031	8.5023	5.90866	64.1893	12.7838	41.8255	11.061	20.0907	6.47114	61.9162	14.7464	67.8557	9.15247	19.5259	8.58339	83.2606	15.0782	60.4811	9.92122	28.1423	8.57998	84.095	15.9533	2	390	390	0	1
1298	screening	54.8307	8.68537	8.31994	5.50871	63.1507	11.9794	41.0342	10.7836	19.3286	5.75811	60.3628	13.9235	54.6628	8.37202	7.87688	5.26986	62.5396	11.4351	40.6657	10.324	19.1011	5.95444	59.7668	13.515	67.3985	7.13585	18.6783	6.0407	81.3647	10.7881	59.8277	7.8895	26.8212	6.47598	81.8032	11.7012	0	179	6	173	0.033519553
1300	screening	56.0462	10.1566	9.16636	7.50637	65.2126	15.0538	42.9557	12.0012	20.5236	7.41151	63.4793	16.5307	55.5324	9.23128	8.40017	5.94208	63.9326	12.828	41.6058	11.0901	19.9834	6.56886	61.5892	14.862	67.6953	9.14143	19.3071	8.44769	82.8401	14.9166	60.2295	9.91546	27.872	8.43348	83.5489	15.7832	2	320	320	0	1
1301	screening	56.4717	10.3567	9.24481	7.8037	65.7165	15.5026	43.5133	12.094	20.5896	7.71755	64.1028	16.8815	55.6859	9.43332	8.44695	6.13602	64.1328	13.2102	41.8861	11.2483	20.0824	6.88869	61.9685	15.2852	67.665	9.35901	19.317	8.675	82.8747	15.3002	60.2711	10.0534	27.9675	8.73547	83.7273	16.0988	2	213	213	0	1
1303	screening	57.3114	9.80769	8.4881	8.22401	65.7995	15.2948	43.4035	12.5851	18.4091	7.68714	61.8127	16.9421	55.6186	8.59912	7.90581	6.91357	63.5244	12.9998	41.3387	11.1332	18.5477	7.81444	59.8864	15.7524	67.9211	8.16415	17.8051	8.17552	81.4267	13.456	60.4906	9.066	25.5157	8.30872	81.4906	14.5263	1	49	49	0	1
1304	screening	55.2539	8.74001	7.45326	5.57102	62.7072	11.9736	40.896	11.0394	18.0625	6.127	58.9585	14.2972	54.8254	8.51784	6.82928	4.84472	61.6547	11.1218	39.7887	10.5626	17.7916	5.52569	57.5803	13.2047	66.3301	8.01387	16.6011	6.1798	78.4868	11.4952	58.1842	8.64502	25.0429	6.70356	78.3889	12.4623	1	655	655	0	1
1306	screening	69.4336	9.13262	12.2829	8.06146	81.7165	14.6393	57.0338	13.23	23.1935	8.47751	80.2273	18.0075	66.0704	9.23162	10.9688	7.04466	77.0392	13.8243	52.4733	12.4965	22.7089	8.03093	75.1823	16.6952	78.44	7.29616	21.3947	8.35825	95.9856	13.1875	71.7485	8.81184	28.9171	8.72904	96.629	14.5913	1	470	470	0	1
1308	screening	57.5732	10.0399	9.3068	6.87153	66.88	14.4797	44.6638	12.4634	19.1325	6.96062	63.7963	16.5136	55.2277	9.54266	8.02124	5.50613	63.249	12.7534	41.7189	11.2794	18.619	6.08904	60.3378	14.5943	68.4664	8.59308	18.7025	6.95773	82.9239	13.017	61.3322	9.26892	25.831	7.47229	82.9541	14.1387	1	372	372	0	1
1309	screening	63.5068	11.903	11.8471	8.33405	75.3539	17.9172	50.9142	15.1489	22.1838	8.30504	73.098	20.6072	61.064	9.93024	10.6971	7.51605	71.7611	15.2624	47.4725	12.762	21.6133	8.0671	69.0858	17.9325	73.0758	9.515	20.4426	8.92238	89.888	16.1564	65.9409	10.9832	28.0751	8.76644	90.1866	17.4627	1	116	116	0	1
1310	screening	58.3942	9.7554	8.85979	7.19187	67.254	14.6629	44.582	12.8174	18.8651	7.17646	63.4471	16.8513	57.4632	8.47041	8.42936	7.15206	65.8926	13.2092	43.5455	11.0598	19.2557	8.51001	62.8012	16.1997	69.4471	8.32583	17.9444	6.74976	83.1005	12.5123	62.1217	8.99136	25.2593	7.29423	83.1296	13.6073	1	22	22	0	1
1315	screening	68.8333	17.1046	22.8333	33.1868	91.6667	49.2977	60.8333	21.6556	35.3333	27.6671	96.1667	47.9642	63.5264	8.89732	14.3655	14.2315	77.892	21.7952	50.8598	13.0234	27.5149	13.4879	78.3747	25.2135	74.6667	13.8082	29.5	29.8312	103.667	42.7676	68.1667	15.9802	39.3333	25.3272	103.167	43.0275	1	4	4	0	1
1316	screening	66.803	10.1824	11.4708	7.42466	78.2738	15.041	54.2146	13.6661	22.2237	7.66053	76.4384	17.7535	63.6286	9.77969	10.2425	6.58925	73.8712	14.0166	50.0291	12.6164	21.7132	7.18499	71.7422	16.2835	76.3925	8.38135	20.8714	7.78164	93.3292	13.4463	69.6798	9.55754	28.6156	8.08821	93.988	14.5662	1	496	496	0	1
1317	screening	56.8296	9.31425	9.23024	7.52042	66.0598	14.4525	43.6681	11.5381	19.0325	7.6236	62.7006	16.3266	55.1091	9.0234	7.95296	5.77724	63.0621	12.52	41.4395	10.8176	18.5841	6.4991	60.0236	14.4814	68.0437	8.02843	18.7574	7.79807	82.4447	13.4423	60.6373	8.86278	25.9335	8.18586	82.4565	14.5632	1	243	243	0	1
1318	screening	64.1623	12.2065	12.1355	8.09752	76.2978	17.7769	52.0381	14.8702	23.0022	8.36004	75.0403	19.9762	61.0747	10.2878	10.8334	7.23997	71.9082	15.2826	47.9328	12.7136	22.2116	8.08414	70.1445	17.6862	73.9246	9.65217	21.2209	8.7881	91.4222	15.7963	66.9943	10.7349	29.2227	8.934	92.2931	16.99	1	136	136	0	1
1319	confirmatory	56.6	9.13136	8.55556	5.70708	65.1556	12.2232	41.5778	11.4147	20.7778	8.37987	62.3556	17.89	57.0975	8.8876	8.92053	9.84645	66.018	16.4795	42.0466	12.0616	23.2575	11.8655	65.3041	20.7874	69.9333	5.37841	19.5556	7.14956	83.8	11.1998	61.3333	6.81909	28.9333	6.20264	84.1111	12.1398	2	10	10	0	1
1320	confirmatory	58.7494	9.21243	9.75064	8.4493	68.5	15.2272	44.2294	12.4032	18.8619	8.57386	63.0913	18.1335	58.1013	8.28728	9.18978	7.75867	67.2911	13.7371	43.0079	11.6061	18.8083	8.1709	61.8162	16.875	67.6579	8.51215	17.2605	9.99567	81.4182	15.8759	59.6044	9.89473	24.9122	9.65699	80.7332	16.958	1	90	90	0	1
1321	screening	57.2328	9.90865	8.14045	5.77397	65.3733	13.3491	42.9894	12.4145	19.359	6.16677	62.3484	15.5531	60.2642	10.4623	9.30179	7.09441	69.566	15.1727	46.1723	13.1547	20.8488	8.16959	67.0211	18.0337	72.6883	9.86837	19.6363	7.99281	88.3527	15.3221	65.6366	10.986	27.3924	8.31586	88.8325	16.5913	1	1135	1135	0	1
1322	confirmatory	61.6667	8.94161	8	3.5051	69.6667	9.47679	43.1333	11.5565	20.1333	12.1823	63.2667	20.7277	62.1983	9.07164	13.2853	15.6289	75.4836	22.9106	48.7119	13.7871	25.0729	16.2814	73.7847	27.9718	71.3333	6.14894	17.8	11.6815	84.6667	13.865	62.8667	8.60952	25.9333	10.8527	83.8	16.2709	1	6	6	0	1
1323	confirmatory	54.0769	8.31228	8.28571	5.83531	62.3626	11.8298	40.1099	10.5456	20.8022	7.29417	60.9121	15.8118	54.5072	8.16741	8.6754	8.03905	63.1826	14.1124	40.0093	10.9613	21.5656	9.71728	61.5749	17.9567	67.8352	6.13055	21.3407	7.44195	84.022	11.7265	59.9011	7.74891	29.2747	6.73806	83.989	13.1627	2	14	14	0	1
1324	confirmatory	60.807	8.11992	8.84211	7.43787	69.6491	13.4455	46.1988	11.0654	18.2047	7.45332	64.4035	16.0984	61.2531	8.20065	10.1593	10.5594	71.4124	16.2937	46.4238	11.454	20.6862	12.0239	67.11	20.2446	71.6725	6.40572	17.7193	9.10867	85.2865	13.4525	63.2339	7.98331	24.7953	8.7346	84.1813	14.6025	1	15	15	0	1
1325	screening	56.7279	8.88615	7.92588	6.05513	64.6538	12.5382	42.1088	11.3706	18.7476	6.05364	60.8564	14.4801	56.0536	8.21698	7.29949	5.44638	63.353	11.2986	40.8953	10.6443	18.4773	5.94344	59.3726	13.6071	67.6919	7.16759	17.0152	6.51664	80.2489	11.1391	59.3529	8.0938	25.0212	6.72489	79.8688	12.1485	1	173	173	0	1
1326	screening	53.8646	9.28631	7.71878	6.31711	61.5834	13.2767	40.3581	11.315	17.8607	6.25492	58.2188	15.0419	53.4242	8.379	7.20904	5.95853	60.6332	12.0358	38.9938	10.6384	17.547	6.27895	56.5408	14.3546	64.4452	7.95385	15.9352	6.55332	76.355	12.0735	56.3358	8.70415	23.6751	6.43558	75.8359	12.8328	1	117	117	0	1
1327	confirmatory	50.8667	8.47574	7.66667	5.40723	58.5333	11.4759	40.1333	9.46321	16.8	5.4537	56.9333	11.0225	52.5771	10.0195	9.93143	9.22956	62.5086	17.3425	40.08	12.1327	21.7176	12.7632	61.7976	21.842	59.8	9.92975	17.3333	5.17779	73.2	12.0724	52.2667	9.6397	22.6667	6.21825	72.4	13.2546	1	2	2	0	1
1328	confirmatory	57.1667	8.29974	10.1944	8.54507	67.3611	14.7864	42.6389	11.0043	21.2222	11.9118	63.8611	20.8972	59.7188	8.61199	14.3025	13.7733	74.0213	20.7533	46.5373	13.4035	23.7975	13.8107	70.3349	25.3868	65.7778	9.34455	19.4444	14.5552	82.5278	21.0272	59.2222	11.1896	28.4722	14.0763	83.1389	22.7623	1	9	9	0	1
1330	confirmatory	58.6863	9.38607	9.9281	9.29778	68.6144	16.4013	44.6078	12.0215	19.6144	11.9346	64.2222	21.455	59.4679	8.42938	12.0672	11.6241	71.5351	18.0195	46.1437	12.4309	21.3539	12.9956	67.4977	23.0525	66.3137	9.59199	17.1765	12.5132	80.8105	19.2609	58.2222	10.8732	24.183	12.5228	79.8301	21.118	1	16	16	0	1
1331	confirmatory	50.0667	7.07578	7.86667	3.18179	57.9333	8.72981	32.6	8.57571	18.7333	3.80726	51.3333	11.2229	54.752	8.51262	10.5073	10.4727	65.2593	17.2165	41.2684	11.7495	23.3893	13.7529	64.6576	22.6968	67.9333	4.44758	18.0667	2.93906	82.4	5.91366	60.9333	6.00555	25.7333	2.05171	81.5333	6.36808	2	6	6	0	1
1332	confirmatory	53.8291	11.3389	7.78186	8.74838	61.6109	17.4458	41.4495	12.8657	17.0145	9.75282	58.4641	19.7904	53.4686	10.2976	6.95773	7.12247	60.4263	15.0427	40.3788	11.9219	16.4687	9.04531	56.8476	17.9555	62.3338	11.773	15.1857	10.6502	74.2445	19.1687	55.2997	12.0405	22.537	11.3663	74.293	20.1955	0	165	141	24	0.854545455
1333	confirmatory	57.0397	10.07	8.4859	8.6752	65.5256	15.6382	42.7282	12.6195	19.9513	8.81737	62.6795	17.8745	56.8143	9.21514	7.99525	7.25542	64.8095	13.9181	41.7775	11.6047	20.1472	8.47911	61.9247	16.5852	67.6372	8.71149	18.4077	10.123	81.8615	16.0614	59.5821	9.89533	27.9295	10.3179	82.5269	17.0675	1	40	40	0	1
1334	confirmatory	57.1961	9.80365	8.06952	8.33455	65.2656	15.1042	42.7932	12.4516	19.2424	8.41587	62.0357	17.4297	55.9857	9.25539	7.57615	7.34223	63.5619	14.1047	41.197	11.5332	19.5596	8.72448	60.7567	17.0207	66.3904	9.58938	17.5829	10.536	79.9893	17.6677	58.8289	10.5874	26.5205	10.3086	80.713	18.4291	1	34	34	0	1
1335	confirmatory	59	9.44967	9.47273	7.28483	68.4727	14.6539	44.5273	12.4482	19.8909	6.55086	64.4182	15.2821	58.7566	9.70979	8.89048	9.12566	67.647	16.3084	43.8741	11.8388	23.4744	11.8641	67.3485	18.7764	71.7273	8.26966	19.6727	10.5814	86.6727	17.154	64	9.03491	29.6727	11.094	88.3091	18.0358	1	11	11	0	1
1336	confirmatory	59.7582	10.3057	8.96703	7.25787	68.7253	14.9719	45.011	13.1576	21.5385	8.14085	66.5495	16.6382	59.7161	9.53352	8.69453	8.09293	68.4106	14.7428	44.3341	11.5537	24.4582	11.6392	68.7923	17.9605	72.5934	8.28248	23.011	10.743	89.8462	17.3883	65.4835	9.20551	33.1319	12.4715	92.7253	19.6718	1	14	14	0	1
1337	confirmatory	57.4476	7.83683	8.24286	4.93722	65.6905	10.5877	42.2571	10.887	19.9048	7.72435	62.1619	14.1226	57.4754	8.42255	8.64483	7.58903	66.1202	13.6506	43.1845	10.8852	20.7447	9.70704	63.9292	16.9079	68.2429	7.27867	18.6333	7.77949	82.6238	12.9606	61.3238	7.7305	27.8381	9.32161	84.2095	14.5452	1	21	21	0	1
1338	screening	60.1389	9.50535	8.52778	5.91601	68.6667	12.49	46.5278	11.0466	17.75	4.78315	64.2778	13.8391	56.0236	10.0053	9.72032	9.31187	65.7439	16.865	42.75	12.2048	19.5822	9.91923	62.3322	19.5669	68.4722	8.59397	16.4722	7.46606	80.2778	14.0053	60.0556	8.56553	22.5278	6.83055	79.8889	14.2944	0	9	9	0	1
1339	confirmatory	57.3909	10.8882	8.97532	10.3745	66.3662	18.3906	42.9974	13.3183	20.9052	10.4509	63.9026	20.3478	56.4679	9.91273	8.01694	6.68638	64.4848	14.1407	41.6879	11.6703	20.7407	8.61594	62.4287	16.5148	70.0091	8.88472	20.9701	11.8553	86.5299	18.4765	62.2929	10.0574	30.874	12.1648	87.7506	19.9753	1	54	54	0	1
1340	confirmatory	57.3739	10.5282	8.82857	7.23836	66.2024	15.1811	43.7951	12.4374	19.3069	7.42097	63.102	16.5838	56.1771	9.92866	7.89806	6.07581	64.0752	13.6001	41.9544	11.6273	19.621	7.75918	61.5754	15.8314	69.625	9.30557	19.4031	8.37946	84.3614	15.1981	62.2398	10.0768	27.9643	9.11377	85.1879	16.2696	1	47	47	0	1
1341	confirmatory	57.9722	12.6276	9.41667	15.9452	67.3889	26.1635	43.8333	13.7789	22.6944	14.4119	66.5278	25.3912	59.5218	9.43551	8.69563	9.26885	68.2175	15.9665	45.0357	11.7519	23.3203	11.8441	68.3561	19.019	74.9444	6.6845	22.3056	14.5048	92	19.9743	67.25	8.14292	32.3611	14.9115	93.0833	21.4654	1	8	8	0	1
1342	confirmatory	54.5809	9.21477	7.88971	4.682	62.4706	11.9622	40.2794	11.744	19.3162	4.82847	59.5956	14.6345	55.6356	8.89103	7.82724	5.97283	63.4628	12.8564	40.9324	11.1102	19.3992	8.15476	60.3316	16.2776	65.4485	9.87164	15.8309	5.6471	77.4118	13.1693	57.8309	10.3427	25.0294	5.66986	78.5294	13.0185	1	17	17	0	1
1343	screening	62.5	15.3424	35.9	30.9568	98.4	46.0029	53.2	24.7063	43.6	26.7881	96.8	49.9973	55.9086	8.62555	15.0824	15.3471	70.991	22.182	40.3257	13.3465	32.2457	14.9281	72.5714	25.6063	78.6	7.12117	66.2	13.0792	139	23.758	74.9	10.3005	70.9	11.7042	143.3	21.6951	0	5	5	0	1
1344	screening	68.5091	16.1025	44.8364	31.9883	113.345	47.2837	61.5818	22.2483	54.8	25.8553	116.382	46.8344	58.3004	8.52802	17.7993	17.2496	76.0997	23.9066	42.7198	13.8616	37.1506	16.246	79.8704	27.3111	83.5636	7.11223	74.3273	10.6772	155.055	20.1517	81.5091	9.26137	77.2909	9.90449	158.036	18.8591	0	11	11	0	1
1347	screening	69.8611	15.6244	45.5833	32.5588	115.444	47.5596	60.6667	23.8028	53.1389	28.2834	113.806	50.7627	57.6542	8.4989	17.0604	16.7042	74.7146	23.4003	42.1156	13.6423	35.9406	15.7934	78.0562	26.7437	82.3611	6.95353	73.1389	11.5515	152.028	21.3922	79.9722	9.54534	76.6944	10.706	155.694	20.0468	0	9	9	0	1
1349	screening	66.7333	15.908	41.7333	31.8829	108.467	47.038	59.9556	21.5996	52.4667	25.4081	112.422	45.6107	58.3786	8.45757	17.7582	17.0344	76.1368	23.5803	42.6214	13.7698	36.9519	16.1407	79.5733	27.0518	82.8667	7.04402	73.2222	10.6598	153.289	20.0246	80.8222	9.12362	76.4667	10.0738	156.378	18.9296	0	10	10	0	1
1351	screening	68.5091	16.1025	44.8364	31.9883	113.345	47.2837	61.5818	22.2483	54.8	25.8553	116.382	46.8344	58.3004	8.52802	17.7993	17.2496	76.0997	23.9066	42.7198	13.8616	37.1506	16.246	79.8704	27.3111	83.5636	7.11223	74.3273	10.6772	155.055	20.1517	81.5091	9.26137	77.2909	9.90449	158.036	18.8591	0	11	11	0	1
1352	screening	65.1	18.3633	42	34.8776	107.1	52.6106	63.9	20.4529	54.6	26.3911	118.5	45.3731	58.8269	8.53124	17.6563	16.9493	76.4833	23.3764	43.249	14.0622	36.8849	15.1647	80.1339	26.2804	84.6	8.11309	72.6	14.5541	151.9	27.8227	79.9	13.0508	75.9	12.4584	154.9	25.7701	0	5	5	0	1
1355	screening	69.8056	15.2481	45.6944	32.3073	115.5	46.9532	61.6111	22.7097	52.9722	27.5084	114.583	48.8457	58.5086	8.52957	17.9698	17.2583	76.4784	23.8578	42.6285	13.7561	37.403	16.2957	80.0315	27.2307	82.3333	7.3329	73.5	11.4953	152.806	21.3044	80.2778	9.40398	76.8889	10.6792	156.028	20.0919	0	9	9	0	1
1356	screening	68.5091	16.1025	44.8364	31.9883	113.345	47.2837	61.5818	22.2483	54.8	25.8553	116.382	46.8344	58.3004	8.52802	17.7993	17.2496	76.0997	23.9066	42.7198	13.8616	37.1506	16.246	79.8704	27.3111	83.5636	7.11223	74.3273	10.6772	155.055	20.1517	81.5091	9.26137	77.2909	9.90449	158.036	18.8591	0	11	11	0	1
1358	screening	68.5091	16.1025	44.8364	31.9883	113.345	47.2837	61.5818	22.2483	54.8	25.8553	116.382	46.8344	58.3004	8.52802	17.7993	17.2496	76.0997	23.9066	42.7198	13.8616	37.1506	16.246	79.8704	27.3111	83.5636	7.11223	74.3273	10.6772	155.055	20.1517	81.5091	9.26137	77.2909	9.90449	158.036	18.8591	1	11	11	0	1
1359	screening	55.4988	8.77201	7.48114	5.49744	62.9799	11.9643	41.195	11.0963	18.1333	5.97762	59.3283	14.2317	54.9009	8.54414	6.92809	4.87108	61.829	11.182	39.8982	10.6389	17.9604	5.5138	57.8586	13.2903	66.3617	8.15036	16.6942	6.09316	78.6855	11.518	58.2692	8.78196	25.1591	6.5074	78.6507	12.4407	1	777	777	0	1
1360	screening	68.5091	16.1025	44.8364	31.9883	113.345	47.2837	61.5818	22.2483	54.8	25.8553	116.382	46.8344	58.3004	8.52802	17.7993	17.2496	76.0997	23.9066	42.7198	13.8616	37.1506	16.246	79.8704	27.3111	83.5636	7.11223	74.3273	10.6772	155.055	20.1517	81.5091	9.26137	77.2909	9.90449	158.036	18.8591	0	11	11	0	1
1361	confirmatory	54.8258	7.53638	7.9685	5.53124	62.7943	10.9525	40.691	10.1113	18.8059	5.69058	59.4969	13.0202	54.6717	7.29143	7.51796	5.11025	62.1896	10.3358	40.327	9.73245	18.7427	5.50367	59.0697	12.4791	66.4118	6.38631	18.0768	6.0516	79.8781	10.3298	58.7216	7.39207	26.2905	6.39451	80.2234	11.3331	0	544	544	0	1
1362	screening	56.5967	8.34507	8.50468	5.70032	65.1014	11.7552	42.7835	10.9153	19.4534	6.14177	62.2369	13.9204	56.0895	8.00965	7.93831	5.60431	64.0278	11.4456	41.8646	10.4873	19.1289	6.43492	60.9935	13.7353	67.9421	7.28795	18.3551	7.25438	81.9108	12.1041	60.3773	8.29914	26.3977	7.78539	82.2042	13.2776	0	2579	2579	0	1
1376	confirmatory	56.9173	9.62382	7.6157	5.25289	64.533	12.5647	42.386	12.0121	18.0601	5.73481	60.4461	14.792	55.9336	9.07833	7.00777	4.7704	62.9413	11.6296	40.8474	11.1411	17.7804	5.44971	58.6277	13.7333	66.9534	9.16556	16.1016	5.86613	79.0571	12.198	58.8302	9.70439	24.4983	6.39858	78.958	13.0389	1	519	471	48	0.907514451
1377	screening	60.324	11.1015	9.65157	7.61747	69.9755	16.056	46.9145	13.9231	20.3818	7.72755	67.2963	18.5034	58.0065	9.87015	8.40989	6.22606	66.4164	13.5988	43.582	12.0906	19.8363	6.84271	63.4183	15.8168	70.0698	9.54871	19.17	7.89871	85.0025	14.4809	62.7549	10.3273	27.1669	7.96144	85.4669	15.5127	0	716	716	0	1
1379	confirmatory	70.378	11.3792	13.5595	9.08021	83.9375	17.7292	59.5773	15.2998	23.6745	9.37879	83.2518	21.313	64.8622	10.8164	11.0839	7.55668	75.9461	15.961	51.9007	13.9247	22.594	8.28823	74.4947	18.9408	77.0348	9.89831	21.3158	9.17818	95.0176	16.441	70.8245	11.214	28.6194	9.50221	96.0441	17.9598	1	1265	459	806	0.36284585
1381	screening	58.515	8.97406	8.03955	6.01886	66.5546	12.5419	43.9999	11.5665	19.7533	6.60187	63.7532	14.9165	57.7079	8.38215	7.34663	5.39433	65.0545	11.4644	42.7797	10.7798	19.4461	6.20408	62.2258	13.7784	67.9799	8.32222	16.9281	6.7753	80.8242	12.2872	59.8881	9.12703	26.3353	7.53329	81.499	13.3352	0	933	933	0	1
1382	confirmatory	65.1684	15.0977	25.0526	27.8541	90.2211	42.1794	54.4579	21.0154	35.0947	24.3472	89.5526	44.2985	60.3717	9.69955	12.9153	13.917	73.2869	21.7468	46.202	13.483	28.9256	14.6208	75.1276	26.1829	76.6105	10.3031	36.9	25.7315	110.247	36.7606	70.3737	14.0205	44.7105	23.4669	111.7	38.5828	1	20	14	6	0.7
1383	confirmatory	75.3333	6.86052	8.83333	4.35507	84.1667	10.477	62	13.3566	20	5.72713	82	18.0444	76.1344	5.59245	16.7866	13.1397	92.9209	17.5153	63.1621	12.5151	26.2727	14.0606	89.4348	24.2641	81.3333	6.8313	15.5	5.1672	94.8333	10.496	75.6667	8.86942	24.5	5.64801	96.5	13.0652	1	2	2	0	1
1385	screening	56.3433	8.63662	7.72239	5.56199	64.0657	11.7125	42.0315	10.933	19.241	6.20135	61.2726	13.8926	56.3695	8.31644	7.3907	5.45175	63.7602	11.3684	41.4688	10.6022	19.515	6.3235	60.9838	13.6464	67.3033	8.24468	17.9015	6.4133	80.6783	11.7193	59.6033	8.61764	26.8531	7.33353	81.3854	12.5737	1	145	145	0	1
1392	confirmatory	67.5286	17.3763	28.1429	25.688	95.6714	41.7674	57.2095	23.3872	39.0048	22.5215	96.2143	44.3747	65.5337	10.3191	17.483	13.5583	83.0167	22.097	52.7691	14.8664	32.2036	12.5389	84.9728	24.8878	84.7053	11.1173	54.8421	20.0432	137.563	29.8771	82.5158	12.0241	58.9579	19.0418	139.989	30.3951	1	19	13	6	0.684210526
1393	summary	65.6023	15.1337	25.7895	28.6289	91.3918	43.0169	54.9942	21.1884	35.3509	25.0088	90.345	45.1496	60.5923	9.82809	13.1228	14.3154	73.7151	22.2942	46.5759	13.6358	29.0399	15.0176	75.6158	26.8101	76.6725	10.5428	37.2456	26.4021	110.713	37.7143	70.4678	14.1925	44.5088	23.9119	111.795	39.2996	1	19	4	15	0.210526316
1394	confirmatory	58.4537	10.4668	8.83902	10.298	67.2927	18.3969	44.0951	13.7763	20.9024	9.53537	64.9976	19.8847	57.1408	9.41945	7.79136	7.4819	64.9322	14.5831	42.8256	11.8652	20.959	8.62415	63.7846	16.5372	68.122	9.19267	17.9366	9.85194	81.8805	16.6749	60.3963	10.1531	28.1195	9.86714	83.1756	17.135	1	39	39	0	1
1396	confirmatory	54.9341	9.04778	9	7.15542	63.9341	13.9378	40.2418	9.12912	20.1538	7.59813	60.3956	14.6946	55.7156	7.8911	9.05784	8.7654	64.7734	14.4648	41.1928	10.4294	20.8056	9.05895	61.9984	16.8886	67.2308	7.34707	19.1868	8.50479	81.9231	13.346	59.5604	8.46458	27.7033	8.09457	82.3187	14.9093	1	14	14	0	1
1397	confirmatory	72.3584	9.45956	12.1233	7.843	84.4817	14.4642	59.7245	13.836	23.4695	8.3217	83.194	17.6171	66.3571	10.0136	10.71	7.79227	77.067	14.9749	52.4514	12.7338	23.1908	8.85984	75.6422	17.4642	79.9905	6.4443	21.1632	8.29823	97.2903	12.2261	73.204	8.35879	29.129	8.73235	98.0487	13.8234	1	72	72	0	1
1398	confirmatory	61.2452	9.94324	10.8288	8.79967	72.074	16.14	47.6684	13.031	22.2729	8.6735	69.9412	19.0325	60.211	9.15989	10.0024	7.54639	70.2134	14.2908	45.7574	11.8047	22.3592	8.48649	68.1166	17.3637	70.3027	9.77798	20.5687	9.91342	86.7195	17.3589	63.0041	10.6755	29.2262	9.52189	87.917	18.1052	1	58	58	0	1
1399	confirmatory	58.7535	9.79952	9.40911	6.85746	68.1626	13.9663	45.1322	12.3969	20.2865	7.06602	65.4188	16.5592	56.5297	9.79565	8.54378	6.12305	65.0735	13.3923	42.8383	11.5115	19.9318	7.03389	62.7701	15.5233	70.1445	8.3657	19.9987	7.34102	85.6007	12.9561	62.95	9.13744	27.4519	7.75385	85.9199	14.228	1	103	103	0	1
1400	summary	80.619	10.9749	66.9524	27.6649	147.571	36.6068	76.619	14.719	84.8095	11.457	161.429	25.0331	80.2251	8.03478	58.8519	25.1384	139.077	31.141	73.6752	11.7991	81.5014	11.3864	155.177	21.3711	83.5238	10.318	79.4762	12.6397	162.048	19.5716	81.2857	10.9414	86.8571	7.75426	168.143	16.1409	1	7	7	0	1
1401	summary	55.3728	13.4517	21.2829	19.7036	76.6557	32.236	46.8461	17.1805	30.1745	18.0445	77.0206	34.3015	48.0641	6.94977	8.54323	7.24036	56.6073	12.6421	35.7028	9.72379	19.72	7.75122	55.4227	15.4903	66.6494	11.0946	33.6779	17.0044	96.5769	28.0225	62.2808	12.2944	39.2967	16.4967	98.6087	28.7511	1	61	31	30	0.508196721
1405	confirmatory	59.2969	11.09	9.39136	9.35042	68.6883	17.2435	47.6883	12.9771	19.776	9.16551	67.4642	18.7956	58.8527	10.3717	8.43434	9.37838	67.287	16.8255	45.4898	12.1994	19.2407	9.95364	64.7305	19.1032	66.1795	12.3452	15.7436	9.75441	79.0692	18.3582	59.091	11.9843	24.0372	9.71969	80.0154	18.3677	1	32	6	26	0.1875
1408	confirmatory	64.3818	11.2357	8	6.68885	72.3818	14.642	47.0727	14.504	18.6909	7.055	65.7636	19.5514	64.3856	12.5118	10.5817	12.0773	74.9672	21.1992	47.5243	15.6904	22.0307	13.5679	69.555	26.3311	68.4727	12.7437	12.6364	6.62309	79.0909	15.3686	58.2545	13.1095	21.8364	6.59339	77.4364	17.003	1	7	7	0	1
1410	screening	58.6626	11.4787	8.93792	7.45012	67.6005	16.5286	44.9163	14.2804	20.39	7.39962	65.3063	17.9662	58.4457	9.66344	8.8731	7.45669	67.3188	14.5997	44.0722	12.6063	20.7176	8.37398	64.7898	17.2028	70.8165	9.17922	19.5709	7.48129	85.9757	13.9262	63.7422	10.2029	27.9069	7.80182	86.8853	14.6366	1	33	33	0	1
1412	confirmatory	64.0714	8.84822	7.67857	4.28653	71.75	11.6924	49.0714	12.4512	20.1071	4.44172	69.1786	13.9392	62.2485	9.76596	9.7505	9.78101	71.999	17.1314	47.0843	12.7536	22.0903	11.2366	69.1746	19.9561	74.25	6.02233	18.1786	3.80111	89.0357	6.93612	66.4286	6.75732	27.2143	4.80245	89.9643	7.82911	1	8	8	0	1
1414	confirmatory	57.6667	9.22135	5.14286	5.79039	62.8095	13.75	44.1905	14.3757	18.6667	6.55998	62.8571	14.6809	61.991	8.16804	8.66473	11.3468	70.6557	17.4253	46.9794	12.6499	23.2332	13.2712	70.2126	21.3084	71.6667	5.45283	16.0476	5.6345	84.1905	9.08085	64.381	8.13926	25.8095	7.15276	85	10.4355	1	7	7	0	1
1415	screening	55.4719	9.20787	7.62371	5.38318	63.0956	12.1474	41.0604	11.2503	18.922	5.96348	59.9823	14.1696	55.0394	8.76317	7.08443	4.96237	62.1238	11.4138	40.2591	10.6965	18.6403	5.74616	58.8994	13.3972	66.5279	8.69696	17.3081	6.02107	79.3802	11.8633	58.6279	9.09815	26.059	6.79331	79.8678	12.7303	2	818	637	181	0.778728606
1416	screening	58.5693	10.5414	7.58927	5.69409	66.1586	13.6585	43.6077	12.5776	19.4847	6.76422	63.0923	15.7858	57.7757	9.94001	6.98786	5.28642	64.7636	12.7426	42.1587	11.8001	19.1051	6.55829	61.2638	14.8516	68.4916	10.0494	16.7171	6.54836	80.9989	13.489	60.3126	10.3774	26.146	7.54744	81.5191	14.2967	1	321	321	0	1
1417	confirmatory	56.5159	9.47176	7.75289	5.3208	64.2687	12.6253	42.2374	12.1457	16.7607	5.43699	58.9981	15.1037	55.3912	8.62439	7.14826	4.68158	62.5395	11.2719	40.442	11.1052	16.5604	4.90927	57.0023	13.5726	66.4825	8.57103	15.4843	5.80697	78.2554	11.8748	58.5633	9.46237	22.6389	5.87719	77.3556	12.8302	1	743	743	0	1
1418	confirmatory	54.9063	9.83725	7.94807	5.26143	62.8543	12.937	41.1518	12.2111	16.8973	5.30277	58.0491	15.075	54.274	8.85018	7.38222	4.68962	61.6562	11.4926	39.7596	11.1535	16.7458	4.9597	56.5054	13.677	66.3666	8.48301	16.2088	5.67639	78.5735	11.7633	58.6306	9.41635	23.0988	5.79139	77.7186	12.7732	1	416	416	0	1
1419	confirmatory	58.9328	9.55632	9.44914	6.31187	68.3819	13.5369	45.6443	12.2777	19.0594	6.5125	64.7037	16.1851	57.5429	8.61386	8.5764	5.53615	66.1193	11.9536	43.4361	11.066	18.4973	5.91843	61.9335	14.4596	66.8346	8.86874	16.4482	6.71451	80.0448	12.9176	59.1787	9.69339	23.9829	6.73101	79.7634	13.9146	1	503	503	0	1
1420	confirmatory	58.4194	9.95233	7.98925	9.01441	66.4086	16.1323	42.937	12.8307	18.4112	9.04397	61.3482	18.53	56.6977	9.04229	6.75926	6.11319	63.4569	12.5809	41.1536	11.2033	18.3582	8.02064	59.5118	15.6057	69.8208	7.97445	17.3789	9.61374	82.6508	15.0656	61.6206	9.32842	25.5243	9.71197	82.0666	16.4364	1	53	53	0	1
1421	confirmatory	63.0847	8.28296	11.0196	8.38015	74.1043	14.2063	48.8898	11.6136	22.9588	8.35334	71.8486	16.7932	62.0045	7.59215	9.88083	7.25056	71.8854	12.6076	47.3166	10.722	22.3541	8.19938	69.6707	15.4672	72.5565	6.73152	20.4055	9.05402	88.8917	13.6113	64.8201	8.24593	29.3303	9.36853	89.4105	15.0868	1	129	129	0	1
1422	screening	56.2705	9.68536	7.92836	5.36367	64.1988	12.7852	43.2439	11.5161	17.187	5.98802	60.4309	14.5646	55.5808	9.06421	7.17357	4.76772	62.7544	11.6617	41.8609	10.8248	16.732	5.6128	58.5929	13.443	65.3923	9.60451	14.9154	6.07817	76.9261	12.8688	57.8855	10.0551	22.0751	6.8272	76.3725	13.662	1	1072	1072	0	1
1423	screening	55.384	9.37577	7.60884	5.39687	62.9928	12.36	41.0674	11.3609	18.8538	5.9574	59.9212	14.2725	55.0375	8.82348	7.09804	4.95068	62.1356	11.4834	40.2663	10.7126	18.6747	5.71217	58.9411	13.4457	66.4794	8.84547	17.3306	6.03042	79.3562	12.0464	58.5732	9.23983	26.0496	6.74982	79.856	12.862	2	878	677	201	0.771070615
1424	screening	58.3957	9.84024	8.15027	7.15888	66.546	14.4262	44.5236	12.4598	18.7554	7.43074	63.279	16.671	57.318	9.01832	7.26432	5.86183	64.5823	12.496	42.3862	11.5085	18.5196	6.67153	60.9058	14.8665	68.6235	8.58825	16.5927	7.89146	81.2972	13.7749	60.5407	9.41762	24.4765	8.11547	80.975	14.6627	1	335	335	0	1
1425	other	57.1908	11.3219	10.6916	8.96933	67.8824	17.5032	43.3363	14.1117	20.2956	10.0277	63.632	21.5928	54.6941	9.76009	8.54887	7.14109	63.243	14.3816	40.675	11.5809	19.3913	8.97963	60.0663	17.6858	67.0822	9.7698	19.8401	9.93094	82.8786	16.8467	59.5754	10.7666	27.957	10.3584	83.175	18.4885	0	52	52	0	1
1428	other	53.358	9.78926	9.59496	6.9956	62.9529	14.7391	40.4101	11.7277	19.8807	7.85008	60.2908	16.9583	53.5382	9.02702	8.65035	6.74702	62.1885	13.518	40.0296	10.9999	19.8365	7.69348	59.8661	16.1027	67.2689	7.91931	21.0655	9.17804	83.7882	15.7593	60.4756	9.07047	28.8487	9.02786	84.5126	16.9075	0	35	35	0	1
1429	screening	58.1074	9.76911	9.73982	9.35117	67.8472	16.6977	44.7028	12.7245	19.5986	9.70677	64.3014	19.3826	57.7472	9.1533	9.33028	8.36088	67.0774	15.1144	43.5152	11.8214	20.2778	9.66654	63.793	18.3681	67.8017	8.97759	18.0259	10.8799	82.1142	17.1617	60.0534	10.4166	25.2337	10.9863	81.578	18.8154	1	48	48	0	1
1430	screening	55.676	9.62079	7.51407	5.93258	63.1901	13.0755	41.6386	11.7512	18.8051	6.55145	60.4437	15.1468	55.0392	9.18317	6.94155	5.26597	61.9808	12.087	40.1305	11.0496	18.7169	6.15415	58.8474	14.1259	66.8775	9.04865	17.11	6.44674	79.6528	12.4824	58.9311	9.43386	26.0347	7.10324	80.168	13.2492	1	210	210	0	1
1431	confirmatory	63.5224	10.0722	12.2431	12.9164	75.7655	20.527	50.1374	14.3844	24.7117	11.8254	74.8491	23.5115	61.4206	9.03136	10.1359	8.41383	71.5565	15.0109	47.77	12.086	23.6588	8.89181	71.4288	18.0101	73.4801	8.94772	23.7755	12.4216	92.8783	19.4645	66.9701	10.3195	31.8159	11.4014	94.2497	20.0659	1	100	100	0	1
1433	unspecified	53.0882	7.64681	8.36415	6.30999	61.4523	11.6847	38.6074	10.4779	16.8378	6.22232	55.4452	14.5245	51.7352	7.89272	7.63285	6.10589	59.3681	11.7988	37.4718	10.2469	17.0201	7.07404	54.4919	14.7537	63.1807	7.80533	16.7454	6.92547	75.9104	12.0977	55.5775	8.83688	22.835	6.79983	74.7013	13.3732	287	38	33	5	0.868421053
1434	confirmatory	59.0834	8.8933	9.53548	6.83049	68.6189	13.4232	45.5124	11.7392	19.8794	7.02874	65.3918	16.1342	58.1619	8.03426	8.64408	5.83446	66.806	11.7093	43.8999	10.7598	19.1863	6.3873	63.0863	14.5147	67.8496	8.21029	17.6717	7.61074	82.0607	13.2026	60.4265	9.12262	25.6664	7.42967	82.2525	14.1468	2	1523	1523	0	1
1436	confirmatory	54.3333	10.7946	9.46667	6.04586	63.8	15.6944	43.4	16.7665	19.6667	16.8932	63.0667	30.342	59.7095	14.7542	19.5286	21.405	79.2381	32.9026	50.6635	18.6527	32.8032	28.0268	83.4667	43.6945	61.1	15.3583	20.6	20.5058	79.5	32.4731	56.6	15.7212	25.6	22.6578	80.8	35.405	1	4	2	2	0.5
1437	confirmatory	58.3556	9.92965	9.4	5.59789	67.7556	13.6817	46.3111	13.8954	18.5778	11.2865	64.8889	22.1125	59.0602	11.7346	15.5038	16.1957	74.564	25.3265	49.0403	15.1515	25.0222	20.7827	74.0625	33.0944	64.1429	12.0022	18.3571	13.0419	79.8214	22.0808	59.0714	12.5224	23.3929	14.556	80.3571	24.3542	1	5	5	0	1
1438	confirmatory	55.3202	9.54355	10.203	8.79724	65.5232	15.825	41.3131	12.0536	19.3051	8.23111	60.6182	17.9732	54.5839	8.05282	9.36588	6.92389	63.9498	12.9001	40.7835	10.5492	19.4688	7.94834	60.2523	16.2066	63.6495	9.49607	18.1596	9.2598	78.5626	16.1636	56.5455	10.2934	25.3232	8.81059	78.4869	16.98	2	39	39	0	1
1439	screening	56.3506	9.4873	7.46043	5.3086	63.811	12.3993	41.5986	11.7169	18.6518	5.85688	60.2504	14.5154	56.4045	9.10478	7.42578	5.31077	63.8303	12.1618	41.5934	11.3426	18.3735	6.10453	59.9669	14.4213	67.5955	9.13364	16.8362	6.74024	80.4489	13.0556	59.7845	9.79065	24.9588	7.21322	80.4315	14.0023	2	9962	698	9264	0.070066252
1440	screening	55.643	9.23418	7.53197	5.314	63.175	12.1819	41.0599	11.3783	18.9015	5.7996	59.9614	14.1961	56.143	9.01918	7.65907	5.21576	63.8021	12.0475	41.6382	11.1897	18.7593	5.88526	60.3975	14.2154	67.9209	8.73303	17.687	6.49818	81.3815	12.6273	60.2603	9.46998	25.8625	6.94426	81.6112	13.5947	2	78510	0	78510	0
1441	screening	55.4883	9.21339	7.52648	5.36469	63.0148	12.156	40.8787	11.2341	18.9034	5.82964	59.7821	14.0696	55.0686	8.79244	7.03055	4.98277	62.0991	11.4696	40.1667	10.7227	18.6822	5.65262	58.8489	13.4155	66.6469	8.67841	17.4052	6.03418	79.5259	11.9032	58.702	9.07105	26.2034	6.69459	79.9875	12.7352	2	929	723	206	0.778256189
1442	confirmatory	58.0222	10.7766	8.7621	12.1414	66.7843	20.7672	44.4113	13.9864	21.7681	11.054	66.1794	21.7965	57.7674	9.28133	7.80764	7.99366	65.575	15.0832	43.3917	11.8462	21.5429	9.3966	64.9346	17.046	68.6633	9.39791	18.4012	11.6275	82.8286	18.956	61.1895	10.4441	29.5605	11.0786	84.7177	19.1172	1	31	31	0	1
1443	screening	65.0375	12.7193	11.5629	8.23734	76.6004	18.37	53.3195	16.1483	21.5689	8.53726	74.8883	21.5227	60.8085	10.9556	9.64093	6.69222	70.4495	15.3513	47.43	13.6141	20.6563	7.4461	68.0864	18.0659	73.6281	10.3808	19.947	8.27203	89.9447	16.0476	67.0007	11.4804	27.2805	8.58584	90.5839	17.3872	1	734	734	0	1
1444	confirmatory	58.1487	10.4339	8.85641	10.5043	67.0051	18.5949	43.7756	13.6854	20.9462	9.7272	64.7218	20.0692	56.8415	9.41699	7.74209	7.57877	64.5836	14.6931	42.5779	11.8969	21.0575	8.74658	63.6354	16.7165	67.8513	9.21688	17.9744	10.0666	81.6974	16.9423	60.1679	10.1566	28.2436	10.0457	83.0641	17.4118	1	38	38	0	1
1445	confirmatory	54.6967	8.74535	7.31639	5.0123	62.0131	11.6847	39.9835	11.216	17.2663	5.18652	57.2498	13.8572	54.2336	8.25559	6.87436	4.49901	61.108	10.758	39.1605	10.6497	17.073	4.84949	56.2336	12.989	65.7965	7.8453	16.0801	5.55201	77.7956	10.9748	57.9098	8.5279	23.8289	5.84299	77.3751	11.8452	1	1607	826	781	0.514001245
1446	screening	58.1235	9.15238	8.66119	6.22121	66.7847	13.022	44.6842	11.7111	19.0273	6.70337	63.7115	15.1644	57.4712	8.59871	7.82742	5.43529	65.2986	11.8083	43.3479	10.947	18.732	6.19495	62.0798	13.9185	68.6443	8.24152	17.3947	6.71823	81.9602	12.2953	61.0724	9.04226	25.1968	7.35894	82.0597	13.2484	1	1705	1705	0	1
1447	screening	69.0506	12.0439	12.9824	8.99479	82.033	18.3599	57.8566	15.9729	23.011	9.17916	80.8676	21.7329	63.6731	10.8745	10.5829	7.33831	74.2561	15.8456	50.4828	13.8756	21.9443	8.01672	72.4271	18.6665	76.6908	9.61451	21.0745	8.97561	94.2612	16.1017	70.2693	11.0162	28.3846	9.21914	95.1678	17.4951	0	531	531	0	1
1448	screening	56.5227	9.11339	8.30336	7.00868	64.826	13.6108	42.8125	11.4366	19.733	7.31285	62.5456	15.6441	56.1327	8.6519	7.48569	5.91858	63.6184	12.2123	41.839	10.8904	19.3578	6.88343	61.1968	14.6543	67.4451	8.30059	17.9141	8.14014	81.109	13.503	59.692	9.00156	26.0883	8.42836	81.4807	14.5208	1	564	564	0	1
1450	confirmatory	56.8556	10.1058	10.9619	10.8256	67.8175	18.5413	42.2476	13.0956	23.5762	11.9784	65.8238	21.9573	55.8728	8.80701	8.89825	7.22234	64.7711	13.5586	39.4407	11.3898	22.607	9.06471	62.0478	16.7558	69.5984	8.9988	23.4048	12.9492	88.1	19.8936	61.2175	10.2588	32.3	13.4227	88.6286	21.6615	1	35	35	0	1
1451	screening	52.9216	10.4318	10.2157	13.8426	63.1373	22.547	41.6405	13.3114	20.915	13.2431	62.5556	24.9731	53.538	9.76668	10.0023	12.7236	63.5404	20.8663	40.6201	13.1092	20.4945	13.0916	61.1146	24.3432	64.3856	9.15734	18.9935	14.0176	79.6732	22.1706	57.7386	10.543	26.3791	13.0172	80.0065	22.9472	1	15	15	0	1
1452	confirmatory	56.5972	9.14045	8.18106	5.90298	64.7783	12.6848	42.5394	11.6154	18.9547	6.66691	61.4941	15.0092	55.7851	8.57723	7.51572	5.15953	63.3008	11.5493	41.2023	10.8858	18.7125	6.04789	59.9148	13.739	67.2243	8.66874	17.5719	7.02287	80.5607	12.7916	59.5726	9.2475	25.8151	7.56212	80.882	13.7806	1	2133	162	1971	0.075949367
1453	screening	63.1667	10.3934	9.975	14.0757	73.1417	21.666	49.075	13.3077	20.4833	13.7517	69.5583	24.24	61.69	10.2621	9.84603	13.1415	71.5361	20.6722	46.6698	13.757	21.2972	13.4789	67.967	24.224	71.55	9.27892	17.8167	14.3667	85.5833	21.8407	63.5667	10.8091	26.0167	13.2893	84.9917	22.6395	1	15	15	0	1
1454	confirmatory	56.1164	9.01677	7.86445	5.24709	63.9809	12.0077	42.1468	11.3712	18.1524	5.56471	60.2992	14.1138	55.9817	8.82239	7.67202	5.51888	63.6537	12.1589	41.8489	11.1072	17.8545	6.28135	59.7034	14.4724	66.9973	8.69755	16.5216	6.94903	79.75	13.0028	59.4183	9.53203	23.9393	7.20654	79.4504	13.9645	1	3194	316	2878	0.098935504
1455	confirmatory	51.2381	7.99236	8.30303	8.50595	59.5411	14.0622	37.9654	9.88537	17.9827	6.61222	55.9481	14.5512	53.0802	7.48543	7.51838	7.13936	60.5985	12.4433	38.2512	10.0667	18.6306	7.88074	56.8818	15.5083	64.6104	6.17602	17.6926	7.51901	77.7879	11.2657	56.6364	6.7255	24.9394	6.13938	77.0563	11.0643	1	22	8	14	0.363636364
1456	other	57.2417	9.27088	8.44448	6.23195	65.6862	13.1018	42.7069	11.8683	19.9797	6.80916	62.6865	15.5532	56.2797	8.84243	7.74853	5.43852	64.0282	12.0276	41.3318	11.0992	19.6856	6.1993	61.0174	14.1531	69.241	8.0588	18.9452	7.2463	83.6196	12.6494	61.3523	8.9209	27.7016	7.54514	84.1801	13.6944	1	3270	3270	0	1
1457	confirmatory	56.0629	9.55145	8.51112	5.72082	64.574	12.9774	42.2732	11.7535	19.3056	5.93344	61.5788	15.0332	56.9646	9.10666	8.99971	7.20367	65.9643	13.7839	43.0225	11.4597	20.2858	8.15209	63.3083	16.7142	68.2723	9.07233	19.0563	9.37589	83.4649	15.6608	60.8557	10.0248	27.2137	9.11553	84.0612	16.653	1	2160	520	1640	0.240740741
1458	confirmatory	59.7892	10.7937	9.2527	6.39594	69.0419	14.7505	46.2945	13.4283	20.488	6.87021	66.7825	17.1431	63.3551	10.5382	10.4326	6.9985	73.7877	15.1085	49.8937	13.289	22.2239	7.82482	72.1176	17.7319	76.3135	9.18359	21.3513	8.46187	93.8032	14.9814	69.7023	10.4322	29.0612	8.84543	94.7133	16.3269	1	10172	4089	6083	0.401985843
1459	confirmatory	54.7842	12.2944	7.2661	6.17307	62.0503	16.0034	42.8415	13.1386	16.7611	7.32063	59.6027	17.2815	54.1087	11.0009	6.15682	5.2632	60.2656	14.0007	40.8929	11.8411	15.8624	6.7462	56.7552	15.3111	62.6562	12.5918	13.5311	6.86316	73.1239	16.2743	55.5802	12.2711	21.5348	7.77449	73.4508	16.4423	1	176	0	176	0
1460	confirmatory	55.7985	9.63233	7.99895	5.20278	63.7974	12.582	42.021	11.863	18.1911	5.481	60.2121	14.6328	56.7208	9.14018	7.88545	5.19103	64.6062	12.2235	42.4753	11.4462	18.2479	5.74936	60.7231	14.4911	67.8921	9.17278	16.9873	6.43404	81.0635	13.0383	60.386	9.94062	24.6228	6.72071	80.9793	13.9757	1	23895	3894	20001	0.162962963
1461	confirmatory	54.7155	8.29365	7.83747	5.15024	62.553	11.2678	40.6012	10.5492	18.5655	5.42995	59.1667	13.2847	55.2129	8.08342	7.62387	5.08249	62.8368	11.0577	40.8802	10.3324	18.3006	5.62894	59.1808	13.2109	66.4286	7.72775	17.2261	6.23868	79.4782	11.5148	58.7824	8.50245	25.1186	6.59469	79.5157	12.4399	1	9049	1556	7493	0.171952702
1463	confirmatory	54.5532	8.84092	7.80615	5.16138	62.3594	11.8423	40.4708	11.2463	17.9736	5.37563	58.4443	14.0271	55.9236	8.86515	7.76723	5.21535	63.6908	11.9753	41.4746	11.2658	17.9944	5.91743	59.469	14.3572	67.5095	8.71471	17.0709	6.79389	80.6397	12.8736	59.9299	9.55549	24.4646	7.03823	80.3705	13.9015	0	11181	1427	9754	0.127627225
1464	summary	57.2527	11.9931	9.32967	6.56938	66.5824	16.17	46.2418	13.9151	19.3736	5.5008	65.6154	17.3011	55.221	9.42018	9.57132	8.56765	64.7923	15.5528	41.8064	11.5732	20.6494	9.81229	62.4559	18.6595	62.5429	11.133	15.4095	8.53353	75.9238	15.22	55.3238	10.2324	24.0476	8.27227	76.4762	15.4055	1	6	5	1	0.833333333
1465	confirmatory	56.0988	9.53104	7.55359	5.26337	63.6524	12.4962	41.7554	11.9012	17.8097	5.58752	59.5651	14.6711	55.29	8.84794	7.00925	4.75907	62.2993	11.4036	40.3506	11.1109	17.593	5.29844	57.9436	13.6208	66.107	8.83115	16.0944	5.80942	78.2205	11.8929	58.2239	9.43541	24.0911	6.14391	77.971	12.6873	0	678	139	539	0.205014749
1466	confirmatory	55.123	8.93313	7.61412	5.23275	62.7371	11.8878	40.7612	11.1089	18.6007	5.52704	59.3619	13.8623	56.5207	8.64978	8.09805	5.57129	64.6187	12.0673	42.1647	11.003	18.8066	6.17292	60.9713	14.4841	67.2907	8.46083	17.5663	6.91451	80.9696	12.8681	59.7493	9.27829	25.5077	7.04598	81.1088	13.7826	1	7716	5	7711	0.000648004
1467	confirmatory	56.4445	9.30951	8.16229	5.81389	64.6068	12.8974	42.3741	11.6707	18.7886	6.0687	61.1627	15.0264	55.6827	8.65783	7.46801	5.13517	63.1507	11.6545	41.1145	10.8116	18.3623	5.6713	59.4768	13.7763	66.2018	8.71623	16.7919	6.18558	79.033	12.316	58.4725	9.30451	25.1233	6.50759	79.2364	13.0723	1	1890	0	1890	0
1468	confirmatory	53.8025	8.97094	7.73313	5.23542	61.5357	11.9305	39.6497	11.1443	18.3064	5.50488	57.9561	13.9752	55.7413	8.94534	7.62623	5.29543	63.3675	12.0572	41.2965	11.1657	18.1494	6.09738	59.4459	14.332	66.4433	9.34205	16.6374	6.9331	79.3289	13.3915	58.8324	9.92254	24.4384	7.26006	79.2987	14.2696	1	8764	603	8161	0.068804199
1469	confirmatory	55.6632	9.73068	7.78103	5.42756	63.4442	12.8332	42.1822	11.8382	17.6507	5.998	59.8329	14.915	54.8213	8.8703	7.05991	4.82648	61.8812	11.5106	40.5669	10.8017	17.3073	5.5804	57.8742	13.5293	64.989	9.51265	15.5125	6.06796	76.8459	12.7553	57.3878	9.83797	23.2475	6.60445	76.6648	13.5158	1	1021	138	883	0.135161606
1470	confirmatory	85	9.57079	73.1667	26.9475	158.167	36.1188	80.5	13.9248	83	17.8997	163.5	31.6907	56.8731	13.2153	15.5538	17.0996	72.4269	27.9446	43.9423	15.6218	43.6692	13.0443	87.6115	26.9574	91.1667	3.54495	90.6667	11.9778	180.833	14.6617	90.5	3.88587	94.8333	9.76559	184.5	11.7601	1	2	0	2	0
1471	confirmatory	54.5408	10.0061	7.04772	5.26513	61.5885	12.8365	40.542	11.4735	18.0866	6.05886	58.6287	14.3686	55.4675	10.1966	7.25572	6.52427	62.7232	14.0073	41.7731	11.5736	18.5658	8.04996	60.3389	16.0901	64.4674	11.9794	15.999	8.90232	76.906	17.155	57.2793	11.8183	24.6296	9.38906	77.8438	17.4594	1	2285	141	2144	0.061706783
1472	summary	56.9714	10.557	8.62857	5.12771	65.6	12.9218	41.7619	13.4868	17.7429	4.19026	59.5048	15.4223	55.5311	8.72712	8.40896	7.77961	63.9401	14.345	41.5634	11.2931	19.0795	8.79232	60.6429	17.2328	67.9333	7.05509	17.2381	5.06406	80.9714	10.0225	60.4762	8.37705	24.3905	4.18674	80.4667	11.0228	1	13	13	0	1
1474	summary	70.9636	10.0184	30.9636	23.2586	101.927	31.0977	65.7273	13.8222	41.2182	21.6912	106.945	32.255	69.5164	8.00298	27.6451	18.5536	97.1615	24.3373	63.9437	10.9761	40.3669	18.8416	104.311	26.8146	76.9818	9.42513	40.9455	19.3376	115.764	27.2953	74.5636	10.9574	45.3091	20.4784	118.6	29.1926	1	6	1	5	0.166666667
1475	summary	87.2917	7.77131	75.9417	13.6032	163.233	19.2867	86.45	8.647	79.55	15.0962	166	21.6589	76.9356	7.35588	56.2922	21.4849	133.228	26.4591	73.1871	10.1124	70.7049	15.7326	143.892	23.7469	88.7333	6.96417	77.8417	13.5467	165.367	18.5622	87.9167	7.27328	80.6583	13.4505	168.108	18.5345	1	15	0	15	0
1476	confirmatory	52.5231	8.18788	7.46821	4.84119	59.9913	10.9464	38.4468	10.3729	17.6954	4.91908	56.1422	12.8861	54.2641	8.34451	7.63228	5.06632	61.8963	11.3634	40.0032	10.6165	17.8493	5.47144	57.8526	13.5459	66.0972	8.05785	17.4141	6.5467	79.3273	12.226	58.6289	8.83902	24.9076	6.63117	79.2298	13.0902	1	12980	2319	10661	0.178659476
1477	confirmatory	55.6796	9.51545	7.82544	5.36708	63.505	12.6203	41.7541	11.6253	18.1823	5.8389	59.9364	14.5911	56.4153	8.91392	7.90236	5.52985	64.3176	12.2765	42.0479	11.3226	18.0699	6.15895	60.1178	14.7018	67.1052	9.3536	16.7694	6.97883	80.1329	13.6151	59.6457	9.97393	24.2824	7.2133	79.9815	14.443	0	3870	3	3867	0.000775194
1478	confirmatory	54.7263	9.35754	7.64394	5.70256	62.3703	12.8402	40.6216	11.5791	17.9799	5.89285	58.6015	14.7503	54.0909	8.71283	7.1058	4.94927	61.1967	11.5968	39.5126	10.8699	17.6612	5.44105	57.1738	13.6395	65.9319	8.60196	16.8117	6.34126	78.5246	12.4124	58.2171	9.20073	24.8986	6.68369	78.5404	13.2246	1	1675	730	945	0.435820896
1479	confirmatory	53.1985	8.92666	7.69235	5.11974	60.8908	11.8039	39.3087	10.826	18.0586	5.34419	57.3673	13.5473	54.7478	9.23835	7.15634	5.06997	61.9041	12.1157	40.701	11.1209	16.9195	5.84938	57.6205	14.0725	64.7543	9.98105	14.8952	6.39719	76.2823	13.5005	57.2001	10.3121	22.2651	6.92754	75.8649	14.267	1	1224	349	875	0.285130719
1480	screening	57.0439	9.57087	8.71118	8.34931	65.7551	15.4188	43.4913	12.1581	19.4949	8.16586	62.9862	17.6468	56.5069	8.79608	8.07633	7.47894	64.5832	13.8322	42.4043	11.4691	19.0791	8.03071	61.4834	16.665	67.918	7.67911	17.1874	8.6614	81.1642	14.1541	59.9272	8.85383	25.011	8.51807	80.9086	15.3102	0	74	74	0	1
1481	screening	57.518	9.5424	8.00355	5.53419	65.5215	12.7627	43.1608	12.0195	18.1849	6.09525	61.3457	15.2769	56.5918	8.84034	7.36383	4.93715	63.9556	11.5817	41.5262	11.092	17.9079	5.74704	59.4341	13.9832	66.708	9.24333	15.9566	6.13433	78.9835	12.5129	58.9007	9.68226	24.0031	6.60425	78.7753	13.3574	1	807	807	0	1
1482	summary	57.4667	12.3318	10.6889	9.79291	68.1556	18.7786	48.8	14.597	19.6	8.91475	68.4	20.4077	53.4	11.6151	10.6949	10.8862	64.0949	19.6219	41.2633	13.762	21.2357	12.5308	62.499	22.9386	63.8444	13.0104	16.4222	9.23799	77.5778	18.7404	56.8889	13.6102	24.0444	9.09534	78.3333	18.9197	1	1	0	1	0
1483	screening	57.6327	9.3054	8.89157	8.74505	66.5242	15.5855	43.7435	12.3833	19.5792	8.48662	63.3227	18.0848	57.1773	8.5918	8.14165	7.8744	65.319	14.0125	42.9254	11.5835	19.1427	8.31959	62.0681	16.9558	68.3177	7.36169	17.2721	9.08135	81.6603	14.3632	60.3468	8.69573	25.0638	8.81686	81.3565	15.5402	0	69	69	0	1
1484	summary	56.0128	8.33938	8.03846	7.36514	64.0513	13.6989	42.5385	11.2235	17.2051	6.28616	59.7436	15.1164	55.0979	9.18289	7.63463	7.3533	62.7326	14.6261	39.9509	12.0543	18.5971	8.82359	58.548	17.8369	66.5758	9.67162	16.5909	11.4058	78.697	18.8206	58.8788	10.6677	25.0758	10.8334	78.6818	18.3279	0	8	8	0	1
1486	screening	58.0074	9.08363	8.69272	6.23704	66.7001	12.9594	44.5622	11.6156	19.0558	6.70834	63.618	15.0966	57.3438	8.58688	7.82983	5.44465	65.1737	11.7801	43.2111	10.9061	18.7181	6.21026	61.9292	13.8922	68.5554	8.15368	17.473	6.73585	81.9488	12.1888	61.009	8.93622	25.2033	7.39363	82.0066	13.1808	0	1694	1694	0	1
1487	confirmatory	54.4139	9.03149	7.59932	5.19271	62.0132	11.9154	40.3254	11.0037	18.4778	5.56693	58.8032	13.7211	55.668	8.77682	7.64429	5.26533	63.3123	11.8506	41.3761	10.9221	18.4848	6.00509	59.8609	13.9902	67.2074	8.7284	17.4707	6.73243	80.4851	12.7732	59.647	9.35916	25.4042	7.148	80.6527	13.6254	1	21512	25	21487	0.001162142
1488	other	54.966	8.91276	8.17323	5.5013	63.1392	12.2233	41.4219	11.0025	18.6984	5.51755	60.1203	13.9995	54.6019	8.33358	7.56311	4.98956	62.165	11.2213	40.5065	10.2966	18.3441	5.22708	58.8506	12.9608	65.9013	8.02536	17.3538	5.86478	78.9904	11.4361	58.3249	8.56148	25.4311	6.03238	79.3428	11.9933	1	677	280	397	0.413589365
1489	confirmatory	54.0051	8.82062	7.35651	5.22215	61.3616	11.9163	40.1815	10.7531	17.5974	5.81812	57.7789	13.9858	53.5974	8.40202	7.04412	5.24162	60.6415	11.4675	39.4535	10.2515	17.3486	6.19113	56.8021	13.6687	63.3217	8.90825	15.6371	6.33346	75.0722	12.517	55.8215	9.15359	23.4263	6.74779	75.0443	13.2141	1	107	26	81	0.242990654
1490	confirmatory	56.0178	9.40677	7.72307	5.22948	63.7409	12.3473	41.8144	11.5727	18.3473	5.64661	60.1617	14.3211	56.2456	8.87633	7.62516	5.16908	63.8708	11.8865	41.8346	11.0844	18.0907	5.83508	59.9254	14.0908	66.8582	9.18914	16.5888	6.5699	79.6399	13.0113	59.2731	9.77136	24.4643	6.93943	79.6104	13.8457	1	11752	6031	5721	0.513189244
1491	confirmatory	54.6785	8.52017	9.09702	8.61276	63.7755	15.0447	41.6743	11.2464	18.7347	8.75817	60.409	17.6379	53.6493	7.77042	8.22783	7.37141	61.8771	13.0642	39.998	10.3811	18.135	7.93444	58.1331	15.816	63.7479	8.7796	17.3967	10.7772	77.5424	17.4801	56.5981	9.77128	24.5371	10.0452	77.4923	18.4001	1	116	59	57	0.50862069
1492	confirmatory	55.6571	8.56925	8.59524	6.03998	64.2524	12.7706	42.2095	10.5696	19.2905	5.96051	61.5	14.4723	55.6048	8.34664	8.66481	8.36874	64.2696	14.4852	41.9088	10.8636	19.5257	9.6581	61.4345	17.5862	63.5381	9.14168	16.1667	6.22434	76.1524	12.4707	56.2381	9.54869	24.3286	6.87702	76.919	13.5378	1	20	7	13	0.35
1493	confirmatory	58.419	11.0199	14.9524	17.9403	73.3714	28.233	44.2095	15.746	24.0476	17.2356	68.2571	31.5711	56.1093	8.88682	12.1297	12.6672	68.239	20.3573	42.741	13.2091	22.2701	13.4509	65.0112	24.7508	70.3048	10.6067	26.8095	21.5094	93.3619	32.4894	63.6381	13.6418	32.9905	19.7545	93.5905	33.817	1	15	11	4	0.733333333
1495	confirmatory	76.2222	12.5291	33.2222	19.6121	109.444	30.5955	69.1111	14.1053	49.4722	17.1422	118.583	30.0498	74.5371	7.17306	25.0397	15.8685	99.5768	21.1852	63.2385	11.0481	44.4898	18.0429	107.728	25.5739	89.0833	3.89413	51.0556	21.8566	137.944	24.8089	85.6667	5.41427	60.6944	21.6542	142.278	28.0913	1	9	9	0	1
1496	screening	58.3795	8.79196	9.01184	6.52787	67.3913	13.0406	44.6013	11.4691	19.6006	6.83146	64.2019	15.6557	57.454	8.18626	8.31254	5.71006	65.7666	11.7161	43.2008	10.6908	19.0521	6.31023	62.2529	14.3353	67.3395	8.37903	17.5193	7.43964	81.2192	13.1949	59.9351	9.16883	25.7431	7.41881	81.6085	14.0846	2	918	918	0	1
1497	screening	57.4926	9.35369	8.56578	6.11411	66.0584	13.1169	43.7097	11.6917	19.227	6.43059	62.9367	15.0917	56.6026	8.96869	7.86682	5.36367	64.4694	12.0857	42.4099	10.9188	19.1659	6.09255	61.5758	14.015	69.3422	8.1781	18.5528	6.61903	83.3295	12.2086	61.7679	8.85124	26.6072	7.09884	83.7086	13.0973	2	427	427	0	1
1498	confirmatory	57.9465	11.1973	12.4404	17.2383	70.3869	26.5128	45.0402	14.7906	22.6347	16.8207	67.6749	29.6031	56.8028	8.75643	9.55229	10.3645	66.3551	16.6731	43.3694	11.3998	21.6674	13.7348	65.0368	21.8923	69.0247	10.0043	22.1828	17.9745	87.0452	26.1889	62.0906	11.4716	29.2759	17.2116	87.4033	27.3774	1	123	0	123	0
1499	screening	52.1156	9.12075	7.54965	5.46149	59.6653	12.3497	38.4219	11.5378	17.0322	5.72776	55.4541	14.8702	52.3223	8.19497	7.44516	5.4068	59.7674	11.5808	38.2205	10.5381	17.1222	5.97571	55.3428	14.0913	64.9897	7.02141	16.7795	6.1252	77.4331	11.1784	57.4751	7.95184	23.9711	6.21243	77.0345	12.1395	2	62	62	0	1
1502	screening	58.7094	8.99314	8.41503	5.46069	67.1244	12.3758	44.8215	11.6963	18.8434	5.75509	63.6649	14.7569	57.5366	9.07552	7.94144	5.78413	65.478	12.6735	43.1299	11.2699	18.6284	6.6455	61.7583	14.8872	67.9223	9.13637	16.1003	6.09328	80.5231	12.6833	60.3203	9.81831	24.3517	6.58089	80.7571	13.5648	2	68	68	0	1
1504	summary	55.3638	9.30234	7.53127	5.27025	62.8951	12.2029	41.0207	11.3073	18.6149	5.78825	59.6356	14.0724	54.8933	8.84886	7.02767	4.90057	61.9209	11.4828	40.1308	10.7737	18.4301	5.57703	58.5609	13.3921	66.3556	8.75033	17.0644	5.90653	79.0239	11.8668	58.4207	9.195	25.7335	6.56579	79.3789	12.6833	1	1445	1445	0	1
1508	confirmatory	85	9.57079	73.1667	26.9475	158.167	36.1188	80.5	13.9248	83	17.8997	163.5	31.6907	56.8731	13.2153	15.5538	17.0996	72.4269	27.9446	43.9423	15.6218	43.6692	13.0443	87.6115	26.9574	91.1667	3.54495	90.6667	11.9778	180.833	14.6617	90.5	3.88587	94.8333	9.76559	184.5	11.7601	1	2	0	2	0
1509	screening	55.6115	9.25065	7.59765	5.34896	63.2092	12.2798	40.8615	11.4749	18.8145	5.69925	59.676	14.3003	54.9583	8.78328	7.10549	4.93186	62.0638	11.4903	39.9877	10.8173	18.6234	5.48851	58.6111	13.5077	66.5503	8.63277	17.3214	5.90076	79.4626	11.8489	58.5776	9.16361	26.0852	6.36004	79.8065	12.6926	1	680	680	0	1
1510	screening	58.0968	9.32986	8.12292	6.20057	66.2197	13.1095	43.6932	11.8935	19.4701	6.64725	63.1633	15.4497	57.3011	8.80313	7.50635	5.4832	64.8075	12.0371	42.3924	11.204	19.1421	6.22171	61.5346	14.3724	67.6347	9.0862	17.0851	6.95086	80.5844	13.2556	59.6618	9.79078	26.032	7.47836	81.0713	14.1523	1	490	490	0	1
1511	screening	58.6292	9.70882	8.60788	6.40781	67.2371	13.6933	44.1208	12.5615	20.0502	6.84682	64.171	16.2456	57.1802	9.13217	7.63443	5.45349	64.8146	12.3061	42.0438	11.5351	19.5939	6.17736	61.6377	14.574	69.2567	8.57176	18.2139	7.05405	83.1444	12.9218	61.2827	9.39735	26.9929	7.4424	83.6122	14.0019	1	1408	1408	0	1
1512	confirmatory	61.4252	12.4688	15.1699	18.3458	76.5951	28.8062	50.0356	15.8342	27.4749	17.1178	77.5105	30.7119	57.8805	9.51291	9.50258	8.7688	67.3831	15.8523	44.6553	11.673	23.8141	10.2397	68.4695	18.6497	74.307	9.31211	32.2034	18.1057	102.279	25.6347	68.3033	10.8835	41.2037	17.8101	105.422	26.979	1	74	74	0	1
1515	screening	57.2728	9.62778	7.84729	5.3962	65.1201	12.7398	43.3996	11.9403	18.2984	5.91965	61.6981	14.8611	56.5709	8.8408	7.20016	4.93574	63.771	11.6135	41.8685	10.9612	18.1606	5.65089	60.0291	13.6724	67.7306	8.98383	16.3824	6.04356	80.092	12.3083	59.8859	9.58876	24.6965	6.59257	80.2163	13.1428	1	388	388	0	1
1516	confirmatory	61.5455	11.958	16	13.5058	77.5455	23.6564	46.5273	17.103	28.4909	12.9427	75.0182	27.5072	60.7302	10.6643	13.8264	12.0408	74.5566	20.5512	45.4987	14.9709	28.1636	12.1991	73.6623	24.4909	71.9455	10.7814	29.6364	14.1988	96.5818	22.787	64.9455	13.1957	38.0909	12.9619	98.4	23.8821	1	10	10	0	1
1517	screening	59.5997	9.4269	8.77371	6.24049	68.3734	13.2642	45.2627	12.3774	18.7701	6.7202	64.0328	16.1344	58.1515	8.83803	8.02021	5.5956	66.1717	12.2203	43.0486	11.4419	18.6163	6.47921	61.6649	14.8987	68.4804	9.04518	16.5523	6.92829	81.431	13.0557	60.5922	9.79555	24.4931	7.20652	81.1331	14.0462	1	295	295	0	1
1518	confirmatory	64.5	11.6218	18.8971	17.3689	83.3971	27.0553	50.2132	17.599	32.4338	15.636	82.6471	30.4511	61.4175	10.1744	15.6481	12.9211	77.0655	20.8903	46.9064	14.8665	30.827	12.9276	77.7334	24.8458	73.8676	10.195	35.5515	18.222	104.89	26.7954	68.2941	12.9152	43.3971	17.3906	107.419	28.2988	1	16	16	0	1
1519	confirmatory	56.3421	10.6376	9.43714	9.04083	65.7793	16.6626	44.0823	12.3822	19.8816	9.75749	63.9639	18.8995	56.8077	9.66776	9.62499	9.41545	66.4327	16.201	43.836	11.8088	21.8418	11.6511	65.6778	20.0545	66.8786	11.1305	20.375	13.392	83.3943	20.9054	60.0876	11.6507	28.5378	12.9815	84.5187	21.8048	0	2345	10	2335	0.004264392
1520	screening	57.3426	9.43532	7.96905	5.81514	65.3117	12.9039	43.417	12.0518	18.6242	6.04841	62.0412	14.968	56.9981	8.66246	7.57908	5.23394	64.5772	11.6777	42.3942	11.0838	18.7019	5.9047	61.096	13.7875	69.4463	7.87517	17.4481	6.20678	82.4309	11.5618	61.6229	8.88532	25.7694	6.70633	82.5633	12.5231	0	150	150	0	1
1521	screening	57.6104	9.20055	7.87099	5.78064	65.4814	12.6416	43.2891	11.7931	19.0493	6.23657	62.3383	14.8168	57.0805	8.79657	7.50173	5.25689	64.5822	11.8497	42.4921	11.1078	19.0438	6.04369	61.536	13.9669	68.8299	8.43882	17.5286	6.41027	81.8604	12.2552	60.946	9.26053	26.1711	7.05603	82.3189	13.1025	1	329	329	0	1
1523	screening	59.5341	9.76614	10.6299	12.6183	70.164	20.0977	45.6684	13.0548	21.0189	11.6243	66.6872	21.9666	57.0852	9.12901	8.89332	9.26934	65.9785	16.0941	42.5873	12.1341	19.533	9.1008	62.1204	18.4802	67.3818	8.76529	18.2296	12.182	81.8861	18.7232	59.4396	10.0492	26.3291	11.2178	81.6752	19.4167	1	47	47	0	1
1524	screening	58.2572	9.63805	8.24146	6.74436	66.4987	13.87	43.8962	12.1325	19.8059	7.22297	63.7021	16.1968	57.6347	8.96336	7.66282	5.85265	65.2975	12.5616	42.6778	11.4267	19.4341	6.68456	62.1119	15.0653	67.4665	9.50169	17.2596	7.60792	80.6812	14.286	59.5614	10.1951	26.3582	8.04666	81.3393	15.2097	1	319	319	0	1
1525	screening	58.1577	9.09609	8.04872	6.65162	66.2064	13.228	43.5833	12.0979	19.3038	7.36809	62.8872	15.817	57.3444	9.38847	7.74756	6.94618	65.092	13.7411	42.4422	11.9681	19.6998	8.02849	62.142	16.4215	67.7782	8.92248	17.4551	7.82096	81.0103	13.8624	59.5436	9.93687	25.9705	8.03924	81.1	14.3544	1	35	35	0	1
1526	screening	56.2608	9.14876	10.3438	9.72067	66.6046	16.465	42.8109	11.7446	23.431	9.66744	66.2419	19.0018	56.3454	8.83124	9.07723	7.60668	65.4226	14.0593	42.8006	11.1207	22.6862	8.7093	65.4868	17.0959	67.64	8.63846	23.4823	10.793	86.2962	16.9147	60.7427	9.53333	31.8624	10.6321	88.1698	18.05	1	232	232	0	1
1527	screening	58.2838	9.08343	8.80611	6.07431	67.0899	12.8942	44.0123	11.6931	18.7168	6.32963	62.7291	15.382	56.6964	8.51901	8.10492	5.50709	64.8013	11.8423	42.147	10.817	18.3268	6.08792	60.4738	14.2497	68.6372	7.95144	17.6092	7.28396	82.3259	12.78	60.9437	8.95344	25.3207	7.29699	82.1665	13.9136	1	1770	1770	0	1
1529	screening	55.1494	9.06367	7.54126	5.20911	62.6907	11.934	40.5772	11.2554	18.6678	5.66799	59.245	13.9969	55.1245	9.11304	7.72467	5.82903	62.8491	12.747	40.9072	11.3443	18.2394	6.83285	59.1467	15.2074	66.2874	9.02649	16.8654	6.56293	79.2657	12.9761	58.8046	9.69795	24.4421	7.16606	79.1229	14.0249	1	1691	1630	61	0.963926671
1530	screening	52.4461	8.42916	7.4373	5.55089	59.8834	11.7726	38.9916	10.4512	17.3306	5.70093	56.3222	13.503	51.6673	8.17919	6.7881	4.65799	58.4554	10.7292	37.7908	9.87292	17.1471	5.21344	54.9379	12.4438	63.7077	7.78072	16.8961	5.84641	76.1066	11.1712	56.2036	8.2402	24.5781	6.35664	76.0514	12.0245	1	681	681	0	1
1531	screening	53.5695	8.71347	7.51472	5.21843	61.0842	11.6959	39.8291	10.7755	17.7073	5.53828	57.5364	13.5667	52.1031	8.22981	7.12491	5.04736	59.228	11.2044	38.4071	10.0902	17.272	5.73528	55.6791	13.1108	64.2567	7.76456	17.1587	6.65998	77.0195	12.082	56.8606	8.4351	24.5984	7.08509	76.8893	13.0498	1	1653	1587	66	0.960072595
1532	screening	57.0611	9.32933	8.26921	5.77277	65.3303	12.7817	42.8033	11.6902	19.2079	6.01578	62.0112	14.9069	56.2836	8.7329	7.5441	5.15403	63.8277	11.6392	41.5333	10.8304	18.7713	5.68276	60.3045	13.7529	67.1427	8.58513	17.2076	6.32716	80.2801	12.2664	59.4129	9.19263	25.6963	6.66868	80.596	13.1233	0	932	397	535	0.425965665
1533	screening	55.0922	8.97707	7.60542	5.20881	62.6977	11.8905	40.7308	11.0898	18.6643	5.59963	59.3951	13.8414	54.6985	8.57359	7.17871	4.88786	61.8772	11.2383	40.0088	10.5349	18.5652	5.46313	58.574	13.233	66.144	8.37732	17.3677	5.72653	79.0706	11.4539	58.3679	8.80227	25.9845	6.23006	79.5033	12.2275	2	983	39	944	0.039674466
1534	confirmatory	52.5	5.23344	5.4	3.59629	57.9	7.5196	37.5	11.9652	14.2	3.04777	51.7	13.9368	54.458	11.2697	11.1306	13.616	65.5886	24.0474	40.7988	15.1487	19.8063	15.2097	60.6051	29.1097	56	5.51362	10.5	1.87083	63.5	5.61249	48.6667	5.08593	16.1667	1.32916	61	5.13809	1	3	3	0	1
1535	confirmatory	71.1043	11.9517	22.1826	20.1916	93.2869	29.2634	61.7439	15.8208	35.0541	20.7519	96.7981	33.402	67.386	11.2383	17.8167	16.2945	85.2027	24.4288	56.7269	14.5076	31.5604	17.8979	88.2872	29.1885	76.7065	10.9817	29.1197	20.8191	103.675	29.1328	70.4891	12.72	38.382	20.3293	107.153	30.9724	1	121	121	0	1
1536	confirmatory	77.5	6.34823	54.1667	27.8382	131.667	30.2897	72.6667	8.47742	75.1667	15.0122	147.833	21.2171	80.49	7.54761	45.7433	14.4781	126.233	19.1563	73.0267	8.45404	64.85	13.497	137.877	18.6313	87	4.69042	72.1667	16.5942	157.667	18.272	85.1667	5.23132	79.3333	12.16	164.5	16.6823	1	4	4	0	1
1537	screening	59.6958	9.76755	8.64397	6.49676	68.3398	13.8733	46.1859	12.6952	18.5175	7.02757	64.7034	16.8253	58.0701	8.99145	7.63776	5.71491	65.7079	12.5248	43.4409	11.5158	18.1723	6.63067	61.6132	15.1785	69.0607	9.29834	16.3222	7.26851	81.8276	13.8489	61.2982	10.2225	24.1274	7.46556	81.692	14.92	1	132	132	0	1
1538	confirmatory	63.6257	10.6091	10.3567	10.2645	73.9825	17.7494	51.6374	13.532	20.5614	9.77515	72.1988	19.984	61.2522	9.68424	10.2438	10.8443	71.496	17.7942	48.2936	12.8863	22.3903	12.1676	70.6839	21.1136	72.1287	8.094	18.2865	9.77781	86.7544	15.1951	63.8596	9.57344	26.0351	9.9752	86.8713	16.4794	1	19	19	0	1
1539	screening	56.8587	9.06586	8.76202	6.47881	65.6207	13.4663	43.5303	11.766	18.7299	6.78126	62.2602	16.1053	55.1669	8.50129	8.0492	6.17229	63.2161	12.6138	40.8552	11.0524	18.485	7.35143	59.3402	15.6355	66.0593	8.25251	17.2801	7.43349	79.5429	13.3394	58.4397	9.33583	24.6207	7.42292	79.2745	14.4915	1	67	67	0	1
1540	confirmatory	70.8719	15.4808	33.6071	29.7005	104.479	44.0333	61.3803	20.7359	40.6183	27.9892	101.999	47.3289	59.5036	11.9737	15.7361	16.0579	75.2397	26.3153	47.8943	14.8836	27.664	16.6726	75.5582	28.8142	77.9045	11.6346	39.7928	25.9388	114.425	38.1101	73.7634	13.885	45.1271	24.324	115.216	39.5288	1	145	113	32	0.779310345
1541	confirmatory	66.6663	15.4445	27.9088	27.9733	94.5751	42.341	55.9883	20.5488	36.1295	25.9713	92.1179	45.0105	61.4673	12.6341	17.9827	18.4798	79.45	29.4125	49.7246	15.9981	30.4774	19.2213	80.202	32.4264	77.9177	12.2116	42.1916	28.4697	116.346	41.787	73.558	14.7534	47.7796	26.6689	117.521	42.9165	1	83	7	76	0.084337349
1542	confirmatory	67.154	15.4059	27.5951	28.0242	94.7491	42.5175	56.7018	20.4688	36.1277	26.0119	92.8295	45.0045	59.9253	12.1144	16.029	16.7264	75.9542	27.1248	47.9369	15.2043	28.7548	17.6675	76.6918	30.0095	77.2792	11.8076	39.893	26.8112	113.249	39.685	72.7621	14.2722	45.7116	25.214	114.525	40.8034	1	77	0	77	0
1543	confirmatory	67.614	15.8823	29.9064	29.6691	97.5203	44.465	57.1078	21.2399	37.9368	27.3554	95.0446	47.1297	61.2124	12.5446	17.7082	18.5108	78.9206	29.3538	49.2676	15.8582	30.3658	19.0841	79.6333	32.1809	77.7809	12.2139	42.012	28.6851	115.892	42.0209	73.3139	14.79	47.7701	26.7314	117.219	42.9549	1	81	7	74	0.086419753
1546	screening	55.4163	8.18343	7.81004	5.97272	63.2263	11.8362	40.681	10.5448	17.8254	5.91987	58.5064	13.8058	55.7192	7.78417	7.6385	5.95545	63.3577	11.5162	40.8622	10.3463	18.4465	6.77548	59.3087	14.19	66.5483	6.83328	17.117	7.24581	79.1748	11.6816	58.4392	7.85569	24.9007	7.26067	78.7427	12.6089	1	62	62	0	1
1550	confirmatory	61.6667	17.1425	19.6667	20.791	81.3333	35.6352	49.1667	25.3726	25	24.8355	74.1667	46.5249	51.4412	14.4221	15.1544	17.419	66.5956	29.7673	40.2059	17.9976	25.2132	17.9086	65.4191	33.6632	63	16.876	22.8333	19.0517	83.8333	34.1433	56.8333	17.8372	27.5	23.3474	83.5	38.6407	2	2	2	0	1
1552	screening	67.5238	10.4097	14.7143	11.9212	82.2381	18.6759	58.0476	13.2457	25.619	11.7579	83.6667	21.1975	68.7407	10.0062	19.3276	17.2121	88.0684	23.9128	58.2593	12.6797	30.416	18.6654	88.6752	27.0639	74.6667	12.2447	20.4286	11.5524	94.0952	19.6517	67.4762	14.4035	27.6667	12.0097	94.7143	21.9366	1	7	7	0	1
1553	other	76.6417	10.223	32.6061	25.1087	109.248	33.0738	69.4207	13.9246	46.7701	25.1624	116.191	36.3176	74.8367	9.73672	30.0199	22.0146	104.857	29.5324	66.8972	13.0966	46.8676	24.1796	113.765	34.7633	81.7558	8.64018	39.2299	26.4302	119.307	33.9049	75.7077	11.9517	48.7897	24.7397	123.916	35.4914	1	34	34	0	1
1554	screening	56.3488	10.0316	8.30445	6.09747	64.6532	13.872	43.2682	12.323	18.1169	6.46184	61.3851	16.006	55.553	9.05602	7.50963	5.27664	63.0626	12.2272	41.3418	11.2144	17.8679	6.01895	59.2097	14.4301	65.7862	9.35944	16.3367	6.56913	78.412	13.2651	58.2527	9.95644	23.8587	7.09821	78.2756	14.2118	0	394	392	2	0.994923858
1556	screening	56.3712	9.49036	7.77261	5.44853	64.1438	12.6001	42.2638	11.8254	18.2896	5.73702	60.5534	14.716	55.6554	8.8418	7.14405	4.86306	62.7995	11.4648	40.9554	10.9567	18.0094	5.39554	58.9648	13.5508	66.8459	8.62417	16.5071	5.91003	79.2589	11.8595	59.0111	9.23916	24.704	6.38266	79.2799	12.7728	1	1141	1141	0	1
1558	confirmatory	58.8663	12.4172	12.352	17.0129	71.2183	26.7783	46.2515	16.1638	23.2968	16.0129	69.5483	29.5812	57.092	9.86273	10.0573	12.29	67.1493	19.4374	43.1146	12.8927	21.7195	12.8581	64.8342	23.0592	67.4531	11.3425	20.5239	16.0717	84.3206	24.7012	59.9724	12.4313	29.0282	15.2651	85.2474	25.7856	1	78	42	36	0.538461538
1559	confirmatory	58.1396	11.7973	11.0251	14.4196	69.1648	23.5015	44.9551	15.1301	21.8546	13.3766	66.8097	25.9526	56.6122	9.70827	9.07435	9.71956	65.6865	16.6656	42.1114	12.3631	20.6312	10.3172	62.7426	19.9006	67.1305	10.9494	19.5468	13.716	82.8345	21.7303	59.3307	11.7681	27.9688	12.8441	83.4003	22.5479	1	68	5	63	0.073529412
1560	confirmatory	59.8333	11.2567	17.3056	16.8689	77.1389	25.6617	48.5278	14.6609	24.7222	17.3726	73.25	29.4758	61.3333	11.9254	17.6906	16.1263	79.024	25.9168	49.275	14.5012	29.3736	18.5755	78.6486	31.2628	66.5833	12.9689	26.9722	25.2128	90.7778	37.2445	60.1389	15.0393	32.3333	25.5902	90.3333	39.8977	2	6	6	0	1
1562	confirmatory	57.1133	9.21045	11.5023	10.4336	68.6156	17.356	43.6527	12.1011	25.1552	9.95377	68.808	19.8103	57.0802	8.87488	9.89055	8.03744	66.9707	14.5953	43.4738	11.4353	24.237	8.86765	67.7108	17.7648	68.334	8.99837	25.7569	11.4249	89.2862	18.1524	61.7662	9.92844	34.1134	11.1877	91.5574	19.18	1	131	131	0	1
1563	screening	61.2782	10.9323	15.154	18.1305	76.4322	26.9526	49.0874	14.1868	24.5954	16.3477	73.6828	28.6188	59.7865	9.07096	12.6974	13.1273	72.484	19.8634	47.0749	12.3801	22.4805	12.7376	69.5554	22.7893	69.3596	9.42776	22.8103	17.1719	88.6773	24.9051	62.4384	10.9826	29.564	15.7986	88.5394	25.7189	1	26	26	0	1
1564	screening	57.7222	9.90352	8.40778	7.14071	66.13	14.6139	43.5641	12.3428	19.4715	7.34308	63.0356	16.7554	56.9033	9.14825	7.72802	5.93183	64.6313	12.8467	42.0483	11.4867	18.929	6.68345	60.9773	15.229	66.7019	9.76685	16.8992	7.80089	79.8432	14.7881	58.8626	10.47	25.7888	8.14819	80.3341	15.6723	1	171	171	0	1
1565	screening	55.4926	9.20646	7.74642	5.48489	63.239	12.2916	41.282	11.2602	18.9633	6.02411	60.2453	14.2975	56.3192	8.7956	8.11382	6.04002	64.433	12.5132	42.1235	10.9346	19.4917	7.08862	61.6152	14.9571	67.4836	8.87198	18.0353	8.16062	81.4953	14.2212	59.8912	9.52857	26.5074	8.19245	82.105	14.9877	1	1792	1792	0	1
1566	confirmatory	56.2559	9.21369	8.12426	5.62237	64.3802	12.5403	42.3731	11.5481	18.4319	5.88018	60.805	14.6476	55.5256	8.64482	7.4667	4.94921	62.9923	11.4112	41.1064	10.7702	18.205	5.42448	59.3114	13.4399	67.7196	8.01395	17.4288	6.14187	80.8758	11.5557	59.961	8.805	25.2592	6.51646	80.8431	12.5503	1	1576	1576	0	1
1567	confirmatory	59.6971	9.78556	8.39025	9.0401	68.0874	16.2709	44.9829	13.2847	18.6716	9.17737	63.6545	19.3508	57.9229	8.502	7.2003	6.9308	65.1232	13.132	42.2359	11.3708	18.0818	8.25881	60.3177	16.4251	68.1076	8.76544	15.8371	9.32087	80.4183	15.5744	59.9434	9.55408	24.0917	9.39234	79.8218	16.6872	1	63	6	57	0.095238095
1568	confirmatory	62.9833	10.0122	9.18333	11.2135	72.1667	18.5771	48.7533	13.1182	19.9867	11.2675	68.74	21.0187	62.0695	9.25387	8.56801	9.39477	70.6375	16.1474	45.9218	12.3758	21.3361	12.235	67.2579	20.6389	70.13	9.65005	16.2833	11.0097	83.1333	18.0424	62.1467	10.3977	25.2	11.4556	83.6433	18.9833	1	22	5	17	0.227272727
1569	confirmatory	82.1667	9.15241	52	18.2975	134.167	27.0216	75	11.4368	70.1667	16.3391	145.167	24.8388	77.3063	6.17465	37.7018	15.2949	115.008	19.7515	67.3738	9.71982	58.8111	9.78551	126.185	15.9393	92	5.93296	71.8333	18.6485	162.167	25.5297	90.5	7.17635	76.5	14.99	165.333	23.5174	0	330	95	235	0.287878788
1570	confirmatory	58.6979	10.3361	8.42504	9.20627	67.1229	16.6519	43.8413	13.2697	18.5856	9.11968	62.4269	19.2803	57.0928	8.58596	7.11	6.88428	64.2028	13.0226	41.3333	11.2733	17.9904	7.99349	59.3236	16.0922	65.6785	10.1102	15.2458	9.22425	77.6617	16.2263	57.6366	10.5038	23.7382	9.1304	77.2325	16.9667	1	69	14	55	0.202898551
1571	confirmatory	63.1058	10.1511	10.881	13.34	73.9868	21.224	48.1614	14.7302	21.1667	13.0691	69.328	24.7662	60.7221	9.40425	9.63472	10.779	70.3568	17.9573	45.0493	12.9166	21.2248	12.0494	66.2741	21.6906	69.9444	9.45488	17.8413	12.9501	84.8122	20.1877	62.0952	10.6796	26.5556	12.2216	84.4021	21.0209	1	27	7	20	0.259259259
1572	confirmatory	61.807	11.0423	11.4503	11.2182	73.2573	19.8398	48.2047	14.7181	20.0643	12.1854	68.269	24.3457	59.8306	9.24535	11.6147	12.1977	71.4453	19.3417	46.4903	12.9887	21.0312	12.5906	67.5215	22.8896	68.6901	9.09964	18.8889	12.5845	84.8187	18.9056	61.2807	10.0207	25.4912	12.3404	83.7485	20.6606	1	18	6	12	0.333333333
1573	confirmatory	58.0695	9.65601	8.2763	8.15659	66.3458	15.1741	43.1946	12.6857	18.5347	8.2455	61.7293	17.9228	56.5962	8.3554	7.21132	6.34669	63.8075	12.3809	41.0563	10.9861	18.0142	7.36073	59.0705	15.2641	66.2298	9.25265	15.8315	8.38296	78.5064	14.7965	58.1616	9.73895	24.2155	8.46687	78.0809	15.6446	1	84	24	60	0.285714286
1576	other	62.2533	12.7072	16.45	14.4591	78.7033	24.2292	54.05	13.945	28.48	14.7482	82.53	25.3673	62.0708	11.6114	12.0648	12.2211	74.1356	21.0305	52.1624	12.5093	25.3806	14.8754	77.543	23.2526	71.2033	12.0043	23.9	15.293	92.8933	23.9808	65.8567	12.9409	32.62	14.705	96.15	23.9094	0	25	17	8	0.68
1578	confirmatory	56.6628	9.38109	8.10215	5.51754	64.7649	12.6196	42.7445	11.7086	18.7089	5.89885	61.4535	14.7093	55.9857	8.81013	7.6628	5.14388	63.6485	11.7705	41.7031	10.9728	18.4672	5.70301	60.1703	13.8589	67.9197	8.286	17.5172	6.38469	81.259	12.0738	60.2373	9.12211	25.3741	6.80091	81.3167	13.0868	1	2229	2229	0	1
1580	other	56.0219	12.8511	6.91928	6.32816	62.9412	16.5035	43.5225	13.4087	17.2147	8.13025	60.7372	17.9966	56.0413	11.5299	5.78991	5.24052	61.8312	14.36	42.2693	12.2772	16.2162	7.4597	58.4856	16.1119	63.1692	13.7233	13.1645	7.54184	73.382	17.8099	56.1147	13.1473	21.7111	9.08738	74.1439	18.0904	0	580	3	577	0.005172414
1581	other	56.0219	12.8511	6.91928	6.32816	62.9412	16.5035	43.5225	13.4087	17.2147	8.13025	60.7372	17.9966	56.0413	11.5299	5.78991	5.24052	61.8312	14.36	42.2693	12.2772	16.2162	7.4597	58.4856	16.1119	63.1692	13.7233	13.1645	7.54184	73.382	17.8099	56.1147	13.1473	21.7111	9.08738	74.1439	18.0904	0	580	6	574	0.010344828
1582	other	56.0219	12.8511	6.91928	6.32816	62.9412	16.5035	43.5225	13.4087	17.2147	8.13025	60.7372	17.9966	56.0413	11.5299	5.78991	5.24052	61.8312	14.36	42.2693	12.2772	16.2162	7.4597	58.4856	16.1119	63.1692	13.7233	13.1645	7.54184	73.382	17.8099	56.1147	13.1473	21.7111	9.08738	74.1439	18.0904	0	580	5	575	0.00862069
1583	other	56.0219	12.8511	6.91928	6.32816	62.9412	16.5035	43.5225	13.4087	17.2147	8.13025	60.7372	17.9966	56.0413	11.5299	5.78991	5.24052	61.8312	14.36	42.2693	12.2772	16.2162	7.4597	58.4856	16.1119	63.1692	13.7233	13.1645	7.54184	73.382	17.8099	56.1147	13.1473	21.7111	9.08738	74.1439	18.0904	0	580	0	580	0
1584	other	56.0219	12.8511	6.91928	6.32816	62.9412	16.5035	43.5225	13.4087	17.2147	8.13025	60.7372	17.9966	56.0413	11.5299	5.78991	5.24052	61.8312	14.36	42.2693	12.2772	16.2162	7.4597	58.4856	16.1119	63.1692	13.7233	13.1645	7.54184	73.382	17.8099	56.1147	13.1473	21.7111	9.08738	74.1439	18.0904	0	580	6	574	0.010344828
1585	other	56.0219	12.8511	6.91928	6.32816	62.9412	16.5035	43.5225	13.4087	17.2147	8.13025	60.7372	17.9966	56.0413	11.5299	5.78991	5.24052	61.8312	14.36	42.2693	12.2772	16.2162	7.4597	58.4856	16.1119	63.1692	13.7233	13.1645	7.54184	73.382	17.8099	56.1147	13.1473	21.7111	9.08738	74.1439	18.0904	0	580	5	575	0.00862069
1586	other	56.0219	12.8511	6.91928	6.32816	62.9412	16.5035	43.5225	13.4087	17.2147	8.13025	60.7372	17.9966	56.0413	11.5299	5.78991	5.24052	61.8312	14.36	42.2693	12.2772	16.2162	7.4597	58.4856	16.1119	63.1692	13.7233	13.1645	7.54184	73.382	17.8099	56.1147	13.1473	21.7111	9.08738	74.1439	18.0904	0	580	0	580	0
1587	other	56.0219	12.8511	6.91928	6.32816	62.9412	16.5035	43.5225	13.4087	17.2147	8.13025	60.7372	17.9966	56.0413	11.5299	5.78991	5.24052	61.8312	14.36	42.2693	12.2772	16.2162	7.4597	58.4856	16.1119	63.1692	13.7233	13.1645	7.54184	73.382	17.8099	56.1147	13.1473	21.7111	9.08738	74.1439	18.0904	0	580	0	580	0
1588	other	56.0219	12.8511	6.91928	6.32816	62.9412	16.5035	43.5225	13.4087	17.2147	8.13025	60.7372	17.9966	56.0413	11.5299	5.78991	5.24052	61.8312	14.36	42.2693	12.2772	16.2162	7.4597	58.4856	16.1119	63.1692	13.7233	13.1645	7.54184	73.382	17.8099	56.1147	13.1473	21.7111	9.08738	74.1439	18.0904	0	580	0	580	0
1589	other	56.0219	12.8511	6.91928	6.32816	62.9412	16.5035	43.5225	13.4087	17.2147	8.13025	60.7372	17.9966	56.0413	11.5299	5.78991	5.24052	61.8312	14.36	42.2693	12.2772	16.2162	7.4597	58.4856	16.1119	63.1692	13.7233	13.1645	7.54184	73.382	17.8099	56.1147	13.1473	21.7111	9.08738	74.1439	18.0904	0	580	0	580	0
1590	other	56.0219	12.8511	6.91928	6.32816	62.9412	16.5035	43.5225	13.4087	17.2147	8.13025	60.7372	17.9966	56.0413	11.5299	5.78991	5.24052	61.8312	14.36	42.2693	12.2772	16.2162	7.4597	58.4856	16.1119	63.1692	13.7233	13.1645	7.54184	73.382	17.8099	56.1147	13.1473	21.7111	9.08738	74.1439	18.0904	0	580	4	576	0.006896552
1593	other	56.0219	12.8511	6.91928	6.32816	62.9412	16.5035	43.5225	13.4087	17.2147	8.13025	60.7372	17.9966	56.0413	11.5299	5.78991	5.24052	61.8312	14.36	42.2693	12.2772	16.2162	7.4597	58.4856	16.1119	63.1692	13.7233	13.1645	7.54184	73.382	17.8099	56.1147	13.1473	21.7111	9.08738	74.1439	18.0904	0	580	0	580	0
1594	other	56.0219	12.8511	6.91928	6.32816	62.9412	16.5035	43.5225	13.4087	17.2147	8.13025	60.7372	17.9966	56.0413	11.5299	5.78991	5.24052	61.8312	14.36	42.2693	12.2772	16.2162	7.4597	58.4856	16.1119	63.1692	13.7233	13.1645	7.54184	73.382	17.8099	56.1147	13.1473	21.7111	9.08738	74.1439	18.0904	0	580	7	573	0.012068966
1595	other	56.0219	12.8511	6.91928	6.32816	62.9412	16.5035	43.5225	13.4087	17.2147	8.13025	60.7372	17.9966	56.0413	11.5299	5.78991	5.24052	61.8312	14.36	42.2693	12.2772	16.2162	7.4597	58.4856	16.1119	63.1692	13.7233	13.1645	7.54184	73.382	17.8099	56.1147	13.1473	21.7111	9.08738	74.1439	18.0904	0	580	8	572	0.013793103
1596	other	56.0219	12.8511	6.91928	6.32816	62.9412	16.5035	43.5225	13.4087	17.2147	8.13025	60.7372	17.9966	56.0413	11.5299	5.78991	5.24052	61.8312	14.36	42.2693	12.2772	16.2162	7.4597	58.4856	16.1119	63.1692	13.7233	13.1645	7.54184	73.382	17.8099	56.1147	13.1473	21.7111	9.08738	74.1439	18.0904	0	580	36	544	0.062068966
1597	other	56.0219	12.8511	6.91928	6.32816	62.9412	16.5035	43.5225	13.4087	17.2147	8.13025	60.7372	17.9966	56.0413	11.5299	5.78991	5.24052	61.8312	14.36	42.2693	12.2772	16.2162	7.4597	58.4856	16.1119	63.1692	13.7233	13.1645	7.54184	73.382	17.8099	56.1147	13.1473	21.7111	9.08738	74.1439	18.0904	0	580	8	572	0.013793103
1598	other	56.0219	12.8511	6.91928	6.32816	62.9412	16.5035	43.5225	13.4087	17.2147	8.13025	60.7372	17.9966	56.0413	11.5299	5.78991	5.24052	61.8312	14.36	42.2693	12.2772	16.2162	7.4597	58.4856	16.1119	63.1692	13.7233	13.1645	7.54184	73.382	17.8099	56.1147	13.1473	21.7111	9.08738	74.1439	18.0904	0	580	3	577	0.005172414
1599	other	56.0219	12.8511	6.91928	6.32816	62.9412	16.5035	43.5225	13.4087	17.2147	8.13025	60.7372	17.9966	56.0413	11.5299	5.78991	5.24052	61.8312	14.36	42.2693	12.2772	16.2162	7.4597	58.4856	16.1119	63.1692	13.7233	13.1645	7.54184	73.382	17.8099	56.1147	13.1473	21.7111	9.08738	74.1439	18.0904	0	580	0	580	0
1600	other	56.0219	12.8511	6.91928	6.32816	62.9412	16.5035	43.5225	13.4087	17.2147	8.13025	60.7372	17.9966	56.0413	11.5299	5.78991	5.24052	61.8312	14.36	42.2693	12.2772	16.2162	7.4597	58.4856	16.1119	63.1692	13.7233	13.1645	7.54184	73.382	17.8099	56.1147	13.1473	21.7111	9.08738	74.1439	18.0904	0	580	0	580	0
1601	other	56.0219	12.8511	6.91928	6.32816	62.9412	16.5035	43.5225	13.4087	17.2147	8.13025	60.7372	17.9966	56.0413	11.5299	5.78991	5.24052	61.8312	14.36	42.2693	12.2772	16.2162	7.4597	58.4856	16.1119	63.1692	13.7233	13.1645	7.54184	73.382	17.8099	56.1147	13.1473	21.7111	9.08738	74.1439	18.0904	0	580	2	578	0.003448276
1602	other	56.0219	12.8511	6.91928	6.32816	62.9412	16.5035	43.5225	13.4087	17.2147	8.13025	60.7372	17.9966	56.0413	11.5299	5.78991	5.24052	61.8312	14.36	42.2693	12.2772	16.2162	7.4597	58.4856	16.1119	63.1692	13.7233	13.1645	7.54184	73.382	17.8099	56.1147	13.1473	21.7111	9.08738	74.1439	18.0904	0	580	14	566	0.024137931
1603	other	56.0219	12.8511	6.91928	6.32816	62.9412	16.5035	43.5225	13.4087	17.2147	8.13025	60.7372	17.9966	56.0413	11.5299	5.78991	5.24052	61.8312	14.36	42.2693	12.2772	16.2162	7.4597	58.4856	16.1119	63.1692	13.7233	13.1645	7.54184	73.382	17.8099	56.1147	13.1473	21.7111	9.08738	74.1439	18.0904	0	580	0	580	0
1604	other	56.0219	12.8511	6.91928	6.32816	62.9412	16.5035	43.5225	13.4087	17.2147	8.13025	60.7372	17.9966	56.0413	11.5299	5.78991	5.24052	61.8312	14.36	42.2693	12.2772	16.2162	7.4597	58.4856	16.1119	63.1692	13.7233	13.1645	7.54184	73.382	17.8099	56.1147	13.1473	21.7111	9.08738	74.1439	18.0904	0	580	0	580	0
1605	other	56.0219	12.8511	6.91928	6.32816	62.9412	16.5035	43.5225	13.4087	17.2147	8.13025	60.7372	17.9966	56.0413	11.5299	5.78991	5.24052	61.8312	14.36	42.2693	12.2772	16.2162	7.4597	58.4856	16.1119	63.1692	13.7233	13.1645	7.54184	73.382	17.8099	56.1147	13.1473	21.7111	9.08738	74.1439	18.0904	0	580	0	580	0
1606	other	56.0219	12.8511	6.91928	6.32816	62.9412	16.5035	43.5225	13.4087	17.2147	8.13025	60.7372	17.9966	56.0413	11.5299	5.78991	5.24052	61.8312	14.36	42.2693	12.2772	16.2162	7.4597	58.4856	16.1119	63.1692	13.7233	13.1645	7.54184	73.382	17.8099	56.1147	13.1473	21.7111	9.08738	74.1439	18.0904	0	580	36	544	0.062068966
1607	other	56.0219	12.8511	6.91928	6.32816	62.9412	16.5035	43.5225	13.4087	17.2147	8.13025	60.7372	17.9966	56.0413	11.5299	5.78991	5.24052	61.8312	14.36	42.2693	12.2772	16.2162	7.4597	58.4856	16.1119	63.1692	13.7233	13.1645	7.54184	73.382	17.8099	56.1147	13.1473	21.7111	9.08738	74.1439	18.0904	0	580	4	576	0.006896552
1608	other	56.0219	12.8511	6.91928	6.32816	62.9412	16.5035	43.5225	13.4087	17.2147	8.13025	60.7372	17.9966	56.0413	11.5299	5.78991	5.24052	61.8312	14.36	42.2693	12.2772	16.2162	7.4597	58.4856	16.1119	63.1692	13.7233	13.1645	7.54184	73.382	17.8099	56.1147	13.1473	21.7111	9.08738	74.1439	18.0904	0	580	35	545	0.060344828
1609	other	56.0219	12.8511	6.91928	6.32816	62.9412	16.5035	43.5225	13.4087	17.2147	8.13025	60.7372	17.9966	56.0413	11.5299	5.78991	5.24052	61.8312	14.36	42.2693	12.2772	16.2162	7.4597	58.4856	16.1119	63.1692	13.7233	13.1645	7.54184	73.382	17.8099	56.1147	13.1473	21.7111	9.08738	74.1439	18.0904	0	580	36	544	0.062068966
1610	other	56.0219	12.8511	6.91928	6.32816	62.9412	16.5035	43.5225	13.4087	17.2147	8.13025	60.7372	17.9966	56.0413	11.5299	5.78991	5.24052	61.8312	14.36	42.2693	12.2772	16.2162	7.4597	58.4856	16.1119	63.1692	13.7233	13.1645	7.54184	73.382	17.8099	56.1147	13.1473	21.7111	9.08738	74.1439	18.0904	0	580	36	544	0.062068966
1611	other	55.6586	13.1905	7.02862	6.2955	62.6872	16.7579	43.2673	13.6481	17.5971	8.04844	60.8644	18.283	55.7748	11.8107	5.97343	5.45276	61.7482	14.7187	42.0195	12.4452	16.7818	7.70634	58.8013	16.5511	62.6476	14.3468	13.4435	7.53359	73.0974	18.2907	55.5939	13.7351	22.2334	9.023	74.2337	18.5124	0	150	0	150	0
1612	other	56.0219	12.8511	6.91928	6.32816	62.9412	16.5035	43.5225	13.4087	17.2147	8.13025	60.7372	17.9966	56.0413	11.5299	5.78991	5.24052	61.8312	14.36	42.2693	12.2772	16.2162	7.4597	58.4856	16.1119	63.1692	13.7233	13.1645	7.54184	73.382	17.8099	56.1147	13.1473	21.7111	9.08738	74.1439	18.0904	0	580	0	580	0
1613	other	56.0219	12.8511	6.91928	6.32816	62.9412	16.5035	43.5225	13.4087	17.2147	8.13025	60.7372	17.9966	56.0413	11.5299	5.78991	5.24052	61.8312	14.36	42.2693	12.2772	16.2162	7.4597	58.4856	16.1119	63.1692	13.7233	13.1645	7.54184	73.382	17.8099	56.1147	13.1473	21.7111	9.08738	74.1439	18.0904	0	580	0	580	0
1614	other	56.0219	12.8511	6.91928	6.32816	62.9412	16.5035	43.5225	13.4087	17.2147	8.13025	60.7372	17.9966	56.0413	11.5299	5.78991	5.24052	61.8312	14.36	42.2693	12.2772	16.2162	7.4597	58.4856	16.1119	63.1692	13.7233	13.1645	7.54184	73.382	17.8099	56.1147	13.1473	21.7111	9.08738	74.1439	18.0904	0	580	0	580	0
1616	other	56.0219	12.8511	6.91928	6.32816	62.9412	16.5035	43.5225	13.4087	17.2147	8.13025	60.7372	17.9966	56.0413	11.5299	5.78991	5.24052	61.8312	14.36	42.2693	12.2772	16.2162	7.4597	58.4856	16.1119	63.1692	13.7233	13.1645	7.54184	73.382	17.8099	56.1147	13.1473	21.7111	9.08738	74.1439	18.0904	0	580	0	580	0
1618	confirmatory	58.5515	7.63503	9.00735	5.55977	67.5588	10.9678	44.2279	10.7075	20.8235	5.75793	65.0515	13.0755	57.7464	8.54902	9.61227	8.95763	67.3587	15.1293	43.5451	11.2339	21.8997	9.62386	65.4448	17.8437	69.3382	6.76726	19.9118	5.62333	84.625	9.50473	61.5221	7.58748	28.0882	6.42964	85.3309	11.0259	0	16	16	0	1
1619	confirmatory	55.8659	9.52646	7.51157	6.35507	63.3775	13.4839	41.0894	12.0692	18.1459	6.67482	59.2353	15.9446	55.8155	8.72887	6.66951	4.74191	62.485	11.3378	40.2515	11.1933	17.465	5.48738	57.7166	13.8529	67.7933	8.32751	16.8892	7.02453	80.3588	12.7126	59.7785	8.99938	25.2355	7.57297	80.2236	13.781	1	823	736	87	0.894289186
1620	other	72.5075	12.2741	26.1475	23.2315	98.6549	32.9443	63.3012	16.4464	39.1616	23.2795	102.463	37.1795	68.3311	11.0592	21.4675	18.6701	89.7986	27.2651	57.9335	14.9708	35.4036	20.5165	93.337	33.0687	77.6737	10.8879	33.5294	23.6506	109.187	32.3361	71.2722	13.0633	43.1176	22.1184	113.05	34.142	1	51	51	0	1
1621	confirmatory	54.8532	8.88558	7.7022	5.24297	62.5554	11.8931	40.539	11.2119	18.1217	5.50855	58.6607	14.0472	56.0064	8.55264	7.82015	5.41006	63.8265	11.8273	41.1638	10.9966	18.6088	6.0953	59.7726	14.2604	67.275	8.53255	17.8833	7.3462	80.9902	13.3817	59.7106	9.31105	25.6052	7.51157	80.945	14.3359	0	1848	45	1803	0.024350649
1625	confirmatory	56.1906	9.05944	8.09415	5.65277	64.2848	12.4463	42.4933	11.3296	18.4318	5.98827	60.9251	14.3489	55.3814	8.54243	7.37262	5.01608	62.754	11.3901	41.2181	10.6135	18.1152	5.59607	59.3333	13.3088	66.6377	8.23604	16.871	6.01939	79.4013	11.6412	58.9922	8.84732	24.7288	6.55512	79.4044	12.4968	0	1301	524	777	0.402767102
1626	confirmatory	57.4608	9.80479	8.4416	5.91979	65.9024	13.2854	43.3936	12.2594	19.1042	6.43267	62.4978	15.6685	56.2323	9.09661	7.89671	5.7029	64.129	12.5513	41.957	11.2984	18.7335	6.6121	60.6905	14.8813	67.8747	9.0352	17.8712	7.62904	81.6843	13.9605	60.4236	9.77882	25.6057	8.07838	81.7623	15.055	0	3120	1263	1857	0.404807692
1627	confirmatory	51.5416	10.1034	6.73377	7.53596	58.2753	14.9342	37.6506	11.5808	17.5221	7.63436	55.1727	16.5795	50.8798	9.17199	6.18151	5.69585	57.0613	12.4319	36.3053	10.7046	17.0105	6.83999	53.3158	14.7809	63.7955	8.42706	16.2961	8.00775	75.4305	13.5818	55.289	8.92538	24.8916	8.04297	75.1987	14.4932	1	48	41	7	0.854166667
1628	confirmatory	55.3805	8.8632	8.0514	5.60845	63.4319	12.2494	41.6571	11.1195	18.1553	5.96424	59.8125	14.1939	54.6498	8.44834	7.32511	4.95396	61.9749	11.2761	40.5449	10.4593	17.8384	5.55895	58.3833	13.1935	66.2745	8.07827	17.0899	6.01469	79.1237	11.5515	58.746	8.66656	24.726	6.58157	79.0959	12.4359	0	1469	775	694	0.527569775
1631	confirmatory	55.2425	8.939	7.78703	5.55921	63.0295	12.208	40.6937	11.0781	18.8523	5.70641	59.546	14.0869	55.7502	8.5646	7.64122	5.44271	63.3915	11.8354	40.7308	10.9463	18.3691	6.13256	59.1	14.3414	67.1138	8.33942	17.2541	7.01619	80.2798	12.8129	59.2966	9.14882	25.3794	7.2068	80.2401	13.7863	1	2197	453	1744	0.206190259
1632	confirmatory	63.1758	9.91922	14.967	18.6073	78.1429	25.8219	52.989	13.967	26.0879	18.6712	79.0769	28.607	58.8575	9.36468	10.3491	12.4574	69.2067	19.3452	46.1346	12.4086	23.1959	12.5219	69.3305	21.4141	70.6374	8.67246	24.2637	17.7994	91.1758	24.5654	65.022	9.84883	32.6923	17.0057	93.4725	25.5492	1	14	13	1	0.928571429
1634	confirmatory	62.1936	12.0407	10.1864	7.52618	72.3799	17.0927	49.536	15.2464	20.9032	7.87199	70.4391	20.0131	59.4192	10.4022	8.72102	6.20814	68.1402	14.3394	45.3541	12.91	20.2891	6.8734	65.6433	16.7779	71.4537	10.1621	18.9621	7.6556	86.5608	15.1794	64.3367	11.1307	27.0654	8.02016	87.2441	16.3085	1	1415	120	1295	0.084805654
1641	confirmatory	56.3895	11.0946	9.3685	7.47814	65.758	15.9388	44.0813	13.5867	18.3021	7.42231	62.3834	18.0268	54.7531	10.0843	8.53898	6.38997	63.292	14.1002	41.5709	12.1806	17.9471	6.9839	59.518	16.231	65.7021	9.97575	16.8215	7.64932	79.1971	14.5718	58.4676	10.6362	23.7424	7.6866	78.8418	15.4893	1	81	81	0	1
1649	screening	55.7626	8.83992	7.98572	5.60492	63.7483	12.2102	41.6621	10.7634	17.5098	5.7963	59.1719	14.0343	55.8465	8.56943	7.74454	6.05769	63.5911	12.3208	41.4112	10.7591	18.0058	7.05361	59.4169	14.9715	66.0883	7.54633	16.2133	6.35986	78.2247	11.3569	58.1999	8.33071	23.7083	6.60666	77.6944	12.356	1	57	57	0	1
1650	confirmatory	54.7966	8.55087	7.70753	5.46767	62.5041	11.7279	40.4696	10.9132	17.7105	5.84783	58.1801	14.0416	54.4946	8.07277	7.16156	5.00963	61.6561	11.0323	39.6892	10.4293	17.5531	5.73422	57.2423	13.5365	65.4431	8.28611	16.435	6.27089	77.7011	12.0742	57.7728	8.82628	24.2123	6.68725	77.5626	13.0187	0	154	154	0	1
1651	screening	57.1994	9.37344	9.06574	6.71717	66.2651	13.9341	44.3444	11.9209	19.1802	7.03923	63.5247	16.4945	55.4793	8.77534	8.30792	6.4737	63.7872	13.0997	41.5102	11.2715	18.9199	7.60325	60.4301	16.07	66.2582	8.59874	17.7373	7.6873	80.1658	13.81	58.7807	9.67191	25.262	7.6802	80.1608	14.9763	1	60	60	0	1
1654	confirmatory	55.1915	8.91746	7.52002	5.11339	62.7116	11.7994	40.5955	11.2002	18.3404	5.41545	58.9359	13.829	54.5976	8.59877	7.08926	4.73649	61.6869	11.1766	39.7847	10.6556	18.262	5.23618	58.0467	13.1444	67.1325	7.93418	17.6468	5.56791	80.1802	10.9621	59.349	8.50422	25.9843	6.06237	80.4171	11.8284	1	1362	1362	0	1
1655	confirmatory	71.477	12.3998	30.1011	24.9327	101.578	34.6466	64.5346	15.6057	44.0089	25.9628	108.543	39.2847	67.9854	11.4484	25.0044	19.7796	92.9898	28.6221	59.2565	14.6032	38.9907	21.668	98.2471	34.0895	77.6613	11.6488	40.2695	24.8852	115.828	34.6408	73.2137	13.5133	49.1605	24.1055	121.373	36.4685	1	48	48	0	1
1656	screening	53.3826	8.55796	7.20705	5.19781	60.5896	11.5986	38.8051	10.6988	18.1205	5.33534	56.9257	13.4185	53.1578	8.22841	6.86308	4.67035	60.0209	10.8094	38.1762	10.3014	17.9805	5.06275	56.1567	12.751	65.4177	7.46906	17.3321	5.80219	78.1832	10.8645	57.4203	8.15282	25.5414	6.16843	78.3014	11.7927	0	1185	848	337	0.715611814
1659	confirmatory	60.2	10.648	11.482	12.0648	71.682	19.8379	44.8965	13.8853	25.3214	14.8039	70.2179	24.9189	58.4798	9.67788	9.28338	8.40691	67.7632	15.4602	41.9064	12.6148	23.3792	10.8297	65.2856	19.0503	71.8569	9.20699	25.1648	15.6848	92.3449	22.1133	64.112	10.6483	35.168	15.7563	93.6582	24.1494	1	94	94	0	1
1660	confirmatory	61.7647	10.3331	10.2794	9.81283	72.0441	17.1459	50.6029	12.9742	20.8824	9.42499	71.4853	18.9358	60.4131	9.25346	10.4244	11.3398	70.8375	17.8868	47.9167	12.4284	22.6518	12.7673	70.5685	21.4625	71.2941	7.83923	18.9044	9.73872	86.3603	14.5626	63.2794	9.08453	26.3529	9.64751	86.4118	15.7905	1	17	17	0	1
1662	screening	55.964	8.8571	8.12151	5.63445	64.0856	12.3052	41.7827	11.596	18.2606	5.92745	60.0433	14.7403	55.1192	8.37362	7.38377	5.01641	62.5029	11.3467	40.3347	10.9049	17.8159	5.54277	58.1505	13.6547	67.363	7.73642	17.188	6.54987	80.3363	11.8765	59.5977	8.68119	24.6329	6.88694	79.9551	12.9997	1	3464	2995	469	0.86460739
1663	screening	57.8953	10.6083	8.48115	6.11511	66.3765	14.4298	44.3082	13.2176	19.3582	6.44547	63.6664	16.7368	56.6052	9.25566	7.61453	5.2486	64.2197	12.2987	42.1114	11.5421	18.9853	5.86918	61.0967	14.5086	68.8328	9.01728	18.041	6.3881	82.5444	12.8498	61.3186	9.76122	26.3532	6.85073	83.0102	13.7734	0	1265	559	706	0.441897233
1665	confirmatory	56.817	8.91285	8.36797	6.21702	65.185	12.9464	42.2715	11.6308	19.0474	6.27984	61.3189	15.1267	56.7156	8.23568	7.8995	5.2818	64.6151	11.4049	41.7429	10.8235	18.9463	5.74783	60.6892	13.7643	68.7399	7.43918	18.033	6.65603	82.3832	11.8197	60.7537	8.57248	25.9715	6.81819	82.2248	12.9321	1	511	478	33	0.935420744
1666	confirmatory	73.0708	9.1812	31.4892	26.2724	104.56	33.1683	66.3508	13.1193	45.8431	25.0051	112.194	35.8693	70.0687	9.41755	25.5459	23.3256	95.6146	30.5544	60.3895	14.0564	40.8549	23.1064	101.244	34.7101	79.6677	8.19216	42.9385	24.142	119.569	31.3184	74.8554	10.7732	51.4215	22.5677	125.169	32.2955	1	26	26	0	1
1672	screening	54.853	8.37205	7.82804	5.7642	62.681	11.8615	41.132	10.5053	19.257	6.33161	60.389	13.6667	55.1007	8.32736	7.49617	5.46815	62.5968	11.5559	41.1961	10.3153	19.4397	6.5	60.6358	13.4997	68.1022	7.442	19.103	7.22356	82.3387	12.1914	60.4905	8.21447	28.1611	7.95687	83.3185	13.2962	1	1283	1283	0	1
1679	confirmatory	58.3002	9.85092	9.86018	9.30857	68.1604	16.3576	45.2047	12.4489	20.3712	8.84799	65.5759	18.2742	56.4216	9.41893	8.49055	6.91427	64.9122	13.8298	42.2468	11.7477	19.8608	8.02639	62.1077	16.6305	67.7312	9.04283	18.1409	9.22087	81.9254	15.3948	59.8699	9.87963	26.3297	9.0366	82.0652	16.3618	2	70	70	0	1
1681	confirmatory	57.3749	9.88673	9.22882	9.16656	66.6037	16.4392	44.3479	12.5886	19.6069	8.80472	63.9549	18.3319	55.3722	9.35897	8.05658	6.63228	63.4288	13.6055	41.5558	11.5779	19.1544	7.8744	60.7103	16.3087	66.7306	9.18915	17.69	9.01112	80.4742	15.4654	59.0357	10.086	25.4826	9.1342	80.5622	16.5143	2	73	73	0	1
1682	confirmatory	55.3333	5.48591	9.86667	11.4883	65.2	14.8334	43.3333	11.0948	21.6	10.1756	64.9333	16.9641	54.5271	10.5175	7.45819	10.159	61.9853	18.2148	41.0028	12.0819	22.6718	13.5293	63.6746	22.4238	68.2667	5.48331	20.5333	11.9634	81.7333	13.7657	60.4	7.01834	30.9333	10.879	84.7333	14.9402	1	6	6	0	1
1684	confirmatory	54.4364	9.57768	9.61818	12.5085	64.0545	20.0272	41.2545	12.6787	18.0545	11.5525	59.3091	20.9743	54.5329	9.41744	9.39228	10.6663	63.9251	17.7837	41.5891	12.4798	19.6675	11.5068	61.2566	20.9266	66.0364	8.37758	16.9455	11.68	78.9273	18.0983	59.3273	9.29965	23.9636	11.4584	79.0727	18.3099	2	9	9	0	1
1686	confirmatory	62.2641	10.8985	16.6104	21.1684	78.8745	30.3173	48.9221	16.1975	26.4459	18.9079	75.368	33.0187	59.544	9.02258	12.6762	14.6818	72.2202	21.5274	45.9405	13.037	23.1332	13.9688	69.0737	24.6058	69.1333	9.74072	23.919	20.4082	90.0571	28.8389	61.7571	12.0292	31.8048	18.5917	90.3286	29.8229	1	21	21	0	1
1687	confirmatory	73.0833	10.9528	34.3333	28.5797	107.417	38.7272	64.0278	16.8785	41.5556	25.3855	105.583	40.2246	65.7386	11.9867	23.8543	20.4409	89.5929	30.8097	54.5105	14.3124	35.3614	20.3019	89.8719	31.7604	80.6389	9.07163	43.6944	29.228	123.222	38.0955	78.5556	10.3218	48.0556	27.6446	124.278	38.3753	1	9	9	0	1
1688	confirmatory	55.2352	8.93758	7.78062	5.27223	63.0158	11.9262	41.1007	11.0974	18.5712	5.662	59.6719	13.9002	55.5664	8.58622	7.67811	5.14572	63.2445	11.575	41.3278	10.7558	18.3529	5.79187	59.6807	13.6563	67.1008	8.28149	17.4418	6.41316	80.39	12.0889	59.5478	8.99609	25.2071	6.86957	80.4535	13.0187	1	10778	1587	9191	0.147244387
1689	confirmatory	48.25	12.5843	9.44444	15.3613	57.6944	26.8922	36.6944	15.2668	20.8333	14.4311	57.5278	28.8904	48.369	8.36388	8.21604	9.10241	56.585	15.7043	35.4145	10.9752	20.0406	10.6712	55.4551	19.9567	64.0833	10.8559	21.7222	18.9112	80.5278	30.3141	55.9167	14.072	29.3333	16.9503	80.6111	31.5135	1	8	8	0	1
1690	confirmatory	53.625	8.78412	6.025	4.26922	59.65	11.4214	38.0917	11.2966	17.2083	4.90394	55.3	13.7013	53.3742	8.89404	6.94138	7.33878	60.3156	13.8479	38.391	11.0426	18.8813	8.30078	57.2723	16.5498	63.7917	8.15902	15.8	4.941	74.7667	10.4349	55.625	8.83943	24.9417	5.58403	75.0083	10.9395	1	16	16	0	1
1691	confirmatory	59.5845	9.27107	8.0947	7.33029	67.6792	14.1215	45.0548	11.9523	20.1662	7.91116	65.221	16.2734	59.0268	9.06979	7.85416	6.40395	66.8809	13.165	44.4337	11.4533	20.3383	7.59402	64.7721	15.4272	70.0562	9.13313	18.0929	8.11205	83.6101	14.479	62.1319	9.92043	27.3901	8.80845	84.6668	15.1775	0	99	99	0	1
1692	confirmatory	59.3484	8.86877	7.96351	7.51244	67.3119	13.9267	43.3636	11.7018	21.0175	7.86536	64.3812	16.159	58.2594	8.45509	7.42181	6.51901	65.6812	12.6098	42.2411	11.0971	20.8283	7.41128	63.0694	15.1041	68.9356	8.35839	18.32	9.30155	82.7354	14.9148	60.3653	9.39783	28.9246	9.45527	83.988	15.9192	1	93	93	0	1
1694	confirmatory	57.3528	12.1611	10.1492	14.3225	67.502	23.4728	44.9315	14.9309	20.6593	13.3652	65.5907	25.4773	56.7114	10.0384	9.00942	10.3903	65.7208	17.5747	42.9354	12.0519	20.6352	11.8119	63.5706	20.7792	66.5806	11.5632	18.871	13.6333	81.6734	21.9821	59.5484	11.899	26.4294	13.0668	82.2419	22.4199	1	29	2	27	0.068965517
1695	confirmatory	56.6154	10.7223	7.62821	5.67773	64.2436	13.3652	42.3718	11.5411	20.5	6.83336	62.8718	14.5846	57.3656	9.09517	8.16886	8.08916	65.5344	14.6859	41.7866	11.5844	22.145	10.4765	63.9317	18.5436	68.4945	7.86889	18.5055	5.23317	81.3407	10.1666	60.1538	7.77163	28.5165	6.39507	82.4286	11.0082	2	11	11	0	1
1696	confirmatory	60.3999	9.86826	9.87307	7.28799	70.2729	14.629	46.903	12.6012	20.5335	7.52714	67.4365	17.2055	59.4036	8.73516	8.91659	6.27038	68.3202	12.6437	45.0105	11.3127	19.9519	6.86644	64.9624	15.4368	69.2042	8.88821	18.0764	8.23571	83.8274	14.3479	61.8916	9.68859	26.2194	8.24789	84.2664	15.4155	2	324	324	0	1
1697	screening	55.6464	8.49817	7.66973	5.38526	63.3161	11.6591	41.1234	10.9308	17.8758	5.58579	58.9992	13.8846	55.3452	8.19252	7.12215	5.17771	62.4674	11.185	40.4286	10.5481	17.8022	5.85961	58.2307	13.5296	66.5718	7.33119	16.6046	6.16284	78.8494	10.9358	58.5003	8.13681	24.5515	6.50929	78.4915	11.8793	1	127	127	0	1
1698	screening	55.5081	8.48002	7.61639	5.31657	63.1245	11.5789	41.1027	11.002	17.8886	5.72977	58.9913	14.0352	55.0869	8.33739	7.09921	5.07125	62.1861	11.2208	40.2874	10.6529	17.7623	5.74677	58.0496	13.5297	66.3722	7.60797	16.6447	6.1606	78.6728	11.1154	58.3999	8.3241	24.5407	6.54647	78.3888	12.1063	1	168	168	0	1
1699	confirmatory	59.6652	9.31333	8.13993	7.60516	67.8051	14.4472	45.1924	12.2406	20.1121	8.18916	65.3045	16.7986	58.8695	9.02851	7.88647	6.57852	66.756	13.2831	44.324	11.5077	20.2394	7.78545	64.5635	15.688	69.6039	9.27767	17.8957	8.38172	83.0335	14.8411	61.7277	10.09	27.0779	8.95391	84.0059	15.5107	1	86	86	0	1
1700	screening	59.4919	9.9647	9.10689	6.75568	68.5988	14.4821	45.668	13.1231	19.5115	6.95329	65.1795	17.1327	58.686	8.61832	8.24443	5.62699	66.9304	12.1481	43.7522	11.5204	19.348	6.17207	63.1003	14.7855	70.5606	8.28904	18.3993	7.64916	84.8474	13.6748	62.9791	9.50222	26.308	7.72404	84.9442	14.7927	1	546	546	0	1
1701	confirmatory	61.5905	9.49868	13.4	13.6668	74.9905	20.9576	48.4	13.1629	23.2381	11.6541	71.6381	22.3164	61.1547	9.05738	14.8668	14.725	76.0215	21.3968	48.2423	13.1123	25.1926	13.9912	73.435	24.8266	68.6762	8.97378	23.2	14.9675	88.1905	21.5826	62.219	10.4615	29.6857	13.1327	88.4762	22.1932	1	15	15	0	1
1702	screening	55.5119	8.98723	8.11353	5.83994	63.6255	12.7185	41.9155	11.4482	18.5161	6.2847	60.4316	15.1074	54.5413	8.5174	7.54092	5.48034	62.0822	11.9033	40.0745	10.9086	18.3433	6.39858	58.4179	14.488	65.5947	8.57988	17.129	6.57672	78.6742	12.6091	57.9089	9.36195	24.9293	6.71921	78.7354	13.4238	1	132	132	0	1
1703	screening	56.1083	8.96585	8.48618	6.07066	64.5945	12.9224	42.6265	11.6041	19.0853	6.50743	61.7118	15.4068	54.9037	8.5456	7.93758	5.78719	62.8413	12.2213	40.7232	10.9817	19.0419	6.83727	59.7652	14.861	66.1788	8.29783	17.8369	6.95888	79.936	12.7616	58.6501	9.23681	25.63	7.10709	80.1786	13.7629	0	113	113	0	1
1704	screening	55.3988	8.68861	7.85248	5.656	63.2513	12.1081	40.9476	11.2394	18.0783	6.02509	59.0259	14.4789	54.9415	8.23057	7.34611	5.52006	62.2876	11.4932	40.0631	10.6195	18.1331	6.32766	58.1961	13.9916	65.735	7.76231	16.906	6.74445	78.4098	11.6804	57.7611	8.41306	24.744	7.05115	78.0947	12.6182	0	108	108	0	1
1705	confirmatory	53.6723	15.0469	6.36364	6.57304	60.036	19.0216	41.6504	14.9628	16.0594	8.5279	57.7098	20.1457	51.8952	14.1689	5.20186	5.71119	57.0971	17.4589	38.6332	13.7334	15.2304	8.22186	53.8636	18.2871	60.7546	15.2215	12.2437	7.62592	70.3225	19.1837	53.7062	14.4923	21.2105	8.98099	71.2815	19.428	1	74	29	45	0.391891892
1706	screening	54.0168	8.9487	7.41005	5.74601	61.4268	12.4839	39.2368	11.195	18.4308	6.01427	57.6676	14.663	53.718	8.46455	7.06386	4.99863	60.7819	11.3569	38.8799	10.5843	18.2703	5.62254	57.1502	13.6719	65.0705	8.49492	17.6184	6.48373	78.1638	12.6121	57.3428	9.08215	26.102	6.82371	78.6192	13.4488	1	359	359	0	1
1707	confirmatory	54.9133	13.9556	7.27393	7.48372	62.1873	18.7727	44.0559	15.3112	15.5402	8.65062	59.5961	20.335	52.5013	12.5818	5.77455	6.86779	58.2758	16.9033	39.3361	13.599	15.2125	8.68978	54.5486	18.4844	63.1405	12.7931	12.9259	7.35732	73.2669	16.9774	56.1901	12.8252	20.624	8.07178	73.4389	17.289	0	37	11	26	0.297297297
1708	confirmatory	53.0741	12.466	6.49552	5.84589	59.5696	15.7115	40.5679	12.8269	16.2805	7.49991	56.8485	16.6457	53.1243	11.2909	5.79075	5.25059	58.915	14.0923	39.4504	11.7944	16.2322	7.16465	55.6826	15.3819	61.5529	13.2619	13.6103	7.11604	71.8069	16.8747	54.4439	12.6425	22.0858	8.35223	72.3932	16.897	1	159	5	154	0.031446541
1710	screening	55.6216	9.03433	7.9113	5.55246	63.5329	12.4228	41.7976	11.4647	18.4278	6.01399	60.2254	14.7606	54.6814	8.72892	7.41453	5.25419	62.096	11.8241	40.082	11.0144	18.3075	6.1042	58.3896	14.266	66.0015	8.59481	17.188	6.29126	79.032	12.2098	58.2961	9.27148	25.1779	6.55109	79.1207	13.0929	1	202	202	0	1
1711	confirmatory	73.1	14.2084	42.5	32.9789	115.6	44.109	66.6	22.8532	51.1	27.5296	117.7	45.9179	69.2925	10.5188	36.1265	26.5117	105.419	34.2381	60.2055	17.9514	50.8656	21.8633	111.071	36.5141	76.7	12.6671	44.5	31.2526	120.7	39.5925	71.1	19.7059	51.1	27.5296	122.2	42.0206	1	5	2	3	0.4
1712	confirmatory	78.9242	11.1663	58.6667	27.1896	137.591	36.2355	77.3636	13.0403	71.1818	19.4698	148.545	31.2549	71.8266	8.37713	40.8447	25.7275	112.671	31.8443	65.445	12.6509	58.5706	22.046	124.016	33.2312	81.6515	9.54583	68.6667	19.5506	148.288	28.3721	80.1667	10.368	76.4242	14.2073	156.03	23.6909	1	12	0	12	0
1713	other	58.9092	9.78712	9.37862	7.28976	68.2878	14.5564	44.5644	12.7043	21.396	7.8013	65.9605	17.2996	57.528	9.19268	8.26308	6.04111	65.7911	12.9041	42.4616	11.6669	20.7045	6.81088	63.1661	15.2604	70.2203	8.43461	19.7159	8.14162	85.5246	13.8714	62.338	9.47479	28.6358	8.23476	86.3051	15.0011	1	767	484	283	0.631029987
1714	other	58.3338	9.50388	8.95674	6.85459	67.2905	13.8385	43.7149	12.2643	20.8451	7.5078	64.5601	16.5567	57.1465	8.95492	7.96677	5.70658	65.1133	12.3423	41.9683	11.3255	20.202	6.53773	62.1703	14.6104	69.8866	8.15274	19.2807	7.72238	84.6369	13.1313	61.8874	9.09879	28.1577	7.93163	85.2295	14.2554	1	1804	1514	290	0.83924612
1715	other	55.8374	9.03413	8.13605	5.78258	63.9734	12.497	41.694	11.3613	19.5273	6.28698	61.2212	14.6028	55.0367	8.68002	7.53028	5.06379	62.5669	11.5452	40.5061	10.702	19.2139	5.73029	59.72	13.3969	68.3403	8.02547	18.7106	6.49032	82.4122	11.9616	60.6339	8.71545	27.423	6.94479	83.0681	12.8452	1	1147	803	344	0.700087184
1716	other	58.0426	9.43332	8.85291	6.80274	66.8956	13.7564	43.4487	12.2096	20.6465	7.45011	64.0952	16.4787	56.8863	8.88307	7.87398	5.65306	64.7603	12.2431	41.739	11.253	20.0373	6.4829	61.7764	14.5077	69.6739	8.06574	19.1238	7.65475	84.2559	13.0259	61.6617	9.01918	28.001	7.87463	84.8259	14.1395	0	1826	1440	386	0.788608981
1717	other	56.8468	9.26778	8.48938	6.19322	65.3362	13.0794	42.5196	11.7681	19.9542	6.72512	62.4738	15.4235	55.8438	8.82722	7.70197	5.29411	63.5457	11.8959	41.0747	10.9709	19.5513	5.98409	60.626	13.8741	69.1505	7.92949	18.975	6.89441	83.4989	12.2228	61.3302	8.75713	27.6922	7.22145	84.0841	13.213	0	2177	1582	595	0.726688103
1718	other	58.5594	9.61353	9.10996	7.09138	67.6694	14.1667	43.9614	12.4453	21.0871	7.7435	65.0485	16.992	57.2982	8.97724	8.05322	5.83959	65.3514	12.4787	42.0589	11.4095	20.4185	6.69556	62.4773	14.8425	69.9351	8.269	19.4289	7.9505	84.8631	13.4562	61.9109	9.23248	28.4065	8.09557	85.5269	14.5848	0	1453	1046	407	0.719889883
1719	other	57.5223	11.1357	9.46424	11.356	66.9865	19.6795	44.0013	13.9254	20.6883	11.3087	64.6896	22.1697	56.8799	9.41256	8.50067	8.10375	65.3806	14.981	41.9785	11.9866	20.174	9.10134	62.1525	18.2121	67.0837	10.5907	18.3495	11.2772	81.278	18.7481	58.9555	11.2083	26.9528	11.0282	81.8556	19.5566	1	35	28	7	0.8
1720	other	60.3125	12.5908	13.5843	19.5673	73.8969	29.7064	47.0751	17.009	24.7975	18.3125	71.8726	32.885	58.0052	9.9127	10.5647	13.3784	68.5699	20.6137	43.4387	13.3794	22.4062	13.8486	65.8449	24.5	68.7901	11.1544	21.5833	18.1821	86.6134	26.9749	60.807	12.7822	30.4294	17.012	87.3866	28.2142	1	57	42	15	0.736842105
1721	confirmatory	66.2432	11.9844	11.7444	8.74004	77.9877	18.1047	54.5522	15.5108	22.6323	9.11483	77.1845	21.0885	66.2486	10.6204	11.6733	8.01074	77.9219	16.1783	53.4429	13.9175	23.4444	8.69722	76.8873	19.1136	78.8882	9.17283	22.1675	9.82496	97.7414	16.416	72.8146	10.688	29.5479	10.0064	98.9992	17.8665	1	2112	823	1289	0.38967803
1722	confirmatory	57.8969	9.22317	7.93043	6.49964	65.8273	13.5879	43.7747	11.5245	19.405	6.75295	63.1797	15.2287	58.0225	8.87856	7.83615	6.40885	65.8587	13.0215	43.1868	11.3798	19.6299	7.0637	62.8166	15.2897	68.5183	8.40499	17.6036	7.39329	81.9834	13.085	60.7933	9.21695	26.4403	7.46717	82.6726	13.7857	1	61	0	61	0
1723	confirmatory	57.53	10.9111	8.71333	7.05955	66.2433	15.6832	44.1933	13.2648	19.6133	7.0614	63.8067	17.3217	56.0782	9.89045	8.09938	7.42728	64.1776	14.9586	41.4267	11.952	20.1211	8.83056	61.5478	17.5423	68.7667	9.60868	18.44	7.42272	82.6933	14.456	61.24	10.2746	27	7.52699	83.3667	15.0508	1	22	8	14	0.363636364
1724	confirmatory	57.2593	9.81101	9.83138	9.10077	67.0906	16.6315	44.377	12.7489	19.2252	9.2263	63.6022	19.4089	55.6671	8.98252	8.68675	7.39704	64.3539	14.0709	42.0083	11.3836	18.9322	8.55914	60.9405	17.2121	66.0355	9.284	17.6495	10.0403	80.2011	16.77	58.5565	10.3882	24.8353	9.90444	79.894	18.0667	1	76	38	38	0.5
1725	confirmatory	61.0377	11.1866	13.196	13.5296	74.2337	22.2507	49.5017	13.9318	23.0565	13.8796	72.5581	25.1824	59.1065	9.55199	11.5846	11.1375	70.6911	18.3148	46.338	12.3413	22.6418	12.757	68.9798	21.8724	67.6722	10.6826	20.6955	15.1169	85.3732	23.5801	60.804	11.7809	28.1107	14.5388	86.3134	24.9199	1	38	28	10	0.736842105
1726	confirmatory	67.1333	10.9796	18.6	18.4073	85.7333	26.9032	55.2	17.969	26.0667	19.6049	81.2667	33.6483	66.5641	9.99804	19.7464	17.0341	86.3105	25.0794	53.0684	13.179	40.4986	22.1705	93.567	29.9813	74.8667	11.4821	24.6667	25.6478	97.8667	35.2904	69	12.7895	30.3333	25.4409	98.9333	36.8326	1	6	3	3	0.5
1727	confirmatory	57.1429	8.85987	15.8929	11.3671	73.0357	16.462	44.3214	13.3057	23.3571	15.5973	67.6786	24.6953	56.8889	11.0379	14.8173	14.5899	71.7062	23.1768	45.0454	13.3879	28.2113	18.5745	73.2567	28.609	65.8929	13.4889	28.9643	25.9679	91.6786	38.6198	61.4643	14.8036	32.8571	25.0181	92.5	39.1422	1	7	7	0	1
1728	confirmatory	67.069	12.6436	17.8207	17.4599	84.8897	26.7781	57.0736	15.4275	27.4782	17.448	84.5517	29.4672	62.5304	10.4067	15.0841	14.6967	77.6145	22.7099	50.5987	13.5062	26.6215	16.9398	77.2202	26.7487	72.246	11.4369	23.6138	18.4781	93.6713	26.9481	65.8483	12.4593	31.0874	17.5859	95.0276	28.0094	1	27	0	27	0
1729	confirmatory	66.4909	11.614	21.1091	20.6565	87.6	30.6193	56.4727	16.5315	26.9273	20.4911	83.4	34.9113	60.5124	9.02889	13.1724	12.8503	73.6848	19.9283	47.7827	12.2959	24.8139	16.3708	72.5965	24.6651	71.7273	11.0159	26.1091	21.9947	96	31.4118	66.3818	12.2573	31.2	21.8534	96.6182	33.2914	1	11	4	7	0.363636364
1730	confirmatory	57.0233	10.413	10.1567	11.8242	67.18	20.2726	45.69	12.9085	19.9067	11.9712	65.5967	23.0577	56.5574	7.86549	8.25034	8.32701	64.8077	14.1881	42.6923	10.5125	19.2963	10.3032	61.9886	17.9349	62.85	10.2125	15.0167	11.7756	75.6033	20.0192	55.4367	11.1805	23.7	11.8817	76.64	21.3012	0	22	8	14	0.363636364
1731	confirmatory	57.1429	8.85987	15.8929	11.3671	73.0357	16.462	44.3214	13.3057	23.3571	15.5973	67.6786	24.6953	56.8889	11.0379	14.8173	14.5899	71.7062	23.1768	45.0454	13.3879	28.2113	18.5745	73.2567	28.609	65.8929	13.4889	28.9643	25.9679	91.6786	38.6198	61.4643	14.8036	32.8571	25.0181	92.5	39.1422	1	7	7	0	1
1732	confirmatory	69.7033	13.676	20.8352	25.3229	90.5385	35.6521	60.4066	17.8873	31.0879	23.9456	91.4945	38.1393	67.5863	10.6534	19.123	23.3641	86.7093	31.9079	55.2152	14.862	31.0217	23.4068	86.2369	34.9604	72.8352	12.1365	23.8462	24.8086	95.7143	33.5391	65.1319	14.7567	32.989	23.2515	96.7912	35.2598	1	13	4	9	0.307692308
1733	confirmatory	64.31	10.9523	16.5167	18.386	80.8267	27.1652	52.8933	15.3277	26.3133	17.4013	79.2067	29.9985	60.8218	9.33747	12.8815	13.2451	73.7033	19.9594	48.7706	12.6588	24.4674	13.9646	73.238	23.4301	73.1033	8.89323	25.8933	17.7224	95.11	25.1027	66.7233	10.8978	32.44	16.3836	95.3967	26.2639	0	25	15	10	0.6
1734	confirmatory	54.316	9.80947	8.7619	8.38734	63.0779	15.7158	40.0606	12.0234	20.7273	8.18796	60.7879	16.5514	54.4114	9.05811	8.25438	5.88045	62.6658	12.7554	40.096	11.0272	20.8885	6.71951	60.9845	14.6538	72.6147	5.44007	22.5584	8.86541	90.2814	13.0031	65.7879	6.83552	31.2771	8.89266	91.7749	14.1197	2	22	22	0	1
1735	confirmatory	59.8862	10.945	9.40615	7.68122	69.2923	15.8037	45.6123	13.7416	20.0769	7.7394	65.6892	18.0241	56.9103	9.95513	8.45645	7.4863	65.3667	15.048	42.4005	12.1947	20.4306	8.59029	62.8311	17.5191	69.7477	9.16537	19.3292	7.82718	84.6308	14.2113	62.3662	9.89223	27.5077	7.45837	85.0708	14.4482	0	21	13	8	0.619047619
1736	confirmatory	54.4317	8.63886	7.86757	5.6212	62.2992	12.0061	40.722	10.8243	19.1133	5.88272	59.8353	13.7902	53.8984	8.44566	7.48072	4.93454	61.3792	11.2418	39.8432	10.3419	19.0018	5.54025	58.845	12.9715	68.6191	7.17027	19.3754	6.22374	83.1001	11.2754	61.2393	8.00184	27.9599	6.6447	83.9285	12.0897	1	283	89	194	0.314487633
1737	confirmatory	59.5909	11.0773	11.7121	12.2384	71.303	20.3492	48.9848	13.8769	21.0758	11.5043	70.0606	22.2986	58.0027	9.3947	10.2195	10.2919	68.2222	17.2835	45.4081	12.4393	22.0063	11.3682	67.4144	20.3377	71.3939	7.34822	21.0455	11.5738	87.9545	16.8819	64.6667	8.20381	27.5303	10.8376	88.6364	16.9512	1	11	3	8	0.272727273
1738	confirmatory	57.7857	7.14587	10.9643	5.64691	68.75	10.5992	45.5	10.0167	22.6786	8.29571	68.1786	15.3985	58.0299	8.54836	11.8079	10.7644	69.8378	17.5459	45.1387	11.6245	25.3261	13.1211	70.4649	21.5761	68.7143	5.24127	21.8929	6.17246	85.6071	8.33706	61.75	5.26079	29.4286	7.63728	88.2857	11.2706	0	8	4	4	0.5
1739	confirmatory	56.6667	8.81252	8.15344	5.7432	64.8201	12.1218	42.2169	11.3661	17.5212	6.4249	59.7381	15.0693	55.5476	8.53781	7.62561	6.2202	63.1732	12.4655	41.5013	10.5528	18.0042	7.8804	59.5055	15.303	67.1905	7.92108	17.0979	6.14791	80.0397	11.4097	59.9021	8.27309	24.4101	7.13928	79.8651	12.6682	1	27	9	18	0.333333333
1740	confirmatory	61.8429	10.3443	11.0143	11.311	72.8571	19.3559	48.7429	14.3534	20.1857	11.0747	68.9286	22.2863	60.592	9.19311	9.748	10.5013	70.34	17.3343	46.6573	12.7271	20.6288	11.8458	67.2861	21.1548	72.0905	7.89866	18.4381	10.7092	86.7333	16.6456	64.7476	9.53353	25.9286	10.499	86.1095	17.8527	1	19	8	11	0.421052632
1741	other	55.2358	8.8679	8.11585	5.5454	63.3517	12.2436	41.6965	11.0787	18.736	5.65828	60.4325	14.2203	54.6443	8.30011	7.52776	5.10573	62.1721	11.2955	40.4858	10.3301	18.4121	5.41808	58.8979	13.1956	65.8878	8.12029	17.2651	5.94792	78.8934	11.5961	58.1769	8.62551	25.4227	6.11282	79.1948	12.1937	1	442	138	304	0.312217195
1742	summary	57.4167	9.36673	13.9444	10.8046	71.3611	16.2202	44.25	12.7355	22.1667	13.9622	66.4167	22.388	57.5974	10.9503	13.2105	13.5227	70.8079	21.576	45.0193	13.0438	26.162	17.2418	71.1813	26.6121	66.1667	13.0548	26.0278	23.7469	88.8333	35.158	60.8889	14.2684	30.9444	22.3964	89.1389	35.5722	1	8	7	1	0.875
1743	confirmatory	85	9.57079	73.1667	26.9475	158.167	36.1188	80.5	13.9248	83	17.8997	163.5	31.6907	56.8731	13.2153	15.5538	17.0996	72.4269	27.9446	43.9423	15.6218	43.6692	13.0443	87.6115	26.9574	91.1667	3.54495	90.6667	11.9778	180.833	14.6617	90.5	3.88587	94.8333	9.76559	184.5	11.7601	0	2	2	0	1
1744	confirmatory	87.3	9.73025	77.2	26.381	164.5	35.7375	83.6	13.906	86.4	16.9194	170	30.6812	56.6873	13.5715	15.5728	17.7008	72.2601	28.949	44.0079	16.3127	42.6123	13.6454	86.6203	28.2117	93.5357	4.04129	92.0357	7.86216	185.071	10.7632	92.9643	4.59857	94.6429	7.12956	187.143	9.96926	1	2	2	0	1
1749	confirmatory	66.8291	10.6099	32.3704	19.0345	99.1994	28.035	59.094	16.1362	42.4074	17.2887	101.501	30.6383	52.9835	7.18484	8.15612	7.80139	61.1396	13.2601	37.9009	11.2821	20.8372	7.25964	58.7381	16.5082	72.7692	7.68764	37.8874	14.1345	107.5	21.2756	68.421	9.11618	45.9936	12.9313	110.476	21.3282	1	1	1	0	1
1750	confirmatory	66.7647	10.4617	30.8824	18.3595	97.6471	27.2069	58.9227	15.9145	40.3681	16.8859	99.2908	29.9156	53.0145	7.14044	8.0446	7.78034	61.0591	13.1908	37.9494	11.1949	21.0025	7.28764	58.9519	16.422	72.3774	7.7524	37.4667	14.0008	106.703	21.1484	68.0567	9.13704	45.9321	12.7508	109.863	21.1984	1	35	35	0	1
1751	confirmatory	66.6746	15.0503	27.3827	27.2904	94.0573	41.2099	56.3189	19.9732	35.9373	25.4111	92.2562	43.8143	60.2482	12.0286	16.4219	16.9451	76.67	27.1865	48.3609	15.1097	29.2232	17.7521	77.5841	29.9469	77.718	11.4979	40.6873	26.9434	114.463	39.4168	73.2228	13.9251	46.5969	25.2235	115.796	40.4459	1	96	88	8	0.916666667
1753	confirmatory	58.0645	10.3909	9.33333	8.31976	67.3978	15.9082	43.428	12.6782	20.9957	8.92038	64.4237	18.1999	56.132	9.09235	8.37436	7.08951	64.5064	13.8924	41.587	11.4217	20.7875	8.28106	62.3745	16.4187	69.5183	8.01266	20.4473	8.64069	84.8989	13.6343	62.0731	8.58872	29.2473	8.81033	85.9892	14.5192	0	24	9	15	0.375
1757	confirmatory	85	9.57079	73.1667	26.9475	158.167	36.1188	80.5	13.9248	83	17.8997	163.5	31.6907	56.8731	13.2153	15.5538	17.0996	72.4269	27.9446	43.9423	15.6218	43.6692	13.0443	87.6115	26.9574	91.1667	3.54495	90.6667	11.9778	180.833	14.6617	90.5	3.88587	94.8333	9.76559	184.5	11.7601	1	2	0	2	0
1764	confirmatory	85	9.57079	73.1667	26.9475	158.167	36.1188	80.5	13.9248	83	17.8997	163.5	31.6907	56.8731	13.2153	15.5538	17.0996	72.4269	27.9446	43.9423	15.6218	43.6692	13.0443	87.6115	26.9574	91.1667	3.54495	90.6667	11.9778	180.833	14.6617	90.5	3.88587	94.8333	9.76559	184.5	11.7601	1	2	0	2	0
1766	confirmatory	57.2238	9.32182	8.09087	5.37917	65.3147	12.4393	43.2204	11.7827	18.1979	5.65202	61.4183	14.664	57.7736	8.47308	8.10929	5.7475	65.8829	11.8991	43.4265	11.1779	18.3149	6.33608	61.7414	14.6431	67.5134	8.76271	16.3429	7.18348	80.4158	13.1338	59.8137	9.59133	23.9968	7.17705	80.1443	14.0777	2	6057	0	6057	0
1767	confirmatory	85	9.57079	73.1667	26.9475	158.167	36.1188	80.5	13.9248	83	17.8997	163.5	31.6907	56.8731	13.2153	15.5538	17.0996	72.4269	27.9446	43.9423	15.6218	43.6692	13.0443	87.6115	26.9574	91.1667	3.54495	90.6667	11.9778	180.833	14.6617	90.5	3.88587	94.8333	9.76559	184.5	11.7601	1	2	0	2	0
1768	confirmatory	55.4102	9.09501	7.75022	5.23969	63.1604	12.1195	41.1967	11.485	18.2413	5.52903	59.438	14.2807	55.8516	8.88777	7.67802	5.21026	63.5296	11.9965	41.4203	11.2665	18.0153	5.83184	59.4356	14.3206	67.4853	8.66495	17.0693	6.59071	80.5483	12.6942	59.8884	9.48293	24.5551	6.88998	80.3185	13.7018	2	14901	271	14630	0.018186699
1769	confirmatory	58.4323	9.0291	8.55764	6.36457	66.99	13.1252	43.8047	11.9688	18.1007	6.26321	61.9054	15.6081	57.2945	8.43447	7.97716	5.55063	65.2717	11.7781	42.2347	11.0986	17.9261	6.20172	60.1607	14.5208	69.0633	7.88553	16.9003	6.83368	82.0966	12.3444	61.1295	9.0978	24.059	6.58791	81.2042	13.383	1	151	151	0	1
1770	confirmatory	63.5658	9.32513	16.3325	13.4615	79.8983	20.3826	51.5267	13.8583	28.8873	13.8241	80.414	24.1596	61.7183	8.21963	13.2015	10.1481	74.9198	15.8573	48.1795	12.3067	27.2803	11.8163	75.4598	20.0412	75.5649	6.81564	28.5294	13.8256	99.6506	18.9761	69.3938	8.64164	38.3695	12.7905	101.68	20.1943	1	558	332	226	0.594982079
1771	confirmatory	63.3073	9.23445	16.1711	13.395	79.4783	20.2332	51.2127	13.7552	28.7738	13.8302	79.9865	24.0558	61.5445	8.16536	13.0932	10.0871	74.6377	15.7238	47.9717	12.2321	27.2352	11.8112	75.2069	19.9356	75.3046	6.8391	28.4508	13.8013	99.291	18.9105	69.1077	8.63868	38.29	12.8123	101.303	20.1481	1	605	356	249	0.588429752
1775	other	55.2092	9.11581	7.61862	5.18051	62.8278	11.9424	40.7103	11.0403	18.7473	5.61739	59.4576	13.7809	54.6743	8.82342	7.10462	4.87559	61.7789	11.4396	39.9122	10.6372	18.5182	5.53715	58.4303	13.2952	66.3231	8.55765	17.358	5.72235	79.2021	11.5642	58.4188	8.97221	26.0538	6.40372	79.5713	12.3793	0	759	759	0	1
1776	other	55.9832	9.58284	7.86764	5.55341	63.8508	12.6968	41.7872	11.6068	19.3223	6.02575	61.1095	14.6569	55.2346	9.11252	7.23105	5.10151	62.4656	11.8793	40.5353	10.908	19.0163	5.8154	59.5516	13.7875	66.936	8.82645	17.6595	6.08491	80.1454	12.1483	59.0532	9.28459	26.5549	6.72756	80.7423	12.9941	0	589	448	141	0.760611205
1777	confirmatory	54.72	8.50935	9.92471	10.1516	64.6447	16.9087	42.2776	11.678	19.931	9.7653	62.2086	19.032	54.7805	7.63386	8.60474	5.83755	63.3853	11.6218	41.5813	10.1785	19.1994	6.66095	60.7807	14.0354	67.6063	7.87183	20.8565	11.0639	83.8855	17.779	61.1647	9.12522	28.349	10.6868	84.5945	18.294	1	46	46	0	1
1778	confirmatory	58.9991	10.5106	9.9161	8.12139	68.9152	16.1269	45.2816	13.4603	20.8888	8.58205	66.1704	19.0929	58.1681	9.55923	9.13711	6.96636	67.3052	14.3219	43.599	12.2931	20.4198	7.68786	64.0189	17.1228	69.1022	9.56487	18.9059	9.31529	84.2454	16.2775	61.501	10.8211	27.2258	9.16614	84.5226	17.3814	1	203	203	0	1
1779	confirmatory	55.3612	9.83899	7.65823	6.01198	63.0194	13.3824	40.9124	12.0428	18.1492	6.36869	59.0617	15.6865	55.0121	9.1097	6.79911	5.1789	61.8112	11.9652	39.7731	11.1198	17.6942	6.00504	57.4673	14.3032	66.0065	9.02113	16.2841	6.54002	78.2906	12.7148	58.0079	9.55945	24.4994	6.95235	78.1298	13.7678	1	136	136	0	1
1781	confirmatory	71.7892	16.8943	35.4495	24.3597	107.239	39.5495	65.6065	20.5004	46.243	19.8886	111.849	38.3644	55.4208	10.9338	13.7177	11.0828	69.1385	20.118	43.7753	13.3699	30.0871	10.6906	73.8623	21.21	84.6753	7.50201	52	16.9984	133.333	25.099	81.4301	9.40675	58.9032	14.6151	136.686	24.3324	1	31	0	31	0
1782	confirmatory	66.6208	15.1816	25.9528	21.1952	92.5735	35.024	57.8502	19.5763	37.7476	18.763	95.5978	36.2972	55.4835	10.4214	12.4779	10.2908	67.9614	18.748	43.3824	12.8902	27.7616	10.7019	71.1439	20.3237	80.9285	8.94542	44.3225	17.8312	121.142	27.6379	76.9298	11.1181	51.3752	16.5036	123.897	27.9514	1	40	1	39	0.025
1789	screening	61.4464	11.4417	9.87337	6.91814	71.3198	15.8954	48.5792	14.4177	20.328	7.21797	68.9073	18.5519	61.4165	10.691	9.55788	6.63282	70.9743	14.968	47.8025	13.3312	20.9393	7.2827	68.7419	17.4661	74.8719	9.55429	20.5213	8.27253	91.5076	15.1183	68.1987	10.6047	28.0213	8.54965	92.1468	16.3589	1	1844	1844	0	1
1791	summary	46.1667	5.45588	5.83333	2.92689	52	5.86515	32.5	7.39594	18.3333	5.75036	50.8333	10.1866	51.3333	11.1486	11.3628	13.5022	62.6962	23.24	38.3013	14.5071	24.9038	15.2067	63.2051	28.4043	60.5	5.54076	19.3333	3.32666	74.8333	3.3116	50	4.09878	25.6667	6.80196	70.6667	9.4163	1	4	0	4	0
1792	screening	60.0388	9.49773	8.91628	7.82852	68.955	14.2303	44.8209	12.3525	20.6533	8.22274	65.4742	16.5878	58.9754	8.78677	7.98653	6.30734	66.962	12.3224	43.2442	11.1957	20.7724	7.67016	64.0166	14.8938	69.3021	9.2226	18.6217	8.71091	83.6341	14.4135	61.2898	9.72021	27.3568	8.92329	84.2285	15.1787	1	128	128	0	1
1795	confirmatory	65.0994	9.63238	17.9369	14.7027	83.0363	21.9845	53.5611	14.4002	30.2277	14.8387	83.7888	25.9929	62.7602	8.49154	14.4601	11.2164	77.2203	17.2346	49.5075	12.8554	28.4949	12.8339	78.0024	21.7705	76.8298	6.75244	30.0413	14.8393	102.614	20.2079	70.95	8.72025	39.8411	13.3986	104.626	21.4596	1	357	178	179	0.49859944
1800	screening	55.8382	8.89139	7.50572	5.06387	63.3439	11.786	40.9228	11.4335	17.5489	5.22169	58.4718	14.0238	55.3068	8.29025	7.01227	4.57183	62.3191	10.7662	40.0875	10.6958	17.3678	4.87917	57.4553	12.9851	66.4438	7.87702	16.1096	5.52766	78.5017	10.9246	58.4858	8.63584	24.0221	5.83886	78.077	11.8309	1	1459	1459	0	1
1811	other	50.3078	12.4692	5.37091	4.91192	55.6787	15.0972	36.408	12.9419	14.5822	6.15893	50.9901	16.0706	49.544	11.2032	4.80414	3.98521	54.3481	13.1898	34.6802	11.5488	14.0523	5.43609	48.7325	14.1018	57.8192	13.8461	11.9531	5.9638	66.5638	16.664	50.115	13.0463	20.0399	7.11766	66.2401	16.4058	3073	1961	1961	0	1
1813	screening	56.5633	9.73231	8.24647	5.73556	64.8098	13.2712	42.7622	12.4391	18.1636	6.02381	60.9259	15.7453	56.0915	9.09943	7.66106	5.2446	63.7525	12.2648	41.5476	11.5232	18.1472	5.82392	59.6948	14.6369	67.728	9.05574	17.2872	6.73304	80.9916	13.3583	60.1664	9.95133	24.8093	7.04304	80.8135	14.4298	0	2222	1898	324	0.854185419
1814	screening	62.8285	10.5419	10.1624	6.84487	72.9909	14.8066	49.4314	13.6084	21.4491	7.3536	70.8805	17.585	61.7655	10.008	9.81042	6.49241	71.5759	14.112	47.9722	12.6367	21.4286	7.28599	69.4008	16.6176	74.2983	8.96094	20.5731	7.92393	90.8674	14.1785	67.4083	10.0602	28.3676	8.29792	91.5506	15.4155	0	12807	10734	2073	0.838135395
1815	confirmatory	55.8412	11.2307	7.50872	6.1449	63.3499	14.8683	43.1145	12.4523	17.5275	7.30092	60.642	16.4726	55.2439	10.4303	6.60228	5.34338	61.8462	13.4346	41.6915	11.5211	16.9516	6.82003	58.6431	15.0669	64.5098	11.3574	14.7444	7.16228	75.8038	15.202	57.1668	11.2563	23.0715	8.19932	76.1393	15.6987	0	313	180	133	0.575079872
1816	confirmatory	56.0634	11.3791	7.68716	6.24066	63.7506	15.0644	43.4799	12.5764	17.7284	7.39754	61.2082	16.6783	55.4717	10.4863	6.69097	5.39551	62.1626	13.5181	41.9913	11.5858	17.0828	6.89524	59.0741	15.2019	64.5994	11.4814	14.7396	7.24755	75.9379	15.3815	57.2691	11.3948	23.0477	8.29332	76.2988	15.9272	0	306	158	148	0.516339869
1817	confirmatory	55.0935	9.95572	8.35884	6.69497	63.4524	14.3818	41.6216	12.1869	17.2389	6.30406	58.8605	16.3009	53.1654	9.1838	7.54807	6.33577	60.7135	13.2885	38.5545	11.6499	17.086	7.13045	55.6406	16.3108	62.5986	9.73087	14.9133	7.15525	74.4668	14.5078	54.5595	10.9052	22.3325	6.87202	73.3435	15.7291	1	45	45	0	1
1821	confirmatory	59.9956	9.20153	9.00709	8.65989	69.0027	15.3556	45.4158	11.8217	21.2801	8.53894	66.6959	17.2292	58.6566	8.34595	8.39102	7.3701	67.0476	13.4189	43.2669	11.0736	21.3033	8.14184	64.5701	16.0062	68.6184	8.75987	18.3836	10.0003	83.1894	16.1999	60.5237	9.82852	28.6715	10.1357	84.399	17.3499	1	42	42	0	1
1822	screening	58.6566	9.80761	8.09684	5.80795	66.7534	13.2091	44.3208	12.3573	18.5994	6.39854	62.9202	15.521	58.2607	9.46621	7.9031	6.31153	66.1638	13.4087	43.3145	11.9723	19.1695	7.68869	62.484	16.0707	69.4419	9.66442	17.817	9.28423	83.505	15.7852	61.9108	10.404	25.9268	9.53903	83.662	16.8023	1	2027	2027	0	1
1823	screening	58.1135	9.99148	9.30476	8.98982	67.4182	15.9493	44.6311	12.402	22.8832	10.5303	67.5143	19.3968	57.3039	9.48335	8.1452	8.22106	65.4491	14.8658	42.156	11.8818	22.3658	10.4519	64.5219	18.8395	68.1557	9.85713	19.1917	10.383	83.1292	16.5422	59.8348	10.3669	29.781	10.5402	84.7839	17.9644	0	66	66	0	1
1825	screening	57.6	9.18089	8.41633	6.02318	66.0164	12.899	43.3871	11.8949	19.039	6.28555	62.4261	15.2297	57.1764	8.5545	7.80167	5.2359	64.9781	11.6181	42.3637	11.0315	18.8731	5.79111	61.2368	13.9113	68.6746	8.24058	17.7168	6.64304	82.169	12.2685	60.885	9.11165	25.6323	7.04759	82.1816	13.317	0	1851	1851	0	1
1828	summary	56.1379	11.7688	7.43746	6.15866	63.5754	15.3492	43.5854	12.8462	17.5142	7.40955	61.0996	16.8019	55.3888	10.9571	6.40047	5.27915	61.7892	13.851	41.8404	11.8393	16.8361	6.85982	58.6764	15.2668	64.3864	11.9899	14.3176	7.08364	75.3836	15.6689	57.0885	11.7511	22.732	8.21836	75.8113	16.0404	0	416	68	348	0.163461538
1832	screening	58.1903	9.24917	8.32133	5.71522	66.5117	12.6676	44.1381	12.1709	18.1126	5.8997	62.2508	15.2905	57.0105	8.39823	7.51079	4.9478	64.5213	11.1991	42.2217	11.0838	17.6427	5.32263	59.8644	13.6987	67.0846	8.61689	15.7218	6.08766	79.3134	12.0034	59.2542	9.34001	23.4148	6.26792	78.8919	12.8894	1	1727	979	748	0.566878981
1834	screening	59.322	9.67677	9.05088	6.86849	68.3729	14.2953	45.4123	12.9419	19.5079	6.99252	64.9202	16.9592	58.6727	8.33611	8.2152	5.64345	66.8879	11.8579	43.6064	11.3278	19.3362	6.1675	62.9426	14.535	70.6716	7.82691	18.4648	7.70589	84.9649	13.3169	63.027	9.08498	26.3636	7.74974	85.0315	14.4476	1	393	393	0	1
[truncated: 277 more rows]
