# Supplementary material for: Effects of multiple conformers per compound upon 3-D similarity search and bioassay data analysis
Source: J Cheminform. 2012 Nov 7;4:28. doi: 10.1186/1758-2946-4-28 (PMC3537644; doi:10.1186/1758-2946-4-28)
Supplement: Additional file 5 — Conversion map from the 3-D similarity score to the p-value. An excel file that contains the conversion maps from a 3-D similarity score between molecules to the p-value of getting that score by chance. [file 1758-2946-4-28-S5.xlsx]

## Sheet: single-conformer
ST-optimized									CT-optimized
ST	p-Value		CT	p-Value		ComboT	p-Value		ST	p-Value		CT	p-Value		ComboT	p-Value
0	1		0	0.929876		0	1		0	1		0	0.993355		0	1
0.01	1		0.01	0.876578		0.01	1		0.01	1		0.01	0.993188		0.01	1
0.02	1		0.02	0.823842		0.02	1		0.02	1		0.02	0.993186		0.02	1
0.03	1		0.03	0.759218		0.03	1		0.03	0.999995		0.03	0.993134		0.03	1
0.04	1		0.04	0.679441		0.04	1		0.04	0.999989		0.04	0.992896		0.04	1
0.05	1		0.05	0.588192		0.05	1		0.05	0.999975		0.05	0.991854		0.05	0.999999
0.06	1		0.06	0.495075		0.06	1		0.06	0.999939		0.06	0.988078		0.06	0.999999
0.07	0.999999		0.07	0.409315		0.07	0.999999		0.07	0.999863		0.07	0.98001		0.07	0.999997
0.08	0.999998		0.08	0.33476		0.08	0.999998		0.08	0.999724		0.08	0.96597		0.08	0.999994
0.09	0.999993		0.09	0.271501		0.09	0.999993		0.09	0.999496		0.09	0.950491		0.09	0.999987
0.1	0.99998		0.1	0.218287		0.1	0.999982		0.1	0.999151		0.1	0.928607		0.1	0.999974
0.11	0.999955		0.11	0.174122		0.11	0.999959		0.11	0.998662		0.11	0.897204		0.11	0.999951
0.12	0.999909		0.12	0.137908		0.12	0.99992		0.12	0.997993		0.12	0.854102		0.12	0.999918
0.13	0.999843		0.13	0.108873		0.13	0.999863		0.13	0.997076		0.13	0.796952		0.13	0.999877
0.14	0.999756		0.14	0.08559		0.14	0.999788		0.14	0.995835		0.14	0.727414		0.14	0.999827
0.15	0.999654		0.15	0.0673658		0.15	0.999701		0.15	0.994169		0.15	0.651016		0.15	0.999769
0.16	0.999543		0.16	0.0529456		0.16	0.999605		0.16	0.991945		0.16	0.577376		0.16	0.999698
0.17	0.999422		0.17	0.0417548		0.17	0.999501		0.17	0.988992		0.17	0.496307		0.17	0.999608
0.18	0.999284		0.18	0.0330534		0.18	0.999382		0.18	0.985118		0.18	0.417166		0.18	0.999494
0.19	0.999123		0.19	0.0262332		0.19	0.999248		0.19	0.980172		0.19	0.353982		0.19	0.999345
0.2	0.998927		0.2	0.0209649		0.2	0.999091		0.2	0.973933		0.2	0.287943		0.2	0.999156
0.21	0.998689		0.21	0.0168062		0.21	0.998908		0.21	0.966186		0.21	0.238109		0.21	0.998904
0.22	0.998391		0.22	0.0135656		0.22	0.998685		0.22	0.956784		0.22	0.190787		0.22	0.998573
0.23	0.998015		0.23	0.0110015		0.23	0.998418		0.23	0.945531		0.23	0.155711		0.23	0.998137
0.24	0.997551		0.24	0.00894581		0.24	0.998093		0.24	0.932292		0.24	0.126963		0.24	0.997569
0.25	0.996977		0.25	0.00734753		0.25	0.997704		0.25	0.916959		0.25	0.0989847		0.25	0.996838
0.26	0.996264		0.26	0.00604912		0.26	0.997238		0.26	0.899414		0.26	0.0810929		0.26	0.995897
0.27	0.995382		0.27	0.00500068		0.27	0.996672		0.27	0.879609		0.27	0.064538		0.27	0.994681
0.28	0.994268		0.28	0.00415782		0.28	0.99599		0.28	0.857508		0.28	0.0519905		0.28	0.993137
0.29	0.992892		0.29	0.00348297		0.29	0.995168		0.29	0.833168		0.29	0.0414711		0.29	0.991171
0.3	0.991164		0.3	0.00293031		0.3	0.994182		0.3	0.806704		0.3	0.0332134		0.3	0.98872
0.31	0.989019		0.31	0.00246815		0.31	0.992993		0.31	0.778244		0.31	0.0275278		0.31	0.985667
0.32	0.986341		0.32	0.00207997		0.32	0.991549		0.32	0.747937		0.32	0.0225784		0.32	0.981904
0.33	0.98302		0.33	0.001773		0.33	0.989814		0.33	0.716039		0.33	0.01675		0.33	0.977327
0.34	0.978908		0.34	0.00151485		0.34	0.987731		0.34	0.68278		0.34	0.0142083		0.34	0.971849
0.35	0.973851		0.35	0.00130003		0.35	0.985239		0.35	0.648482		0.35	0.0120011		0.35	0.96531
0.36	0.967644		0.36	0.00111681		0.36	0.982219		0.36	0.613416		0.36	0.00974651		0.36	0.957634
0.37	0.960101		0.37	0.000964076		0.37	0.978593		0.37	0.577924		0.37	0.00779482		0.37	0.948678
0.38	0.950987		0.38	0.000833543		0.38	0.974244		0.38	0.542235		0.38	0.00661868		0.38	0.938365
0.39	0.940064		0.39	0.000721552		0.39	0.969058		0.39	0.506721		0.39	0.0055868		0.39	0.926635
0.4	0.927154		0.4	0.000629523		0.4	0.9629		0.4	0.471665		0.4	0.00444952		0.4	0.913357
0.41	0.912		0.41	0.000549175		0.41	0.955637		0.41	0.437266		0.41	0.00381138		0.41	0.898537
0.42	0.894362		0.42	0.000482388		0.42	0.947139		0.42	0.403813		0.42	0.00317126		0.42	0.882144
0.43	0.874103		0.43	0.000424682		0.43	0.937242		0.43	0.371497		0.43	0.00260806		0.43	0.864149
0.44	0.85102		0.44	0.000373657		0.44	0.925804		0.44	0.340461		0.44	0.00215068		0.44	0.844622
0.45	0.825025		0.45	0.000330853		0.45	0.912736		0.45	0.31083		0.45	0.00186881		0.45	0.823589
0.46	0.79607		0.46	0.000290729		0.46	0.897834		0.46	0.282796		0.46	0.00165903		0.46	0.801055
0.47	0.764164		0.47	0.000255766		0.47	0.881117		0.47	0.256373		0.47	0.00147135		0.47	0.777161
0.48	0.729563		0.48	0.000223782		0.48	0.862444		0.48	0.231641		0.48	0.00128841		0.48	0.752007
0.49	0.692426		0.49	0.00019752		0.49	0.841783		0.49	0.208566		0.49	0.00104606		0.49	0.725787
0.5	0.653153		0.5	0.000177718		0.5	0.819138		0.5	0.187123		0.5	0.000721552		0.5	0.698543
0.51	0.61223		0.51	0.000159036		0.51	0.794562		0.51	0.16731		0.51	0.000661866		0.51	0.670569
0.52	0.570186		0.52	0.000142334		0.52	0.76813		0.52	0.1491		0.52	0.000607801		0.52	0.641958
0.53	0.527638		0.53	0.000126113		0.53	0.73995		0.53	0.132442		0.53	0.000553495		0.53	0.612896
0.54	0.485092		0.54	0.000112471		0.54	0.710216		0.54	0.117258		0.54	0.000492249		0.54	0.583568
0.55	0.443097		0.55	0.00010039		0.55	0.679153		0.55	0.103481		0.55	0.000430283		0.55	0.554123
0.56	0.402192		0.56	8.9889e-05		0.56	0.64701		0.56	0.0909863		0.56	0.000365157		0.56	0.524773
0.57	0.362809		0.57	8.06281e-05		0.57	0.614027		0.57	0.0797467		0.57	0.00029775		0.57	0.495625
0.58	0.325357		0.58	7.31073e-05		0.58	0.580474		0.58	0.0696847		0.58	0.000267747		0.58	0.466886
0.59	0.290025		0.59	6.49265e-05		0.59	0.546668		0.59	0.0606802		0.59	0.000238844		0.59	0.438682
0.6	0.257053		0.6	5.85459e-05		0.6	0.512838		0.6	0.0526203		0.6	0.00020134		0.6	0.41121
0.61	0.226548		0.61	5.22052e-05		0.61	0.479315		0.61	0.0454633		0.61	0.000185919		0.61	0.384453
0.62	0.198515		0.62	4.68447e-05		0.62	0.446351		0.62	0.0391004		0.62	0.000159656		0.62	0.358623
0.63	0.172954		0.63	4.20642e-05		0.63	0.414164		0.63	0.0335027		0.63	0.000143434		0.63	0.333738
0.64	0.149833		0.64	3.79038e-05		0.64	0.382922		0.64	0.0285893		0.64	0.000131193		0.64	0.309838
0.65	0.12898		0.65	3.38434e-05		0.65	0.352867		0.65	0.024292		0.65	0.000117352		0.65	0.287009
0.66	0.110341		0.66	2.9963e-05		0.66	0.324022		0.66	0.0205433		0.66	9.58896e-05		0.66	0.265267
0.67	0.093759		0.67	2.73027e-05		0.67	0.29658		0.67	0.0172819		0.67	7.52475e-05		0.67	0.244663
0.68	0.0791289		0.68	2.45625e-05		0.68	0.270639		0.68	0.0144665		0.68	7.0207e-05		0.68	0.225202
0.69	0.0663132		0.69	2.17822e-05		0.69	0.246186		0.69	0.012056		0.69	6.38464e-05		0.69	0.206874
0.7	0.0551599		0.7	1.9622e-05		0.7	0.22329		0.7	0.00998506		0.7	5.65057e-05		0.7	0.18967
0.71	0.0454794		0.71	1.77618e-05		0.71	0.201932		0.71	0.00822504		0.71	4.64446e-05		0.71	0.173554
0.72	0.0371679		0.72	1.62016e-05		0.72	0.182161		0.72	0.00674235		0.72	4.34243e-05		0.72	0.158518
0.73	0.0301208		0.73	1.48015e-05		0.73	0.163883		0.73	0.00549119		0.73	3.9764e-05		0.73	0.144532
0.74	0.0241858		0.74	1.32813e-05		0.74	0.147033		0.74	0.00444638		0.74	3.56436e-05		0.74	0.131559
0.75	0.0192373		0.75	1.18612e-05		0.75	0.131576		0.75	0.00357464		0.75	2.90429e-05		0.75	0.119555
0.76	0.0151417		0.76	1.06211e-05		0.76	0.11748		0.76	0.00285935		0.76	2.76028e-05		0.76	0.108474
0.77	0.0118		0.77	9.64096e-06		0.77	0.104651		0.77	0.00227287		0.77	2.53225e-05		0.77	0.0982765
0.78	0.00909163		0.78	8.64086e-06		0.78	0.0929901		0.78	0.0017946		0.78	2.20422e-05		0.78	0.0889121
0.79	0.00694593		0.79	7.70077e-06		0.79	0.0824493		0.79	0.00140678		0.79	2.0082e-05		0.79	0.0803153
0.8	0.00523954		0.8	7.0207e-06		0.8	0.0729794		0.8	0.00109831		0.8	1.60016e-05		0.8	0.0724271
0.81	0.00392111		0.81	6.18062e-06		0.81	0.0644563		0.81	0.000847785		0.81	1.46615e-05		0.81	0.0652627
0.82	0.00290015		0.82	5.68057e-06		0.82	0.0567988		0.82	0.000650325		0.82	1.32013e-05		0.82	0.0587194
0.83	0.00211999		0.83	5.0405e-06		0.83	0.0499689		0.83	0.000492689		0.83	1.08411e-05		0.83	0.0527789
0.84	0.00152655		0.84	4.54045e-06		0.84	0.0438919		0.84	0.000371057		0.84	1.0061e-05		0.84	0.0473897
0.85	0.00109123		0.85	4.0204e-06		0.85	0.0385088		0.85	0.000277528		0.85	9.22092e-06		0.85	0.0424945
0.86	0.000771577		0.86	3.40034e-06		0.86	0.0337189		0.86	0.00020188		0.86	8.0408e-06		0.86	0.0380651
0.87	0.000533973		0.87	3.0003e-06		0.87	0.0294816		0.87	0.000145375		0.87	7.20072e-06		0.87	0.0340668
0.88	0.000362836		0.88	2.76028e-06		0.88	0.0257529		0.88	0.00010471		0.88	6.66067e-06		0.88	0.0304604
0.89	0.000237964		0.89	2.52025e-06		0.89	0.0224805		0.89	7.33273e-05		0.89	6.10061e-06		0.89	0.0272099
0.9	0.000152175		0.9	2.34023e-06		0.9	0.0196207		0.9	5.0365e-05		0.9	5.80058e-06		0.9	0.0242891
0.91	9.55896e-05		0.91	2.14021e-06		0.91	0.0171121		0.91	3.33833e-05		0.91	5.60056e-06		0.91	0.0216788
0.92	5.81258e-05		0.92	1.88019e-06		0.92	0.0149202		0.92	2.22622e-05		0.92	5.38054e-06		0.92	0.0193244
0.93	3.25633e-05		0.93	1.78018e-06		0.93	0.0129971		0.93	1.40214e-05		0.93	5.20052e-06		0.93	0.0172151
0.94	1.74617e-05		0.94	1.68017e-06		0.94	0.0113256		0.94	8.82088e-06		0.94	4.92049e-06		0.94	0.0153269
0.95	9.40094e-06		0.95	1.48015e-06		0.95	0.00986465		0.95	5.30053e-06		0.95	4.72047e-06		0.95	0.0136433
0.96	4.94049e-06		0.96	1.32013e-06		0.96	0.00860232		0.96	2.9803e-06		0.96	4.48045e-06		0.96	0.0121486
0.97	2.44024e-06		0.97	9.80098e-07		0.97	0.00749727		0.97	1.76018e-06		0.97	4.10041e-06		0.97	0.0107985
0.98	1.26013e-06		0.98	7.80078e-07		0.98	0.00653823		0.98	1.0001e-06		0.98	3.58036e-06		0.98	0.00960346
0.99	4.40044e-07		0.99	2.40024e-07		0.99	0.00570347		0.99	4.0004e-07		0.99	2.78028e-06		0.99	0.00853635
1	0		1	0		1	0.00498764		1	0		1	0		1	0.00760276
						1.01	0.004361								1.01	0.00676388
						1.02	0.00381816								1.02	0.00601932
						1.03	0.00335198								1.03	0.0053565
						1.04	0.00294401								1.04	0.00477136
						1.05	0.00258638								1.05	0.00425669
						1.06	0.00227813								1.06	0.00379626
						1.07	0.00201044								1.07	0.00338766
						1.08	0.001776								1.08	0.00302126
						1.09	0.00157298								1.09	0.00269923
						1.1	0.00139302								1.1	0.00241188
						1.11	0.00123786								1.11	0.00215896
						1.12	0.00110033								1.12	0.00193075
						1.13	0.000979338								1.13	0.00173179
						1.14	0.000875208								1.14	0.00155216
						1.15	0.000783738								1.15	0.00139142
						1.16	0.00070055								1.16	0.00124982
						1.17	0.000631343								1.17	0.00112375
						1.18	0.000568257								1.18	0.00101332
						1.19	0.000510951								1.19	0.000914151
						1.2	0.000461606								1.2	0.000822942
						1.21	0.000417842								1.21	0.000745075
						1.22	0.000378578								1.22	0.000673207
						1.23	0.000342574								1.23	0.000608661
						1.24	0.000311691								1.24	0.000549135
						1.25	0.000283048								1.25	0.00049801
						1.26	0.000257906								1.26	0.000451525
						1.27	0.000235344								1.27	0.000410781
						1.28	0.000213521								1.28	0.000374617
						1.29	0.000194279								1.29	0.000340994
						1.3	0.000177838								1.3	0.000310931
						1.31	0.000161876								1.31	0.000284508
						1.32	0.000148475								1.32	0.000258986
						1.33	0.000136834								1.33	0.000236324
						1.34	0.000124672								1.34	0.000214501
						1.35	0.000114551								1.35	0.00019564
						1.36	0.000105211								1.36	0.000179318
						1.37	9.66297e-05								1.37	0.000164496
						1.38	8.88089e-05								1.38	0.000150315
						1.39	8.23682e-05								1.39	0.000137894
						1.4	7.65077e-05								1.4	0.000125753
						1.41	7.0147e-05								1.41	0.000115912
						1.42	6.46865e-05								1.42	0.000106631
						1.43	6.0006e-05								1.43	9.79898e-05
						1.44	5.57056e-05								1.44	8.9569e-05
						1.45	5.11251e-05								1.45	8.20682e-05
						1.46	4.72247e-05								1.46	7.54275e-05
						1.47	4.33643e-05								1.47	6.93469e-05
						1.48	4.0424e-05								1.48	6.37464e-05
						1.49	3.72437e-05								1.49	5.79858e-05
						1.5	3.45635e-05								1.5	5.27653e-05
						1.51	3.19232e-05								1.51	4.85049e-05
						1.52	2.9643e-05								1.52	4.54245e-05
						1.53	2.71227e-05								1.53	4.18842e-05
						1.54	2.46825e-05								1.54	3.89439e-05
						1.55	2.29423e-05								1.55	3.55836e-05
						1.56	2.11621e-05								1.56	3.24032e-05
						1.57	1.9542e-05								1.57	2.9903e-05
						1.58	1.80018e-05								1.58	2.74027e-05
						1.59	1.66417e-05								1.59	2.52825e-05
						1.6	1.54415e-05								1.6	2.34223e-05
						1.61	1.42614e-05								1.61	2.16422e-05
						1.62	1.32213e-05								1.62	1.9782e-05
						1.63	1.20412e-05								1.63	1.80618e-05
						1.64	1.10011e-05								1.64	1.64216e-05
						1.65	1.0301e-05								1.65	1.53815e-05
						1.66	9.66097e-06								1.66	1.43014e-05
						1.67	8.9809e-06								1.67	1.32013e-05
						1.68	8.16082e-06								1.68	1.19612e-05
						1.69	7.62076e-06								1.69	1.07811e-05
						1.7	7.0407e-06								1.7	9.82098e-06
						1.71	6.40064e-06								1.71	8.92089e-06
						1.72	5.90059e-06								1.72	8.30083e-06
						1.73	5.42054e-06								1.73	7.72077e-06
						1.74	5.0205e-06								1.74	7.16072e-06
						1.75	4.50045e-06								1.75	6.58066e-06
						1.76	4.10041e-06								1.76	5.80058e-06
						1.77	3.92039e-06								1.77	5.36054e-06
						1.78	3.48035e-06								1.78	4.90049e-06
						1.79	3.22032e-06								1.79	4.44044e-06
						1.8	2.86029e-06								1.8	4.14041e-06
						1.81	2.54025e-06								1.81	3.78038e-06
						1.82	2.26023e-06								1.82	3.44034e-06
						1.83	2.12021e-06								1.83	3.12031e-06
						1.84	1.9802e-06								1.84	2.86029e-06
						1.85	1.90019e-06								1.85	2.68027e-06
						1.86	1.72017e-06								1.86	2.46025e-06
						1.87	1.60016e-06								1.87	2.24022e-06
						1.88	1.50015e-06								1.88	2.0402e-06
						1.89	1.34013e-06								1.89	1.80018e-06
						1.9	1.24012e-06								1.9	1.68017e-06
						1.91	1.0401e-06								1.91	1.56016e-06
						1.92	9.20092e-07								1.92	1.36014e-06
						1.93	8.0008e-07								1.93	1.16012e-06
						1.94	6.40064e-07								1.94	9.40094e-07
						1.95	5.20052e-07								1.95	6.60066e-07
						1.96	2.80028e-07								1.96	5.0005e-07
						1.97	1.60016e-07								1.97	2.80028e-07
						1.98	1.20012e-07								1.98	1.40014e-07
						1.99	6.0006e-08								1.99	6.0006e-08
						2	0								2	0

## Sheet: ten-conformers
ST-optimized									CT-optimized
ST	p-Value		CT	p-Value		ComboT	p-Value		ST	p-Value		CT	p-Value		ComboT	p-Value
0	1		0	0.993621		0	1		0	1		0	0.995923		0	1
0.01	1		0.01	0.992122		0.01	1		0.01	1		0.01	0.995734		0.01	1
0.02	1		0.02	0.99067		0.02	1		0.02	1		0.02	0.995734		0.02	1
0.03	1		0.03	0.988679		0.03	1		0.03	1		0.03	0.99573		0.03	1
0.04	1		0.04	0.985402		0.04	1		0.04	1		0.04	0.995679		0.04	1
0.05	1		0.05	0.9793		0.05	1		0.05	1		0.05	0.995496		0.05	1
0.06	1		0.06	0.968087		0.06	1		0.06	1		0.06	0.994724		0.06	1
0.07	1		0.07	0.9505		0.07	1		0.07	0.999999		0.07	0.99281		0.07	1
0.08	0.999999		0.08	0.926103		0.08	0.999999		0.08	0.999998		0.08	0.988905		0.08	0.999999
0.09	0.999997		0.09	0.894855		0.09	0.999997		0.09	0.999991		0.09	0.985142		0.09	0.999997
0.1	0.99999		0.1	0.854486		0.1	0.999992		0.1	0.999973		0.1	0.980486		0.1	0.999992
0.11	0.999975		0.11	0.803587		0.11	0.999979		0.11	0.999937		0.11	0.974916		0.11	0.99998
0.12	0.999947		0.12	0.742161		0.12	0.999956		0.12	0.999878		0.12	0.96907		0.12	0.999961
0.13	0.999901		0.13	0.672702		0.13	0.999923		0.13	0.999801		0.13	0.960833		0.13	0.999936
0.14	0.99984		0.14	0.596869		0.14	0.99988		0.14	0.999712		0.14	0.948583		0.14	0.99991
0.15	0.999764		0.15	0.520031		0.15	0.999828		0.15	0.999615		0.15	0.933056		0.15	0.999882
0.16	0.99968		0.16	0.444863		0.16	0.999769		0.16	0.999511		0.16	0.915215		0.16	0.999852
0.17	0.999591		0.17	0.374938		0.17	0.999703		0.17	0.999391		0.17	0.885623		0.17	0.999818
0.18	0.999492		0.18	0.312056		0.18	0.999631		0.18	0.999247		0.18	0.847566		0.18	0.99978
0.19	0.999381		0.19	0.256696		0.19	0.999552		0.19	0.999072		0.19	0.807847		0.19	0.999737
0.2	0.999256		0.2	0.209609		0.2	0.999466		0.2	0.998856		0.2	0.750911		0.2	0.999688
0.21	0.99911		0.21	0.169842		0.21	0.999376		0.21	0.998587		0.21	0.692932		0.21	0.999635
0.22	0.998929		0.22	0.137158		0.22	0.999273		0.22	0.998249		0.22	0.626787		0.22	0.999568
0.23	0.998714		0.23	0.110463		0.23	0.999156		0.23	0.99782		0.23	0.559933		0.23	0.999493
0.24	0.998456		0.24	0.0886246		0.24	0.999026		0.24	0.99728		0.24	0.49628		0.24	0.999407
0.25	0.998146		0.25	0.0712537		0.25	0.99888		0.25	0.996608		0.25	0.424434		0.25	0.99931
0.26	0.997772		0.26	0.0572974		0.26	0.998715		0.26	0.995768		0.26	0.367514		0.26	0.999199
0.27	0.99733		0.27	0.0460405		0.27	0.998529		0.27	0.994724		0.27	0.308071		0.27	0.999077
0.28	0.996792		0.28	0.0370443		0.28	0.998312		0.28	0.993447		0.28	0.262047		0.28	0.998938
0.29	0.996151		0.29	0.0299823		0.29	0.998061		0.29	0.991911		0.29	0.216263		0.29	0.998775
0.3	0.99539		0.3	0.0243292		0.3	0.997775		0.3	0.990072		0.3	0.177229		0.3	0.998591
0.31	0.994478		0.31	0.0197174		0.31	0.997433		0.31	0.98787		0.31	0.148932		0.31	0.998375
0.32	0.993424		0.32	0.0160071		0.32	0.997038		0.32	0.985267		0.32	0.122804		0.32	0.998121
0.33	0.992179		0.33	0.0130878		0.33	0.996576		0.33	0.982193		0.33	0.095533		0.33	0.997826
0.34	0.990749		0.34	0.0107589		0.34	0.996041		0.34	0.978604		0.34	0.0801128		0.34	0.997475
0.35	0.989086		0.35	0.00885253		0.35	0.995428		0.35	0.974429		0.35	0.0665376		0.35	0.997061
0.36	0.987192		0.36	0.00730869		0.36	0.994719		0.36	0.969573		0.36	0.0539522		0.36	0.996564
0.37	0.985035		0.37	0.00605103		0.37	0.993914		0.37	0.963952		0.37	0.0425702		0.37	0.995989
0.38	0.982587		0.38	0.0050239		0.38	0.993		0.38	0.957504		0.38	0.0353979		0.38	0.995303
0.39	0.979784		0.39	0.00417762		0.39	0.991965		0.39	0.95007		0.39	0.0294432		0.39	0.994503
0.4	0.976617		0.4	0.00350137		0.4	0.9908		0.4	0.941504		0.4	0.0237924		0.4	0.993577
0.41	0.973028		0.41	0.00293787		0.41	0.989477		0.41	0.931729		0.41	0.0197055		0.41	0.9925
0.42	0.968979		0.42	0.00247929		0.42	0.98799		0.42	0.920547		0.42	0.0157096		0.42	0.991263
0.43	0.964423		0.43	0.00210101		0.43	0.986327		0.43	0.907753		0.43	0.0126351		0.43	0.989845
0.44	0.959269		0.44	0.00178848		0.44	0.984451		0.44	0.893191		0.44	0.010416		0.44	0.988195
0.45	0.953471		0.45	0.00152415		0.45	0.982357		0.45	0.876646		0.45	0.00885103		0.45	0.986319
0.46	0.946949		0.46	0.00130427		0.46	0.980022		0.46	0.857926		0.46	0.00759522		0.46	0.984177
0.47	0.939582		0.47	0.00110897		0.47	0.977417		0.47	0.836889		0.47	0.00645927		0.47	0.98172
0.48	0.931278		0.48	0.000939854		0.48	0.974509		0.48	0.813368		0.48	0.00537394		0.48	0.978922
0.49	0.921921		0.49	0.0008001		0.49	0.971262		0.49	0.78721		0.49	0.0042454		0.49	0.975743
0.5	0.911384		0.5	0.00069701		0.5	0.967662		0.5	0.758387		0.5	0.00312049		0.5	0.972146
0.51	0.89951		0.51	0.000609821		0.51	0.963644		0.51	0.726819		0.51	0.00274431		0.51	0.96806
0.52	0.886137		0.52	0.000529473		0.52	0.959165		0.52	0.692725		0.52	0.00241678		0.52	0.963435
0.53	0.871065		0.53	0.000456506		0.53	0.954154		0.53	0.656242		0.53	0.00211459		0.53	0.95821
0.54	0.854138		0.54	0.000394259		0.54	0.948589		0.54	0.617647		0.54	0.0018199		0.54	0.95232
0.55	0.835172		0.55	0.000341114		0.55	0.942373		0.55	0.577428		0.55	0.00153933		0.55	0.945701
0.56	0.813907		0.56	0.00029753		0.56	0.935445		0.56	0.536077		0.56	0.00128757		0.56	0.938229
0.57	0.790186		0.57	0.000260306		0.57	0.927712		0.57	0.494128		0.57	0.00106153		0.57	0.929838
0.58	0.763803		0.58	0.000230463		0.58	0.91913		0.58	0.452076		0.58	0.000916872		0.58	0.920462
0.59	0.734592		0.59	0.00020238		0.59	0.909583		0.59	0.410649		0.59	0.000768777		0.59	0.91002
0.6	0.70251		0.6	0.000178278		0.6	0.898952		0.6	0.370207		0.6	0.000631183		0.6	0.898392
0.61	0.667629		0.61	0.000155776		0.61	0.887153		0.61	0.331272		0.61	0.000564556		0.61	0.885564
0.62	0.630062		0.62	0.000135754		0.62	0.874087		0.62	0.294267		0.62	0.000482468		0.62	0.87134
0.63	0.590112		0.63	0.000120332		0.63	0.859624		0.63	0.25943		0.63	0.000425663		0.63	0.855656
0.64	0.548345		0.64	0.000106371		0.64	0.84366		0.64	0.226991		0.64	0.000376458		0.64	0.838572
0.65	0.505267		0.65	9.36294e-05		0.65	0.826092		0.65	0.197051		0.65	0.000330993		0.65	0.819955
0.66	0.461511		0.66	8.16082e-05		0.66	0.806802		0.66	0.16972		0.66	0.000272807		0.66	0.799716
0.67	0.417702		0.67	7.28673e-05		0.67	0.785759		0.67	0.144985		0.67	0.000217342		0.67	0.777903
0.68	0.374382		0.68	6.55266e-05		0.68	0.762875		0.68	0.122807		0.68	0.00019716		0.68	0.754533
0.69	0.332151		0.69	5.78458e-05		0.69	0.738185		0.69	0.103069		0.69	0.000177698		0.69	0.729679
0.7	0.291536		0.7	5.10651e-05		0.7	0.711685		0.7	0.0857028		0.7	0.000156616		0.7	0.703304
0.71	0.25295		0.71	4.49245e-05		0.71	0.683496		0.71	0.0705551		0.71	0.000130033		0.71	0.675586
0.72	0.216838		0.72	3.9824e-05		0.72	0.653684		0.72	0.0575107		0.72	0.000117372		0.72	0.64669
0.73	0.183484		0.73	3.54235e-05		0.73	0.622476		0.73	0.0463678		0.73	0.00010269		0.73	0.616773
0.74	0.153208		0.74	3.10031e-05		0.74	0.590084		0.74	0.0369577		0.74	8.75088e-05		0.74	0.585979
0.75	0.126109		0.75	2.78228e-05		0.75	0.556763		0.75	0.029104		0.75	6.91669e-05		0.75	0.554606
0.76	0.10219		0.76	2.52025e-05		0.76	0.522907		0.76	0.0226578		0.76	6.37264e-05		0.76	0.522851
0.77	0.0814068		0.77	2.20822e-05		0.77	0.488658		0.77	0.0173998		0.77	5.72457e-05		0.77	0.491049
0.78	0.0637679		0.78	1.93619e-05		0.78	0.45445		0.78	0.0132107		0.78	4.85849e-05		0.78	0.459373
0.79	0.0489907		0.79	1.68017e-05		0.79	0.420575		0.79	0.00987413		0.79	4.30843e-05		0.79	0.428005
0.8	0.0368562		0.8	1.49415e-05		0.8	0.387365		0.8	0.00728101		0.8	3.45435e-05		0.8	0.397271
0.81	0.0271281		0.81	1.33413e-05		0.81	0.355092		0.81	0.00529049		0.81	3.16832e-05		0.81	0.367318
0.82	0.0194763		0.82	1.17612e-05		0.82	0.323994		0.82	0.00378888		0.82	2.78828e-05		0.82	0.338319
0.83	0.0136258		0.83	1.0441e-05		0.83	0.294283		0.83	0.00266679		0.83	2.29423e-05		0.83	0.310493
0.84	0.00926071		0.84	9.40094e-06		0.84	0.266114		0.84	0.00185065		0.84	2.12621e-05		0.84	0.28398
0.85	0.00611521		0.85	8.32083e-06		0.85	0.239579		0.85	0.00126515		0.85	1.9662e-05		0.85	0.25883
0.86	0.00392435		0.86	7.08071e-06		0.86	0.214826		0.86	0.000847645		0.86	1.73617e-05		0.86	0.23515
0.87	0.00244176		0.87	6.14061e-06		0.87	0.191826		0.87	0.000558916		0.87	1.53615e-05		0.87	0.212958
0.88	0.00147153		0.88	5.74057e-06		0.88	0.170653		0.88	0.000360956		0.88	1.39214e-05		0.88	0.192214
0.89	0.000858226		0.89	5.16052e-06		0.89	0.151267		0.89	0.000230483		0.89	1.29613e-05		0.89	0.173003
0.9	0.000487349		0.9	4.66047e-06		0.9	0.133649		0.9	0.000145275		0.9	1.22012e-05		0.9	0.155267
0.91	0.000271527		0.91	4.24042e-06		0.91	0.117709		0.91	9.0369e-05		0.91	1.16812e-05		0.91	0.139007
0.92	0.000147335		0.92	3.84038e-06		0.92	0.103382		0.92	5.44454e-05		0.92	1.11611e-05		0.92	0.124155
0.93	7.69677e-05		0.93	3.54035e-06		0.93	0.0905454		0.93	3.26833e-05		0.93	1.06211e-05		0.93	0.110627
0.94	3.89239e-05		0.94	3.24032e-06		0.94	0.0791209		0.94	1.87819e-05		0.94	9.88099e-06		0.94	0.0983231
0.95	1.94619e-05		0.95	2.9603e-06		0.95	0.0689826		0.95	1.05611e-05		0.95	9.18092e-06		0.95	0.0872248
0.96	9.0409e-06		0.96	2.60026e-06		0.96	0.0600314		0.96	5.72057e-06		0.96	8.48085e-06		0.96	0.0772299
0.97	4.24042e-06		0.97	2.0202e-06		0.97	0.0521312		0.97	2.84028e-06		0.97	7.32073e-06		0.97	0.0682987
0.98	1.78018e-06		0.98	1.34013e-06		0.98	0.0452166		0.98	1.50015e-06		0.98	6.14061e-06		0.98	0.0602671
0.99	5.40054e-07		0.99	4.60046e-07		0.99	0.039169		0.99	4.80048e-07		0.99	4.54045e-06		0.99	0.0530942
1	0		1	0		1	0.0338931		1	0		1	0		1	0.0467527
						1.01	0.0293097								1.01	0.0410954
						1.02	0.0253242								1.02	0.0361111
						1.03	0.0218703								1.03	0.031689
						1.04	0.0189017								1.04	0.027799
						1.05	0.016336								1.05	0.0243682
						1.06	0.0141146								1.06	0.0213599
						1.07	0.0122048								1.07	0.0187035
						1.08	0.0105532								1.08	0.016376
						1.09	0.00913177								1.09	0.0143409
						1.1	0.00791057								1.1	0.0125637
						1.11	0.00686819								1.11	0.0110126
						1.12	0.00596766								1.12	0.00965359
						1.13	0.0051846								1.13	0.00847097
						1.14	0.00451729								1.14	0.00743562
						1.15	0.00394273								1.15	0.00653165
						1.16	0.00344208								1.16	0.00573855
						1.17	0.00301096								1.17	0.00505135
						1.18	0.0026391								1.18	0.00445103
						1.19	0.00231863								1.19	0.00392597
						1.2	0.00203612								1.2	0.00346315
						1.21	0.00178892								1.21	0.00306037
						1.22	0.00157762								1.22	0.00271131
						1.23	0.00139264								1.23	0.0024011
						1.24	0.00123472								1.24	0.00212311
						1.25	0.00109709								1.25	0.00188247
						1.26	0.000974937								1.26	0.00167245
						1.27	0.000866647								1.27	0.00148795
						1.28	0.000770317								1.28	0.00132633
						1.29	0.000687309								1.29	0.00118056
						1.3	0.000613701								1.3	0.00105001
						1.31	0.000551635								1.31	0.000938774
						1.32	0.000494249								1.32	0.000839604
						1.33	0.000445385								1.33	0.000750775
						1.34	0.00039958								1.34	0.000671767
						1.35	0.000357976								1.35	0.0006026
						1.36	0.000322972								1.36	0.000540234
						1.37	0.000290389								1.37	0.000486889
						1.38	0.000262986								1.38	0.000437544
						1.39	0.000237304								1.39	0.000393439
						1.4	0.000214861								1.4	0.000352915
						1.41	0.00019544								1.41	0.000318952
						1.42	0.000176938								1.42	0.000290209
						1.43	0.000160756								1.43	0.000261926
						1.44	0.000145715								1.44	0.000236384
						1.45	0.000132013								1.45	0.000213961
						1.46	0.000120472								1.46	0.000194239
						1.47	0.000109571								1.47	0.000176198
						1.48	0.00010053								1.48	0.000158816
						1.49	9.18292e-05								1.49	0.000144334
						1.5	8.41684e-05								1.5	0.000130873
						1.51	7.68877e-05								1.51	0.000119392
						1.52	7.0447e-05								1.52	0.000108791
						1.53	6.40864e-05								1.53	9.85699e-05
						1.54	5.83858e-05								1.54	9.0469e-05
						1.55	5.32653e-05								1.55	8.20282e-05
						1.56	4.87449e-05								1.56	7.44274e-05
						1.57	4.43444e-05								1.57	6.77268e-05
						1.58	4.0424e-05								1.58	6.14661e-05
						1.59	3.71637e-05								1.59	5.62256e-05
						1.6	3.41634e-05								1.6	5.10451e-05
						1.61	3.12631e-05								1.61	4.62646e-05
						1.62	2.86429e-05								1.62	4.19842e-05
						1.63	2.61026e-05								1.63	3.81438e-05
						1.64	2.37024e-05								1.64	3.48635e-05
						1.65	2.14221e-05								1.65	3.16232e-05
						1.66	1.9642e-05								1.66	2.89829e-05
						1.67	1.81218e-05								1.67	2.63826e-05
						1.68	1.61616e-05								1.68	2.37024e-05
						1.69	1.51015e-05								1.69	2.13421e-05
						1.7	1.40214e-05								1.7	1.94019e-05
						1.71	1.26013e-05								1.71	1.78018e-05
						1.72	1.17012e-05								1.72	1.62216e-05
						1.73	1.06811e-05								1.73	1.50215e-05
						1.74	9.74097e-06								1.74	1.37414e-05
						1.75	8.84088e-06								1.75	1.26213e-05
						1.76	7.80078e-06								1.76	1.13011e-05
						1.77	7.0207e-06								1.77	1.0261e-05
						1.78	6.40064e-06								1.78	9.10091e-06
						1.79	5.72057e-06								1.79	8.24082e-06
						1.8	5.10051e-06								1.8	7.28073e-06
						1.81	4.54045e-06								1.81	6.62066e-06
						1.82	4.14041e-06								1.82	6.06061e-06
						1.83	3.88039e-06								1.83	5.40054e-06
						1.84	3.50035e-06								1.84	4.92049e-06
						1.85	3.18032e-06								1.85	4.42044e-06
						1.86	3.0003e-06								1.86	4.08041e-06
						1.87	2.76028e-06								1.87	3.74037e-06
						1.88	2.58026e-06								1.88	3.34033e-06
						1.89	2.32023e-06								1.89	3.0203e-06
						1.9	2.08021e-06								1.9	2.84028e-06
						1.91	1.82018e-06								1.91	2.50025e-06
						1.92	1.60016e-06								1.92	2.24022e-06
						1.93	1.30013e-06								1.93	1.90019e-06
						1.94	9.60096e-07								1.94	1.54015e-06
						1.95	7.20072e-07								1.95	1.0001e-06
						1.96	3.80038e-07								1.96	6.80068e-07
						1.97	2.0002e-07								1.97	3.40034e-07
						1.98	1.40014e-07								1.98	1.60016e-07
						1.99	8.0008e-08								1.99	6.0006e-08
						2	0								2	0
